# Supplementary material for: Single-cell transcriptomic and m6A methylation analyses reveal platelet-mediated immune regulatory mechanisms in sepsis
Source: Front Immunol. 2025 Jun 23;16:1607732. doi: 10.3389/fimmu.2025.1607732 (PMC12230005; doi:10.3389/fimmu.2025.1607732)
Supplement: Supplementary file 4 [file Table1.xlsx]

## Sheet: Sheet1
celltype	group	count	ratio	group_ratio
B	HC	3808	31.88	23.93
B	Sepsis_nonsurvived	1841	15.41	10.53
B	Sepsis_survived	6296	52.71	22.26
CD14+_monocytes	HC	2651	24.98	16.66
CD14+_monocytes	Sepsis_nonsurvived	2448	23.07	14
CD14+_monocytes	Sepsis_survived	5514	51.96	19.5
Dendritic_cells	HC	591	30.43	3.71
Dendritic_cells	Sepsis_nonsurvived	218	11.23	1.25
Dendritic_cells	Sepsis_survived	1133	58.34	4.01
Erythroid_precursors	HC	195	11.32	1.23
Erythroid_precursors	Sepsis_nonsurvived	1003	58.21	5.74
Erythroid_precursors	Sepsis_survived	525	30.47	1.86
FCGR3A+_monocytes	HC	634	17.04	3.98
FCGR3A+_monocytes	Sepsis_nonsurvived	983	26.42	5.62
FCGR3A+_monocytes	Sepsis_survived	2104	56.54	7.44
Hematopoietic_stem_cells	HC	271	39.97	1.7
Hematopoietic_stem_cells	Sepsis_nonsurvived	110	16.22	0.63
Hematopoietic_stem_cells	Sepsis_survived	297	43.81	1.05
Macrophages	Sepsis_survived	41	100	0.14
NK	HC	2129	24.44	13.38
NK	Sepsis_nonsurvived	2439	28	13.95
NK	Sepsis_survived	4142	47.55	14.64
Neutrophils	HC	235	15.09	1.48
Neutrophils	Sepsis_nonsurvived	497	31.92	2.84
Neutrophils	Sepsis_survived	825	52.99	2.92
Platelets	HC	264	4.89	1.66
Platelets	Sepsis_nonsurvived	4393	81.31	25.12
Platelets	Sepsis_survived	746	13.81	2.64
T	HC	3592	31.86	22.57
T	Sepsis_nonsurvived	2799	24.83	16.01
T	Sepsis_survived	4882	43.31	17.26
Tregs	HC	1478	37.5	9.29
Tregs	Sepsis_nonsurvived	733	18.6	4.19
Tregs	Sepsis_survived	1730	43.9	6.12
pDC	HC	64	46.72	0.4
pDC	Sepsis_nonsurvived	24	17.52	0.14
pDC	Sepsis_survived	49	35.77	0.17
