# Supplementary material for: Single-cell transcriptomic and m6A methylation analyses reveal platelet-mediated immune regulatory mechanisms in sepsis
Source: Front Immunol. 2025 Jun 23;16:1607732. doi: 10.3389/fimmu.2025.1607732 (PMC12230005; doi:10.3389/fimmu.2025.1607732)
Supplement: Supplementary file 5 [file Table2.xlsx]

## Sheet: B
group	names	scores	logfoldchanges	pvals	pvals_adj
B	CD37	57.2689	1.20242	0	0
B	EEF1A1	55.7316	0.569941	0	0
B	CD74	54.1569	0.774182	0	0
B	CD79A	48.4981	1.19854	0	0
B	HLA-DPB1	46.6734	1.06444	0	0
B	HLA-DRA	45.9006	0.708598	0	0
B	FTL	45.697	0.777755	0	0
B	JUND	43.5098	0.720641	0	0
B	CD83	41.888	1.32937	0	0
B	PTMA	41.6094	0.534759	0	0
B	HLA-DRB1	41.1208	0.975118	0	0
B	H3F3B	39.414	0.890291	0	0
B	HLA-DMA	38.293	1.2858	0	0
B	RPL4	35.4888	0.677734	7.32321e-276	7.2237e-273
B	HLA-DPA1	34.6768	0.710841	1.76423e-263	1.64358e-260
B	LIMD2	34.6345	1.15611	7.64594e-263	6.93053e-260
B	AES	34.3336	1.15472	2.47261e-258	2.12632e-255
B	RPS4X	34.3027	0.415443	7.15668e-258	6.00052e-255
B	RPS3A	33.9366	0.3261	1.92038e-252	1.57087e-249
B	H3F3A	33.915	0.783287	4.00764e-252	3.2002e-249
B	HERPUD1	33.7585	1.48085	8.03346e-250	6.12332e-247
B	JUNB	32.5139	1.0198	6.7816e-232	4.94437e-229
B	VAMP2	32.0445	1.27025	2.61836e-225	1.86839e-222
B	LINC00926	31.7542	1.62072	2.78267e-221	1.94427e-218
B	LTB	30.5364	1.09602	8.57054e-205	5.52767e-202
B	RPL3	30.5026	0.340224	2.40521e-204	1.522e-201
B	RPL5	29.2421	0.344167	5.66439e-188	3.06407e-185
B	MS4A1	29.1352	1.12399	1.28841e-186	6.85884e-184
B	CD52	29.0061	0.887518	5.50633e-185	2.88549e-182
B	SLC25A6	28.7004	0.745415	3.77392e-181	1.83434e-178
B	HLA-DMB	28.5899	1.33816	8.98194e-180	4.30337e-177
B	RPL11	28.4629	0.270672	3.37328e-178	1.57129e-175
B	EIF1	28.3453	0.333067	9.57195e-177	4.33816e-174
B	FTH1	28.233	0.518905	2.30502e-175	1.03074e-172
B	RPL10	27.9965	0.27662	1.79034e-172	7.90059e-170
B	CCNI	27.6475	0.736619	2.98974e-168	1.2379e-165
B	ATP6V1F	27.1905	1.61209	8.40579e-163	3.43797e-160
B	RBM38	26.8068	0.910564	2.69322e-158	1.08825e-155
B	EEF2	26.5878	0.666997	9.39345e-156	3.70632e-153
B	HLA-C	26.5585	0.524466	2.04922e-155	7.99149e-153
B	PDCD4	26.1331	1.1039	1.53372e-150	5.71533e-148
B	SELENOK	25.7531	1.04393	2.97634e-146	1.08501e-143
B	BRI3	25.7494	1.31883	3.27243e-146	1.18011e-143
B	YPEL3	25.7107	1.68054	8.86404e-146	3.16257e-143
B	PIM3	25.18	1.25755	6.6273e-140	2.31527e-137
B	SQSTM1	25.0393	1.1644	2.28273e-138	7.81206e-136
B	SMDT1	24.8748	0.97692	1.39477e-136	4.63146e-134
B	MAP1LC3B	24.2157	1.28752	1.52137e-129	4.85939e-127
B	SF1	24.0823	0.617576	3.83398e-128	1.21306e-125
B	HLA-DQA1	23.7733	0.812799	6.3048e-125	1.90496e-122
B	PNRC1	23.5696	0.686004	7.89805e-123	2.36504e-120
B	NR4A2	22.8927	2.0035	5.49244e-116	1.50988e-113
B	HNRNPA0	22.4838	0.839103	5.97695e-112	1.60364e-109
B	ZFP36L1	22.2492	1.06523	1.14928e-109	3.01129e-107
B	ZFP36	22.1589	1.02777	8.55266e-109	2.20645e-106
B	TAGAP	21.898	1.21554	2.71287e-106	6.89273e-104
B	CD79B	21.4722	1.91986	2.83017e-102	7.03097e-100
B	LY9	21.3524	1.92682	3.70561e-101	9.13815e-99
B	UBE2B	20.8477	1.11605	1.59941e-96	3.55238e-94
B	PABPC1	20.4076	0.445704	1.4305e-92	3.05581e-90
B	GPX4	20.3953	1.08995	1.8413e-92	3.90846e-90
B	FMNL1	20.2566	1.25097	3.10632e-91	6.51123e-89
B	RPSA	19.9053	0.267968	3.66302e-88	7.3563e-86
B	OSER1	19.3365	1.28833	2.64788e-83	5.07455e-81
B	MXI1	19.2457	1.51552	1.53244e-82	2.90367e-80
B	PRKCB	19.0374	1.09417	8.36263e-81	1.54102e-78
B	SH3BGRL3	18.8827	0.682592	1.58369e-79	2.87102e-77
B	RGS2	18.81	1.25693	6.24856e-79	1.12669e-76
B	HMGB2	18.5912	1.0131	3.789e-77	6.61851e-75
B	CIRBP	18.518	0.401284	1.47836e-76	2.54262e-74
B	LSP1	18.4659	1.35395	3.88146e-76	6.60794e-74
B	EIF3L	18.4601	0.811782	4.32146e-76	7.31986e-74
B	HMGB1	18.437	0.489488	6.63356e-76	1.11797e-73
B	CALM1	18.2987	0.523551	8.48122e-75	1.40814e-72
B	HLA-DRB5	18.164	0.582725	9.94354e-74	1.62323e-71
B	EIF1B	18.1639	0.578287	9.97035e-74	1.62323e-71
B	NACA	18.0382	0.256721	9.7723e-73	1.5387e-70
B	MKNK2	17.9734	1.04363	3.15e-72	4.91371e-70
B	RHOG	17.9298	1.12006	6.89714e-72	1.07091e-69
B	IER2	17.6514	0.63907	9.93289e-70	1.51422e-67
B	REL	17.5444	0.541609	6.56769e-69	9.92195e-67
B	SYF2	17.5065	0.743467	1.27864e-68	1.92301e-66
B	CHPT1	17.2437	0.666723	1.24785e-66	1.84363e-64
B	SNX2	16.8208	0.978184	1.71815e-63	2.50537e-61
B	KMT2E	16.8023	0.645553	2.34678e-63	3.4072e-61
B	C7orf50	16.7947	1.19219	2.6676e-63	3.85628e-61
B	SWAP70	16.7385	1.15353	6.8712e-63	9.84813e-61
B	RACK1	16.7253	0.250959	8.5791e-63	1.22437e-60
B	STK4	16.7226	0.59699	8.96924e-63	1.27462e-60
B	PHACTR1	16.5869	0.906349	8.66112e-62	1.21032e-59
B	NFKBID	16.5755	0.852941	1.04817e-61	1.45262e-59
B	ACTG1	16.5468	0.875053	1.68969e-61	2.33205e-59
B	ARPC3	15.8177	0.459619	2.34784e-56	3.18792e-54
B	EIF2S3	15.589	0.904342	8.64409e-55	1.15042e-52
B	ZNF331	15.4947	1.04536	3.76873e-54	4.95669e-52
B	FOXP1	15.479	0.47594	4.80655e-54	6.29696e-52
B	ARHGDIB	15.4372	0.71137	9.20011e-54	1.2006e-51
B	EIF3E	15.4342	0.476439	9.64353e-54	1.25358e-51
B	LAPTM4A	15.3194	0.893623	5.67557e-53	7.18291e-51
B	RHOH	15.276	0.63162	1.10521e-52	1.38826e-50
B	YPEL5	15.2557	0.522109	1.50945e-52	1.88895e-50
B	ACTB	15.2474	0.384064	1.71207e-52	2.13456e-50
B	TRAF4	15.243	1.49847	1.83233e-52	2.27603e-50
B	ISCA1	14.8524	0.977042	6.70867e-50	8.18165e-48
B	SNX3	14.6028	0.660702	2.69579e-48	3.21748e-46
B	SYPL1	14.5492	0.948457	5.91102e-48	7.02992e-46
B	SSR2	14.5123	0.634197	1.01249e-47	1.19567e-45
B	IGKC	14.1958	0.660645	9.73072e-46	1.12147e-43
B	PPIG	14.0202	0.820261	1.17203e-44	1.33246e-42
B	GAPDH	13.8806	0.645825	8.30424e-44	9.28358e-42
B	HMGN2	13.5405	0.449749	9.02321e-42	9.83005e-40
B	BNIP3L	13.4535	1.2326	2.93516e-41	3.18574e-39
B	IGHD	13.4004	0.371283	6.01311e-41	6.44306e-39
B	SUMO2	13.2864	0.395669	2.77596e-40	2.95556e-38
B	GPR183	13.1868	1.5321	1.04472e-39	1.1053e-37
B	H1FX	13.1536	0.778614	1.62161e-39	1.71024e-37
B	NFKB2	13.127	1.05591	2.30641e-39	2.42484e-37
B	SBDS	13.1196	0.496647	2.54424e-39	2.66652e-37
B	BCL2	13.0713	0.604374	4.80264e-39	5.01778e-37
B	SNHG7	13.0556	0.612771	5.90797e-39	6.15346e-37
B	HNRNPA1	12.9637	0.292764	1.96557e-38	2.0098e-36
B	IRF2BP2	12.8731	0.629455	6.37581e-38	6.44072e-36
B	DUSP1	12.8541	0.446918	8.15542e-38	8.21371e-36
B	ATP6V1G1	12.7692	0.517577	2.43725e-37	2.43276e-35
B	PFN1	12.7155	0.460695	4.84953e-37	4.79774e-35
B	ADK	12.6333	1.38403	1.38381e-36	1.365e-34
B	GPSM3	12.6118	0.744471	1.81881e-36	1.7836e-34
B	PAIP2	12.5919	0.636335	2.3398e-36	2.28782e-34
B	NR1H2	12.5376	0.800319	4.64943e-36	4.51978e-34
B	CXCR4	12.5265	0.337634	5.3446e-36	5.16563e-34
B	EIF3H	12.3481	0.376409	4.98961e-35	4.74055e-33
B	SPOCK2	12.1845	1.41447	3.76036e-34	3.47424e-32
B	HNRNPH3	12.0944	0.403199	1.1306e-33	1.03601e-31
B	CDC42	11.9139	0.306148	1.00179e-32	9.08059e-31
B	MAPK1IP1L	11.7912	0.61714	4.33259e-32	3.83394e-30
B	EVI2B	11.7447	0.66147	7.51615e-32	6.61619e-30
B	DUSP2	11.4884	1.25642	1.50861e-30	1.29733e-28
B	SNHG8	11.1852	0.338696	4.82075e-29	4.01187e-27
B	PTP4A1	11.1824	0.728071	4.97341e-29	4.12867e-27
B	CHCHD2	11.1036	0.27612	1.20489e-28	9.95311e-27
B	RAB7A	11.0804	0.883465	1.56141e-28	1.28665e-26
B	PPP1R2	11.038	0.58471	2.50574e-28	2.03974e-26
B	EIF3F	10.8618	0.286444	1.75353e-27	1.4171e-25
B	PPDPF	10.7941	0.324237	3.66956e-27	2.93023e-25
B	IDI1	10.7231	0.569718	7.93255e-27	6.27457e-25
B	NFKBIA	10.6778	0.255936	1.29232e-26	1.01741e-24
B	PCIF1	10.5268	0.70535	6.5001e-26	5.05801e-24
B	BTG2	10.4961	0.393702	9.00644e-26	6.97593e-24
B	TRBC2	10.4205	0.997071	1.998e-25	1.5264e-23
B	PDLIM1	10.3413	0.903386	4.58073e-25	3.4601e-23
B	SVIP	10.2715	0.67419	9.47281e-25	7.05998e-23
B	RELB	10.2207	0.597198	1.60163e-24	1.18056e-22
B	ATP5MG	10.1783	0.272254	2.47943e-24	1.81166e-22
B	ARRDC2	10.1702	0.93726	2.6922e-24	1.95859e-22
B	PAPOLA	10.1255	0.479294	4.25636e-24	3.08315e-22
B	AFF3	10.0247	0.683985	1.18684e-23	8.52336e-22
B	FAM3C	9.96922	0.930251	2.0785e-23	1.48002e-21
B	FNIP1	9.80129	0.736002	1.11159e-22	7.79927e-21
B	MAP4K4	9.7958	0.789632	1.17366e-22	8.21761e-21
B	BCAS2	9.6771	0.757216	3.77248e-22	2.59265e-20
B	HSPA5	9.65278	0.549957	4.78401e-22	3.2811e-20
B	IER5	9.60664	0.518037	7.4954e-22	5.10936e-20
B	BRD4	9.46645	0.774307	2.89515e-21	1.93037e-19
B	SYNGR2	9.42246	0.625174	4.4064e-21	2.92059e-19
B	TRIR	9.40342	0.357124	5.28181e-21	3.48704e-19
B	RSL24D1	9.36639	0.287752	7.50536e-21	4.90672e-19
B	LAMTOR5	9.36083	0.4836	7.91157e-21	5.16222e-19
B	PPP1CC	9.35475	0.740858	8.37986e-21	5.45716e-19
B	DDX6	9.35188	0.37397	8.61027e-21	5.59634e-19
B	CYCS	9.34691	0.36678	9.02469e-21	5.85435e-19
B	CALR	9.31098	0.55375	1.26662e-20	8.18496e-19
B	RAB8B	9.25593	0.829499	2.12373e-20	1.35668e-18
B	SNX29	9.2397	1.03739	2.47196e-20	1.57314e-18
B	JUN	9.14933	0.29959	5.72873e-20	3.61147e-18
B	ANP32B	9.13427	0.359748	6.58518e-20	4.1436e-18
B	SASH3	9.12741	1.54083	7.0159e-20	4.39812e-18
B	BCL7A	9.06962	1.27041	1.19433e-19	7.43144e-18
B	SLC2A3	9.01562	0.781336	1.95751e-19	1.20798e-17
B	CIR1	9.01062	0.460118	2.04892e-19	1.25855e-17
B	ARF1	8.99825	0.343515	2.29347e-19	1.40362e-17
B	OST4	8.96626	0.324848	3.06749e-19	1.85031e-17
B	ATP6V0B	8.91252	0.762228	4.98854e-19	3.00369e-17
B	MHENCR	8.91149	1.01283	5.03532e-19	3.02643e-17
B	APLP2	8.88019	0.685766	6.67451e-19	3.98309e-17
B	LTA4H	8.83854	1.37657	9.69791e-19	5.76682e-17
B	PPP1CB	8.82739	0.741693	1.07143e-18	6.3487e-17
B	PER1	8.793	1.22172	1.45624e-18	8.56829e-17
B	THRAP3	8.76708	0.428837	1.83367e-18	1.07139e-16
B	NEIL1	8.73338	1.05005	2.47169e-18	1.43667e-16
B	WTAP	8.69219	0.379955	3.55533e-18	2.04176e-16
B	EIF4B	8.65657	0.351151	4.86186e-18	2.77308e-16
B	ANKRD44	8.65478	0.740486	4.93882e-18	2.81219e-16
B	TAGLN2	8.64291	0.308535	5.47975e-18	3.10964e-16
B	EMD	8.60763	0.980156	7.45895e-18	4.22565e-16
B	TTC3	8.53325	0.606205	1.42294e-17	7.99372e-16
B	XIST	8.46956	0.795742	2.46329e-17	1.3769e-15
B	PNPLA8	8.45557	0.668333	2.77722e-17	1.54722e-15
B	CSRNP1	8.4509	1.12466	2.8906e-17	1.60771e-15
B	CORO1A	8.44377	0.447518	3.07274e-17	1.70618e-15
B	EIF3D	8.43808	0.414247	3.22604e-17	1.77952e-15
B	BEX4	8.39985	0.8943	4.4705e-17	2.46193e-15
B	SLBP	8.39415	0.888065	4.6928e-17	2.5759e-15
B	MSN	8.33952	0.651951	7.4592e-17	4.07438e-15
B	NR4A1	8.31807	1.83284	8.94101e-17	4.85216e-15
B	CD99	8.24338	0.706608	1.67418e-16	9.0126e-15
B	CD82	8.20862	1.8847	2.23738e-16	1.19677e-14
B	HEBP2	8.20686	0.417087	2.2704e-16	1.2125e-14
B	UCP2	8.16289	0.90265	3.27098e-16	1.7358e-14
B	CMTM6	8.0904	0.392562	5.94684e-16	3.11633e-14
B	PLP2	8.08828	0.704802	6.05152e-16	3.16624e-14
B	CAMLG	8.04692	0.592355	8.49003e-16	4.40772e-14
B	PLPP5	8.02392	0.839964	1.02425e-15	5.29294e-14
B	MAF1	7.97152	0.709146	1.56729e-15	8.00056e-14
B	NCOA3	7.96765	0.54054	1.61724e-15	8.24303e-14
B	ATP6V0D1	7.89606	0.994583	2.87848e-15	1.45389e-13
B	RASSF5	7.85658	1.14223	3.9478e-15	1.97909e-13
B	NSMCE3	7.81344	0.593472	5.56496e-15	2.78563e-13
B	ICOSLG	7.79228	0.774576	6.58123e-15	3.28454e-13
B	HES1	7.78682	1.07704	6.87153e-15	3.42433e-13
B	DEDD2	7.77563	1.97847	7.50715e-15	3.72999e-13
B	TENT5C	7.76427	0.467309	8.21193e-15	4.07414e-13
B	HSD17B11	7.7096	1.08844	1.26213e-14	6.24327e-13
B	PHB2	7.65518	0.457763	1.93048e-14	9.49334e-13
B	SKP1	7.63059	0.266819	2.33684e-14	1.14413e-12
B	RNF7	7.56216	0.442626	3.96421e-14	1.91297e-12
B	HVCN1	7.52313	1.58076	5.34798e-14	2.56964e-12
B	NDUFS5	7.49368	0.747713	6.69684e-14	3.19941e-12
B	YWHAB	7.48757	0.279758	7.01631e-14	3.34727e-12
B	RNMT	7.44967	0.255092	9.35718e-14	4.4325e-12
B	SNU13	7.44816	0.277525	9.46485e-14	4.47718e-12
B	RRAS2	7.44619	0.598009	9.60749e-14	4.53825e-12
B	ANXA11	7.43444	0.640674	1.05012e-13	4.94649e-12
B	EAPP	7.42447	0.411052	1.13229e-13	5.31859e-12
B	TCF4	7.40953	0.605126	1.26752e-13	5.92424e-12
B	ARHGDIA	7.40944	0.382738	1.26829e-13	5.92424e-12
B	IGLC3	7.33257	0.788764	2.25781e-13	1.04014e-11
B	CHMP2B	7.31568	0.691929	2.5609e-13	1.17654e-11
B	SEPT1	7.21216	0.880082	5.50717e-13	2.49594e-11
B	UBXN1	7.19627	0.252822	6.18833e-13	2.78957e-11
B	ATP2B1	7.17613	0.381701	7.1715e-13	3.21978e-11
B	CAMTA1	7.1581	0.564456	8.18002e-13	3.65789e-11
B	HNRNPH1	7.14102	0.280748	9.26385e-13	4.12604e-11
B	COTL1	7.06496	0.534081	1.60664e-12	7.09929e-11
B	SF3B6	7.05879	0.373813	1.67959e-12	7.41187e-11
B	ELP5	7.00512	1.16415	2.46777e-12	1.07486e-10
B	MYC	6.98523	0.866913	2.84383e-12	1.23385e-10
B	ATP5PO	6.98181	0.265652	2.9141e-12	1.2627e-10
B	CXCR5	6.93953	0.989482	3.93419e-12	1.68727e-10
B	PNPLA2	6.92264	0.848337	4.43309e-12	1.89156e-10
B	ABHD14B	6.85648	1.01957	7.05769e-12	2.96618e-10
B	MED30	6.83682	0.575926	8.09713e-12	3.37344e-10
B	ISCU	6.82358	0.294479	8.88014e-12	3.69506e-10
B	B4GALT1	6.80295	0.688604	1.02497e-11	4.25438e-10
B	PRR7	6.80262	0.820509	1.0273e-11	4.25878e-10
B	UBE2S	6.79656	0.986078	1.07145e-11	4.41998e-10
B	ANP32A	6.77734	0.557193	1.22411e-11	5.04349e-10
B	PRPF40A	6.75915	0.37383	1.38805e-11	5.70496e-10
B	DDIT3	6.75853	0.846274	1.394e-11	5.72239e-10
B	DNAJB9	6.68188	1.21583	2.35903e-11	9.58994e-10
B	ZNF394	6.58952	0.670198	4.41247e-11	1.76173e-09
B	UQCRFS1	6.58768	0.410643	4.46749e-11	1.77946e-09
B	TBC1D10C	6.53918	0.862527	6.18558e-11	2.45505e-09
B	CXXC5	6.4886	0.574965	8.66366e-11	3.40236e-09
B	PPP1R15A	6.48244	0.295644	9.02509e-11	3.53519e-09
B	LYST	6.4186	0.513317	1.37534e-10	5.32019e-09
B	P2RY10	6.4125	0.661585	1.43151e-10	5.53111e-09
B	CIB1	6.40999	0.287928	1.45527e-10	5.60998e-09
B	MARCKS	6.38311	0.318858	1.7353e-10	6.64366e-09
B	RASGEF1B	6.3706	0.588982	1.88289e-10	7.1841e-09
B	ATP5F1B	6.33565	0.498748	2.36341e-10	8.97667e-09
B	SLC43A2	6.33488	1.53241	2.3752e-10	9.01125e-09
B	NSD3	6.32373	0.356683	2.55325e-10	9.6649e-09
B	FCER2	6.25777	0.455283	3.9053e-10	1.46178e-08
B	ATP5MC3	6.24761	0.404362	4.16769e-10	1.55307e-08
B	DEGS1	6.245	0.502098	4.23791e-10	1.57573e-08
B	GNAI2	6.22026	0.609999	4.96326e-10	1.83526e-08
B	PHF1	6.19826	0.503992	5.70903e-10	2.10638e-08
B	GRASP	6.14271	0.275152	8.11229e-10	2.96372e-08
B	PHTF2	6.09914	0.938973	1.06643e-09	3.85409e-08
B	FIS1	6.09765	0.38687	1.07636e-09	3.88578e-08
B	GGA2	6.09513	0.519204	1.09347e-09	3.94332e-08
B	SELENOT	6.0914	0.287934	1.11929e-09	4.03208e-08
B	C9orf78	6.064	0.320494	1.3278e-09	4.7526e-08
B	OSBPL10	6.04679	1.21918	1.47761e-09	5.26634e-08
B	FNBP1	6.03362	0.332772	1.60323e-09	5.69587e-08
B	ZNF706	6.01585	0.558622	1.78941e-09	6.32385e-08
B	RAC1	6.01385	0.378826	1.81167e-09	6.39576e-08
B	GNG7	6.00972	0.524673	1.8584e-09	6.53323e-08
B	FOXN3	5.98108	0.405809	2.21659e-09	7.75991e-08
B	PEBP1	5.94898	0.291723	2.69819e-09	9.39688e-08
B	FADS3	5.93486	1.1608	2.94093e-09	1.0221e-07
B	BIN1	5.93033	1.03371	3.02334e-09	1.04966e-07
B	JARID2	5.92695	0.65373	3.08617e-09	1.06926e-07
B	IRS2	5.89496	0.584894	3.74779e-09	1.28916e-07
B	CD22	5.8688	0.542878	4.38949e-09	1.49761e-07
B	C9orf16	5.84628	0.314373	5.02679e-09	1.71156e-07
B	STRAP	5.83608	0.275565	5.34439e-09	1.81601e-07
B	ELOVL5	5.80991	0.458753	6.25073e-09	2.11097e-07
B	UNC119	5.80871	1.15191	6.29542e-09	2.12197e-07
B	NCF1	5.80575	0.42792	6.40778e-09	2.15767e-07
B	SDCBP	5.79583	0.607027	6.79833e-09	2.28688e-07
B	UBE2D2	5.77593	0.250554	7.65297e-09	2.56922e-07
B	AMFR	5.64985	0.61164	1.60586e-08	5.26979e-07
B	CYTH1	5.63013	0.50712	1.80079e-08	5.88644e-07
B	JOSD1	5.62306	0.468249	1.87609e-08	6.12661e-07
B	C16orf74	5.61368	1.26196	1.98071e-08	6.45569e-07
B	NXT1	5.60809	0.45994	2.04568e-08	6.66097e-07
B	UBE2R2	5.57269	0.930111	2.50837e-08	8.07349e-07
B	FCMR	5.55686	0.915701	2.74664e-08	8.80658e-07
B	EMC3	5.53367	0.539205	3.13597e-08	1.00071e-06
B	INTS10	5.51222	0.654268	3.54343e-08	1.12751e-06
B	RTRAF	5.47512	0.310332	4.37225e-08	1.37946e-06
B	ARL6IP1	5.46799	0.50332	4.55176e-08	1.43475e-06
B	CLEC2B	5.46355	0.369373	4.66699e-08	1.46756e-06
B	PIM2	5.45795	0.734036	4.81671e-08	1.50975e-06
B	FAM162A	5.45303	0.991135	4.95184e-08	1.55065e-06
B	BUD31	5.44541	0.356017	5.16865e-08	1.61402e-06
B	NDUFC1	5.43876	0.535139	5.36532e-08	1.67077e-06
B	LMBR1L	5.43148	1.14709	5.58882e-08	1.73393e-06
B	SUMO1	5.39752	0.321896	6.75697e-08	2.07556e-06
B	APH1A	5.3715	0.32031	7.80825e-08	2.39153e-06
B	TNIP1	5.35255	0.873482	8.6721e-08	2.64886e-06
B	ARHGAP24	5.32624	0.664081	1.00268e-07	3.04878e-06
B	GRK2	5.26557	0.601613	1.39752e-07	4.19607e-06
B	HIGD2A	5.2535	0.260077	1.49235e-07	4.4768e-06
B	BCL7C	5.23051	0.60822	1.69042e-07	5.06643e-06
B	RALA	5.19871	0.845696	2.00672e-07	5.96644e-06
B	TCTN1	5.17421	1.85546	2.28871e-07	6.76289e-06
B	TMEM134	5.16554	0.788797	2.39749e-07	7.06565e-06
B	NFKBIB	5.13644	0.851346	2.79998e-07	8.20854e-06
B	ZBTB10	5.12323	0.370654	3.00341e-07	8.78191e-06
B	ZBTB7A	5.10178	0.59051	3.36472e-07	9.77867e-06
B	CYB561A3	5.0947	0.840264	3.49292e-07	1.01249e-05
B	EPN1	5.08758	0.74048	3.62657e-07	1.04761e-05
B	WBP2	5.07791	0.96275	3.81619e-07	1.10144e-05
B	FBXO33	5.07525	0.718851	3.8699e-07	1.11598e-05
B	MCUB	5.07284	0.710293	3.91926e-07	1.12828e-05
B	NUAK2	5.05417	0.779404	4.32259e-07	1.24013e-05
B	CNPPD1	5.04189	0.720725	4.60959e-07	1.31796e-05
B	XRCC6	5.03747	0.3214	4.71719e-07	1.34528e-05
B	PCBP1	5.02038	0.297067	5.157e-07	1.46572e-05
B	BCL7B	5.00617	0.290534	5.55232e-07	1.57541e-05
B	RAB4A	4.95821	0.573293	7.11449e-07	2.00173e-05
B	PMF1	4.9453	0.578536	7.60276e-07	2.13017e-05
B	SH3KBP1	4.91105	0.706792	9.05878e-07	2.52127e-05
B	SLC3A2	4.90974	0.453565	9.11995e-07	2.53619e-05
B	SH3YL1	4.90684	1.40491	9.25542e-07	2.57174e-05
B	VEGFB	4.89707	0.563521	9.72759e-07	2.69623e-05
B	PPP3CA	4.8913	0.491509	1.00172e-06	2.76965e-05
B	UBE2G1	4.87346	0.629306	1.09659e-06	3.02696e-05
B	ERBIN	4.87035	0.578661	1.11402e-06	3.07001e-05
B	PRDX6	4.86324	0.320063	1.15482e-06	3.17462e-05
B	S100A10	4.83736	0.609694	1.31572e-06	3.59923e-05
B	RAB11A	4.82907	0.905449	1.37174e-06	3.74333e-05
B	HHEX	4.82373	0.50772	1.40896e-06	3.83866e-05
B	MFF	4.81381	0.485182	1.4808e-06	4.01806e-05
B	ALYREF	4.79059	0.491923	1.66294e-06	4.49408e-05
B	UBE2M	4.78686	0.847358	1.6941e-06	4.57462e-05
B	CYFIP2	4.77299	0.626131	1.81511e-06	4.88958e-05
B	UBE2N	4.7553	0.292199	1.98152e-06	5.31651e-05
B	R3HDM4	4.74027	0.441145	2.13437e-06	5.70834e-05
B	ARPP19	4.73912	0.316598	2.14645e-06	5.73607e-05
B	IK	4.70943	0.411928	2.48406e-06	6.59101e-05
B	DYNLT3	4.7073	0.568734	2.51014e-06	6.65493e-05
B	ORAI2	4.70188	0.490987	2.57779e-06	6.81276e-05
B	ST6GALNAC4	4.67354	1.30499	2.96051e-06	7.75701e-05
B	CNTNAP2	4.64517	2.44793	3.39789e-06	8.84771e-05
B	LHPP	4.626	1.28291	3.72796e-06	9.68461e-05
B	RNF114	4.62434	0.432318	3.75795e-06	9.73237e-05
B	UFD1	4.59613	0.542274	4.30416e-06	0.000110785
B	ARID4A	4.5815	0.546837	4.61662e-06	0.000118283
B	HSPA9	4.5769	0.298489	4.71909e-06	0.00012054
B	RASGRP2	4.56244	0.393272	5.05632e-06	0.000128372
B	DHX40	4.5595	0.769042	5.12767e-06	0.000130085
B	ATP6AP2	4.53675	0.534952	5.7129e-06	0.000144168
B	FDFT1	4.52142	0.795454	6.14261e-06	0.000154305
B	NECAP2	4.51888	0.54828	6.21687e-06	0.000155714
B	RNF41	4.47016	1.09092	7.81598e-06	0.000193742
B	SRPK2	4.46734	0.906607	7.9199e-06	0.000196173
B	GRK6	4.46685	0.771899	7.93802e-06	0.000196476
B	LCN8	4.45604	2.17767	8.34881e-06	0.000206035
B	ZEB1	4.44391	0.460335	8.83406e-06	0.000217371
B	NME3	4.43065	0.676761	9.39482e-06	0.000230324
B	CHCHD10	4.42889	0.294391	9.47194e-06	0.000231876
B	IGHG3	4.41456	0.969408	1.01214e-05	0.00024679
B	GTF2B	4.40143	0.384362	1.07539e-05	0.000260973
B	RUBCNL	4.37705	0.554977	1.20299e-05	0.000290467
B	ZBTB1	4.37497	0.436884	1.21448e-05	0.000292399
B	PSAP	4.37258	0.482539	1.22789e-05	0.000295416
B	SS18L2	4.37196	0.362302	1.23136e-05	0.000296038
B	CD70	4.34714	1.69013	1.37926e-05	0.000330175
B	CBX4	4.30488	0.88805	1.6708e-05	0.000395729
B	MARCH9	4.3007	1.02455	1.70258e-05	0.000402404
B	OXA1L	4.2947	0.563401	1.74928e-05	0.000412279
B	TUBA4A	4.27191	0.648622	1.93803e-05	0.000452314
B	NDUFA5	4.24729	0.327467	2.16374e-05	0.000503591
B	TACC1	4.217	0.355623	2.4757e-05	0.000572225
B	CAPG	4.19329	1.07086	2.74942e-05	0.000631044
B	ZBTB20	4.19162	0.400827	2.76967e-05	0.000634923
B	SEPT9	4.18978	0.506898	2.79227e-05	0.000638795
B	KDM4B	4.17075	0.567727	3.03593e-05	0.000691235
B	PABPN1	4.17048	0.387978	3.03954e-05	0.000691588
B	MTSS1	4.1666	0.367548	3.09173e-05	0.00070251
B	ITM2C	4.16536	1.01443	3.10862e-05	0.000704437
B	JMY	4.15935	0.424478	3.1916e-05	0.000722266
B	FAM111B	4.15565	1.36233	3.24367e-05	0.000733174
B	ADD1	4.12964	0.457334	3.63333e-05	0.000812905
B	FAM102A	4.11442	0.951412	3.8816e-05	0.000866142
B	EIF3A	4.11009	0.327075	3.95508e-05	0.000881366
B	CD40	4.08741	0.263192	4.36225e-05	0.000968241
B	VPS26A	4.08303	0.596987	4.44514e-05	0.000984034
B	IFT57	4.07219	0.303134	4.6574e-05	0.00102831
B	VDAC2	4.04498	0.283099	5.23274e-05	0.00115004
B	SLC25A36	4.04076	0.366436	5.32787e-05	0.00116941
B	CAMK1D	4.03775	0.483824	5.39665e-05	0.00118219
B	MGST3	4.02544	0.806103	5.68697e-05	0.00124092
B	RHOF	4.01984	0.631471	5.82373e-05	0.00126829
B	CUTA	3.9505	0.31646	7.79878e-05	0.00167128
B	AC008105.3	3.94691	0.987661	7.91647e-05	0.00169434
B	MTMR14	3.94397	0.680529	8.01438e-05	0.0017142
B	PPP6C	3.94285	0.604237	8.05176e-05	0.0017211
B	IST1	3.93899	0.422519	8.1824e-05	0.00174791
B	TANK	3.92424	0.252991	8.70031e-05	0.00184912
B	ANP32E	3.91678	0.354258	8.97413e-05	0.00190249
B	CCNG2	3.9136	0.601771	9.09298e-05	0.00192525
B	BCAS4	3.88263	0.809808	0.000103334	0.00217007
B	GDI2	3.88005	0.485505	0.000104434	0.00219181
B	CDC42EP3	3.85104	1.33951	0.000117617	0.00244704
B	SMARCB1	3.83896	0.47154	0.000123558	0.0025627
B	PKM	3.83153	0.610015	0.000127349	0.00263074
B	ALKBH5	3.82327	0.580293	0.000131692	0.00271461
B	DEF8	3.81393	0.890896	0.000136774	0.00281246
B	TUFM	3.80101	0.429689	0.00014411	0.00295787
B	TBC1D9	3.79362	1.11068	0.000148467	0.00304172
B	USP36	3.78881	0.76093	0.000151369	0.0030955
B	NKTR	3.77863	0.251369	0.000157692	0.00321627
B	ATP5F1A	3.76742	0.314335	0.000164943	0.00335467
B	CCNG1	3.76508	0.715294	0.000166495	0.00337805
B	MAPK8	3.76486	0.649559	0.000166643	0.003379
B	SNRPA	3.76117	0.672731	0.00016912	0.00342715
B	LDHB	3.75248	0.28561	0.000175094	0.0035354
B	CLIC4	3.74835	0.688926	0.000178	0.00358761
B	TERF2IP	3.74636	0.263066	0.000179416	0.00361398
B	FDX1	3.73337	0.596132	0.000188936	0.00379206
B	VPREB3	3.72259	0.507925	0.000197187	0.00394821
B	TRIM8	3.70776	0.586984	0.0002091	0.00416932
B	PLD4	3.69118	1.99755	0.000223219	0.00444293
B	NDUFA6	3.68143	0.34858	0.000231934	0.0046
B	ZBTB24	3.67231	0.424097	0.000240363	0.00475594
B	KLF3	3.66625	0.346811	0.000246128	0.00485854
B	TCF3	3.65405	0.704548	0.000258138	0.00508066
B	BACH2	3.6497	0.303347	0.000262548	0.0051614
B	IRF2BPL	3.64846	0.777714	0.000263817	0.00518331
B	KDM2B	3.64471	0.72341	0.000267699	0.00525328
B	ZFP91	3.63949	0.557766	0.000273175	0.00535461
B	CDKN1B	3.63638	0.509907	0.000276501	0.00541664
B	RGS16	3.62155	1.54701	0.000292847	0.00571682
B	CGRRF1	3.59071	0.511994	0.000329778	0.00638205
B	UBE2A	3.58719	0.326073	0.000334263	0.00646512
B	RAD21	3.58533	0.292981	0.000336648	0.00650374
B	CCDC191	3.58504	1.49051	0.000337025	0.00650727
B	AC025159.1	3.5767	0.50059	0.000347962	0.00669916
B	TNFSF9	3.57227	2.06043	0.000353894	0.00680556
B	MAP2K3	3.54745	1.02472	0.000388987	0.00743353
B	MYO9B	3.53977	0.542241	0.000400481	0.00764711
B	KDM7A	3.53913	0.824436	0.000401443	0.00765657
B	RBPJ	3.53358	0.655713	0.000409966	0.00781218
B	RAB22A	3.53219	0.411645	0.000412127	0.0078489
B	CASK	3.52815	0.874664	0.000418474	0.00796073
B	ARHGEF1	3.52392	0.366392	0.000425211	0.00807973
B	JMJD6	3.51364	0.78866	0.000442014	0.00837056
B	GPR18	3.51187	0.881419	0.000444968	0.00842175
B	RPGR	3.51135	0.568778	0.000445829	0.00843328
B	TMEM258	3.49474	0.287409	0.000474527	0.00895088
B	TSTD1	3.4881	0.275211	0.000486469	0.0091607
B	NINJ1	3.48681	0.57713	0.000488824	0.0091992
B	INPP5K	3.48668	1.12117	0.000489062	0.0091992
B	C12orf49	3.47049	0.577259	0.000519504	0.00973359
B	VPS51	3.45587	0.360054	0.000548516	0.0102428
B	MTRNR2L1	3.4519	4.62265	0.000556649	0.0103889
B	HADHA	3.44831	0.390518	0.000564107	0.0105223
B	AHNAK	3.44747	0.461675	0.000565859	0.0105491
B	RALY	3.43904	0.428891	0.000583779	0.010865
B	SAMD8	3.4162	0.486984	0.000635018	0.0117146
B	VPS29	3.40875	0.4306	0.000652605	0.0120061
B	BSDC1	3.40778	0.389754	0.00065494	0.0120358
B	ANKRD10	3.40244	0.539423	0.000667878	0.0122602
B	FCGRT	3.39552	0.866687	0.000684988	0.0125468
B	PTGER4	3.39484	0.8258	0.000686698	0.0125712
B	TRMT112	3.39205	0.346619	0.000693721	0.0126929
B	TKT	3.388	0.450659	0.000704037	0.0128676
B	PPM1B	3.38385	0.443153	0.00071478	0.0130568
B	ALKBH7	3.36968	0.350427	0.000752568	0.01368
B	ITPKB	3.36882	1.32923	0.000754897	0.0137075
B	INSIG1	3.35909	0.734776	0.000781995	0.0141459
B	TPRG1L	3.33488	1.43235	0.000853373	0.0153378
B	MMP24OS	3.3308	0.500796	0.000865974	0.015556
B	PACS1	3.32911	0.46566	0.000871232	0.0156378
B	TMEM50A	3.32444	0.285947	0.000885954	0.0158809
B	MAP3K1	3.31814	0.37218	0.000906189	0.0162089
B	MEF2D	3.3137	0.583604	0.000920715	0.0164337
B	GPR146	3.30492	2.43146	0.000950024	0.0168794
B	NR1D2	3.29091	0.509026	0.000998635	0.0176647
B	WDFY4	3.29013	0.606431	0.00100141	0.0176951
B	RHEB	3.28396	0.283825	0.00102358	0.0180393
B	EBLN3P	3.28021	0.254549	0.00103731	0.0182526
B	ST6GAL1	3.27404	0.593396	0.00106021	0.0186164
B	SUN2	3.25891	0.899927	0.00111843	0.0195567
B	NECAP1	3.2547	0.428381	0.00113512	0.0197867
B	PPP2CA	3.25177	0.255402	0.00114687	0.0199605
B	HPS4	3.24348	0.439617	0.00118081	0.0204876
B	RNF11	3.23801	0.773164	0.00120366	0.0208407
B	YBEY	3.21841	0.866537	0.00128905	0.0222159
B	HECA	3.21526	0.416686	0.00130324	0.0224375
B	HRK	3.20957	1.17905	0.00132935	0.0228517
B	ZNF581	3.20894	0.565224	0.00133227	0.0228784
B	BRWD1	3.20683	0.47622	0.00134207	0.0230231
B	EZH2	3.20487	0.607474	0.00135125	0.0231571
B	PRNP	3.18566	0.322687	0.00144426	0.0246502
B	FAM129C	3.17871	0.326941	0.00147932	0.0252229
B	CSTB	3.14312	0.894148	0.00167156	0.0280725
B	FLNA	3.12496	0.523802	0.00177831	0.0297906
B	CKAP4	3.11998	0.912973	0.00180866	0.0302237
B	RAB1A	3.08934	0.45997	0.002006	0.0331415
B	CMTM7	3.08696	1.25737	0.00202217	0.0333593
B	H2AFV	3.0729	0.364861	0.0021199	0.0347664
B	PTRHD1	3.06291	0.500011	0.00219195	0.0359303
B	CXCL16	3.06108	1.83685	0.00220539	0.0361154
B	TMEM248	3.05475	0.464941	0.00225244	0.0367782
B	WDR48	3.04028	0.460072	0.0023636	0.0385369
B	NR4A3	3.03344	1.38682	0.00241779	0.0392488
B	AKIRIN1	3.029	0.273989	0.00245365	0.0397155
B	FYTTD1	3.02837	0.322683	0.0024588	0.0397796
B	RNF126	3.0261	0.403823	0.0024773	0.0400403
B	NFATC1	3.01212	0.671335	0.00259433	0.041811
B	CD27	3.01041	1.53252	0.00260893	0.0420059
B	SAMD4B	3.00909	0.784467	0.00262035	0.0421493
B	CSGALNACT1	3.00363	1.69614	0.00266778	0.0427482
B	SAT2	2.99669	0.563835	0.00272932	0.0436093
B	PRKAR1A	2.98885	0.31052	0.00280034	0.0446377
B	CFL2	2.98486	0.520106	0.0028371	0.0451807
B	WIPF1	2.97618	0.291712	0.00291859	0.0463027
B	SPSB3	2.96119	0.775727	0.00306449	0.0483884
B	N4BP3	2.94362	0.989561	0.00324394	0.0509819
B	CCDC28A	2.93655	0.841608	0.00331885	0.0520129
B	CHMP2A	2.9308	0.357678	0.00338094	0.0529364
B	ADAM19	2.91236	0.604794	0.00358704	0.0558764
B	GIT2	2.89721	0.788569	0.00376495	0.0583498
B	NBDY	2.89045	0.425693	0.00384688	0.0595095
B	PDE4D	2.88304	0.868815	0.0039386	0.0607044
B	NCOR1	2.88281	0.30912	0.00394142	0.0607199
B	PHKB	2.86777	0.496519	0.00413377	0.0634855
B	TUBB	2.86774	0.639936	0.00413418	0.0634855
B	RASA3	2.86507	1.46437	0.00416917	0.0639056
B	BLOC1S4	2.86207	0.376423	0.00420891	0.0644558
B	MRPL42	2.86124	0.562563	0.00421985	0.064571
B	IP6K1	2.85275	0.459861	0.00433422	0.0660732
B	NXPH4	2.85179	3.51288	0.00434738	0.0662438
B	AKAP17A	2.84625	0.579821	0.00442378	0.0671312
B	IGLC2	2.84507	0.256979	0.00444024	0.0673222
B	RAB5C	2.82981	0.25683	0.00465761	0.0704269
B	MAN2B1	2.81103	0.895818	0.00493837	0.0744349
B	ADIPOR1	2.80268	0.519863	0.00506795	0.0761509
B	USP22	2.79876	0.436404	0.00512994	0.0768757
B	DIRC2	2.79062	0.944871	0.00526078	0.0784508
B	SHMT2	2.78941	0.690712	0.00528048	0.0786747
B	STRBP	2.78487	0.324102	0.00535486	0.0796767
B	CALM3	2.7791	0.360402	0.00545105	0.0809284
B	DUSP5	2.77813	0.369736	0.00546719	0.0811322
B	GGA1	2.77693	0.421961	0.00548754	0.0813621
B	ARF5	2.76965	0.292541	0.00561158	0.0830598
B	ARID2	2.7655	0.630278	0.00568359	0.083898
B	DLD	2.75889	0.590477	0.00579975	0.0853497
B	RNF139	2.75289	0.461801	0.00590724	0.0868553
B	XRRA1	2.75183	0.90021	0.00592625	0.0870585
B	ERGIC3	2.75022	0.444185	0.00595548	0.0874496
B	PPM1A	2.74511	0.428168	0.006049	0.0885902
B	MYO1G	2.73263	0.492553	0.00628313	0.0915791
B	CNOT8	2.72728	0.3679	0.0063859	0.0928752
B	MAP2K7	2.72327	0.490597	0.00646397	0.0938885
B	HIP1R	2.7219	0.397796	0.0064908	0.0941193
B	PAN3	2.7046	0.324221	0.0068386	0.0985617
B	CDS2	2.69335	0.302516	0.00707381	0.101689
B	PATL1	2.68656	0.589106	0.00721917	0.103601
B	DCP1A	2.68153	0.263898	0.00732865	0.105038
B	HERC1	2.68078	0.524704	0.007345	0.105227
B	ACAP1	2.67471	0.360334	0.0074794	0.107007
B	MOB4	2.67353	0.397297	0.00750566	0.107254
B	RIPOR1	2.67283	0.785291	0.00752142	0.107401
B	FBRS	2.66071	0.395971	0.00779749	0.110857
B	PLEKHA1	2.65706	0.438947	0.00788249	0.111829
B	WSB1	2.65235	0.304412	0.00799335	0.113114
B	UBA6	2.63094	0.365564	0.00851479	0.119863
B	OLA1	2.62833	0.473143	0.00858043	0.120608
B	SNN	2.62716	0.292862	0.00861004	0.120923
B	APBB1IP	2.61627	0.67741	0.00888951	0.124488
B	YTHDF2	2.61243	0.263605	0.00899016	0.125682
B	SNRK	2.61224	0.536308	0.00899516	0.1257
B	DLGAP4	2.60127	0.892121	0.00928785	0.129305
B	SLC2A4RG	2.59269	0.999622	0.00952275	0.132246
B	ZC3H12A	2.57955	0.762019	0.0098928	0.136706
B	GID8	2.57402	0.408774	0.0100524	0.138568
B	CCNT1	2.57293	0.436312	0.0100842	0.13895
B	AP1S2	2.54957	0.658282	0.0107855	0.147462
B	HADHB	2.5482	0.685997	0.0108281	0.147924
B	SEMA4B	2.54719	1.02366	0.0108593	0.148229
B	CSNK1G2	2.5386	0.462083	0.0111297	0.151735
B	STARD10	2.53564	0.566761	0.0112243	0.152838
B	CACUL1	2.53542	0.450016	0.0112312	0.15287
B	NCR3	2.53163	0.710307	0.0113533	0.154406
B	SH2B3	2.52501	0.665488	0.0115696	0.156851
B	ADARB1	2.52498	1.10868	0.0115704	0.156851
B	DPEP2	2.5203	1.17107	0.0117254	0.158759
B	KPNA2	2.51595	0.643192	0.0118711	0.160487
B	FAM30A	2.509	0.348482	0.0121075	0.163011
B	GNB2	2.49179	0.681687	0.0127101	0.1701
B	FFAR1	2.47814	0.689072	0.013207	0.176188
B	RAP1A	2.46947	0.434751	0.0135314	0.179863
B	HAT1	2.46529	0.404098	0.0136901	0.181549
B	HGSNAT	2.45854	0.838369	0.0139501	0.184633
B	TBC1D25	2.45729	0.972051	0.013999	0.185207
B	UIMC1	2.4373	0.390008	0.0147972	0.19431
B	RORA	2.4339	1.40009	0.0149372	0.195995
B	CNN2	2.43097	0.361126	0.0150586	0.197279
B	CDC40	2.42719	0.272205	0.0152162	0.198801
B	COPS4	2.4209	0.637176	0.0154822	0.201725
B	KLHL5	2.41255	0.444155	0.0158414	0.205846
B	BLCAP	2.3763	0.673239	0.0174874	0.224968
B	ARHGAP45	2.37305	0.425604	0.0176418	0.226693
B	MORF4L2	2.3703	0.498974	0.0177735	0.227949
B	FGFR1OP2	2.36532	0.358	0.0180146	0.23061
B	CDC14A	2.36244	0.620022	0.0181553	0.232313
B	DDA1	2.36166	0.370419	0.0181934	0.232712
B	EPHB6	2.35484	1.26889	0.0185306	0.23627
B	SCPEP1	2.35288	0.487124	0.0186287	0.237195
B	MID1IP1	2.34022	0.790151	0.0192722	0.244182
B	TMEM238	2.33837	0.513269	0.0193681	0.244935
B	AC124016.1	2.33486	0.800677	0.0195509	0.246809
B	HDAC5	2.32808	0.86718	0.019908	0.250535
B	CNIH1	2.31833	0.35313	0.0204312	0.25635
B	HMGN3	2.31816	0.271133	0.0204408	0.256374
B	LUC7L2	2.31179	0.304749	0.0207892	0.259966
B	TNFSF12	2.29678	0.806364	0.0216316	0.269295
B	HPS1	2.28803	0.454764	0.0221357	0.274382
B	EMC6	2.28367	0.345262	0.0223911	0.2769
B	CCNB1IP1	2.27016	0.373244	0.0231978	0.285507
B	AL627171.1	2.26787	0.915857	0.0233368	0.286903
B	PI4K2A	2.26465	0.913098	0.0235343	0.289013
B	RIN3	2.26048	0.63385	0.0237916	0.291319
B	CRLF3	2.25979	0.739666	0.0238344	0.291737
B	ING2	2.24549	0.765477	0.0247366	0.30026
B	SKAP1	2.24449	0.681371	0.0248006	0.300818
B	YEATS4	2.22614	0.684878	0.0260048	0.313497
B	SF3A2	2.22523	0.439796	0.0260659	0.313895
B	MARCKSL1	2.21783	0.330983	0.0265663	0.319119
B	LINC01781	2.21679	0.504429	0.0266372	0.319856
B	DUSP8	2.21604	0.403738	0.026689	0.320363
B	PPP1R7	2.20942	0.412137	0.0271453	0.324911
B	ACP5	2.20793	0.886566	0.0272492	0.325921
B	TRAF3IP3	2.19473	0.671207	0.0281827	0.335944
B	ARHGAP4	2.19473	0.385928	0.028183	0.335944
B	SPI1	2.18889	0.538346	0.0286047	0.339396
B	NDE1	2.18424	0.442639	0.0289446	0.343262
B	CHMP4B	2.16737	0.291939	0.0302064	0.355835
B	CCNDBP1	2.16671	0.264173	0.0302573	0.35631
B	DTX4	2.16356	1.09816	0.0304982	0.358642
B	OPTN	2.15032	0.594747	0.0315295	0.36929
B	EGR1	2.13557	1.20741	0.0327142	0.381226
B	LYRM9	2.13069	0.8684	0.0331148	0.385492
B	SUPT4H1	2.12254	0.37411	0.0337922	0.392018
B	ARL8A	2.1175	0.378552	0.0342174	0.395833
B	POU2F1	2.11694	0.419469	0.0342649	0.396131
B	CMIP	2.11593	0.667361	0.0343504	0.396846
B	WDR45B	2.10874	0.296085	0.0349669	0.402858
B	PREX1	2.09787	0.525101	0.0359162	0.411252
B	IGHG2	2.08224	1.01809	0.0373209	0.424582
B	CRIP1	2.0815	0.385468	0.0373884	0.424917
B	PTPRJ	2.07494	0.997567	0.0379919	0.430028
B	DMD	2.07189	1.29743	0.0382753	0.432623
B	ABR	2.07164	1.1854	0.0382986	0.432623
B	ZNF136	2.0667	0.388308	0.038762	0.437195
B	H2AFJ	2.06636	0.533467	0.0387946	0.437195
B	C12orf75	2.06294	0.67157	0.0391181	0.439954
B	MAD1L1	2.05299	0.531496	0.0400738	0.448746
B	SAFB2	2.05255	0.310667	0.0401162	0.449071
B	GFOD1	2.04539	1.13721	0.0408168	0.456304
B	ATF5	2.04442	0.916685	0.0409126	0.457223
B	KCNQ1	2.04294	0.90457	0.0410583	0.458699
B	ZFAND1	2.04256	0.470913	0.041096	0.458966
B	DUSP11	2.03977	0.402726	0.0413732	0.461448
B	BCL2A1	2.03794	0.341546	0.0415559	0.463178
B	TMEM41B	2.03773	0.415828	0.0415774	0.463254
B	DHRS1	2.03678	1.80556	0.0416725	0.463707
B	CDKN1A	2.02747	0.28125	0.0426142	0.473248
B	AC073111.5	2.02697	0.581865	0.0426653	0.473341
B	SLC50A1	2.02292	0.333878	0.0430816	0.476855
B	TOPORS	2.02186	0.312815	0.0431906	0.477746
B	HCK	2.01831	1.11337	0.0435588	0.48166
B	COPS3	2.00729	0.315358	0.0447184	0.491726
B	SLC25A37	1.99815	0.438029	0.0457002	0.500553
B	HIPK1	1.9978	0.538314	0.0457388	0.500812
B	TADA2B	1.99318	0.421799	0.0462414	0.505655
B	MOB2	1.96973	0.708181	0.0488694	0.531447
B	SLC2A6	1.96643	1.00699	0.0492491	0.535229
B	AP1S3	1.96544	0.424709	0.049363	0.536119
B	H2AFX	-1.96203	-0.460283	0.049759	0.539372
B	DCAF10	-1.96318	-0.911679	0.0496256	0.538274
B	GRWD1	-1.96396	-0.303122	0.0495349	0.537465
B	UNC50	-1.96445	-0.710665	0.0494774	0.537014
B	PRKRIP1	-1.96988	-0.29575	0.0488521	0.531431
B	EID3	-1.97116	-0.578237	0.0487054	0.530351
B	TNK2	-1.97368	-0.557177	0.048418	0.527393
B	NSL1	-1.98148	-0.428281	0.0475376	0.518308
B	CXCL10	-1.98322	-25.0212	0.0473432	0.516356
B	MRPS34	-1.98479	-0.416551	0.0471678	0.514611
B	CWC27	-1.98698	-0.41154	0.0469247	0.512125
B	ANXA5	-1.99062	-0.462048	0.0465229	0.508237
B	ZUP1	-1.99078	-0.58975	0.0465048	0.508203
B	PSENEN	-1.99189	-0.543531	0.0463834	0.507042
B	NAPG	-1.99436	-0.437567	0.0461129	0.504415
B	GPAA1	-1.99623	-0.402837	0.0459085	0.502506
B	PMS2	-1.9984	-0.87349	0.0456728	0.500416
B	ZNF84	-2.00016	-0.353305	0.0454825	0.498657
B	ZPR1	-2.0019	-0.259655	0.0452959	0.496937
B	SOCS5	-2.00241	-0.575372	0.0452403	0.496489
B	SLC30A9	-2.00294	-0.643867	0.0451833	0.496025
B	LEAP2	-2.00461	-1.27022	0.0450053	0.494233
B	PANK3	-2.00465	-0.333932	0.0450007	0.494233
B	FOXP4	-2.00564	-0.557068	0.0448947	0.493341
B	ORC3	-2.00779	-0.960263	0.0446652	0.491303
B	MGA	-2.008	-0.458307	0.0446435	0.491225
B	TVP23B	-2.00878	-0.850182	0.0445602	0.49047
B	SNHG19	-2.00941	-0.656181	0.0444942	0.489903
B	TSC22D1	-2.01266	-1.24775	0.0441504	0.486597
B	FAIM	-2.01277	-1.05395	0.0441393	0.486597
B	BOLA3	-2.01302	-0.784581	0.0441126	0.486501
B	FXYD7	-2.01471	-1.14785	0.0439349	0.484859
B	SPTLC1	-2.01715	-0.414106	0.0436802	0.482366
B	IRAK3	-2.01749	-0.773792	0.0436446	0.482291
B	AKAP2	-2.01761	-0.666071	0.0436321	0.482291
B	LTA	-2.02223	-0.636958	0.0431524	0.477481
B	EMG1	-2.02385	-0.264138	0.0429852	0.475945
B	AKT1	-2.02439	-0.378413	0.0429305	0.475654
B	DPM2	-2.02576	-1.01568	0.0427889	0.474241
B	SHARPIN	-2.02613	-0.445224	0.0427514	0.473982
B	LETM1	-2.02702	-0.602744	0.0426606	0.473341
B	PPRC1	-2.02717	-0.94964	0.0426455	0.473341
B	AP3M1	-2.02747	-0.70417	0.0426146	0.473248
B	AL365361.1	-2.02767	-1.2602	0.0425941	0.473248
B	AP001269.4	-2.03216	-0.976718	0.0421372	0.468567
B	DRG2	-2.03368	-0.46679	0.0419836	0.467014
B	CS	-2.03709	-0.412659	0.0416408	0.463508
B	MRPS31	-2.0376	-0.8071	0.0415904	0.463254
B	SLC2A11	-2.03833	-0.549346	0.0415165	0.462892
B	TEC	-2.03978	-2.16382	0.0413718	0.461448
B	LMAN1	-2.04213	-0.351074	0.0411389	0.45914
B	GALNT11	-2.04214	-0.98315	0.0411375	0.45914
B	FOXO3	-2.04742	-0.360568	0.0406165	0.454217
B	NDUFA7	-2.05536	-0.497575	0.0398443	0.446326
B	SNHG12	-2.0562	-0.382393	0.0397632	0.445715
B	TRUB2	-2.05873	-0.909606	0.0395204	0.44329
B	XPA	-2.05898	-0.252493	0.0394965	0.443169
B	NDUFV2-AS1	-2.05899	-0.282958	0.0394948	0.443169
B	MTIF3	-2.05932	-0.631399	0.0394638	0.443099
B	PRR3	-2.05959	-1.03429	0.0394375	0.442952
B	PARN	-2.06015	-0.777684	0.0393844	0.442503
B	ZNF708	-2.06258	-0.352459	0.0391529	0.44005
B	TNKS2	-2.06279	-0.260447	0.0391322	0.439965
B	UBAC2	-2.06456	-0.273422	0.0389642	0.438517
B	TRIM52	-2.06491	-0.678736	0.0389316	0.438297
B	ZNF264	-2.06536	-0.498782	0.0388893	0.437968
B	RBM12	-2.06615	-0.456338	0.0388142	0.437269
B	SMAD5	-2.06641	-0.799836	0.0387899	0.437195
B	MPDU1	-2.06663	-0.911844	0.038769	0.437195
B	HSBP1	-2.0687	-0.435232	0.038574	0.435294
B	NARF	-2.07028	-0.348829	0.0384262	0.433772
B	ATE1	-2.0714	-0.661347	0.0383216	0.432737
B	ZNF195	-2.07172	-0.636164	0.0382917	0.432623
B	NUBPL	-2.07292	-1.09527	0.0381802	0.431722
B	GPALPP1	-2.07293	-0.657669	0.0381786	0.431722
B	BCOR	-2.07435	-0.490182	0.0380464	0.4305
B	TBRG1	-2.07502	-0.317237	0.0379844	0.430028
B	GFER	-2.07609	-0.329538	0.0378854	0.429112
B	RRM2B	-2.07701	-0.274004	0.0378009	0.428299
B	CSKMT	-2.07723	-0.594092	0.0377801	0.428208
B	MLKL	-2.07824	-3.47363	0.0376877	0.42745
B	AC120193.1	-2.07917	-0.879176	0.0376019	0.426766
B	PUS7L	-2.07944	-0.383965	0.037577	0.426628
B	URB2	-2.08052	-0.761793	0.0374782	0.42565
B	MRFAP1L1	-2.08632	-0.569277	0.0369501	0.420506
B	OMA1	-2.08692	-1.31135	0.0368953	0.420026
B	MRPS5	-2.08697	-0.432517	0.0368906	0.420026
B	ZNF600	-2.08863	-1.02479	0.0367413	0.418694
B	ACBD5	-2.08879	-0.486782	0.0367264	0.418671
B	ZNF280D	-2.08962	-0.535339	0.0366517	0.417961
B	ENTPD1	-2.09034	-1.07077	0.0365869	0.417364
B	AP001059.2	-2.09146	-1.1701	0.0364869	0.416365
B	C1orf109	-2.09194	-1.29424	0.036444	0.416018
B	TTC1	-2.09221	-0.478659	0.0364198	0.415883
B	LEMD2	-2.09265	-0.665821	0.0363808	0.415579
B	TMEM154	-2.09348	-0.380203	0.036306	0.414866
B	MAP3K12	-2.09381	-0.565594	0.0362766	0.41467
B	THAP5	-2.09392	-0.646913	0.0362675	0.41467
B	TM9SF4	-2.09435	-0.675257	0.0362286	0.414405
B	FAM91A1	-2.09529	-0.271728	0.036145	0.41359
B	WDFY2	-2.0979	-0.316681	0.035914	0.411252
B	EXOC1	-2.09852	-0.476656	0.0358593	0.410882
B	LINC02422	-2.09933	-1.42273	0.035788	0.410344
B	WDR45	-2.09936	-0.338787	0.0357852	0.410344
B	IWS1	-2.09995	-0.561087	0.0357328	0.410133
B	KHDRBS2	-2.10282	-0.665331	0.0354813	0.407525
B	TMEM62	-2.10295	-0.632948	0.0354699	0.407525
B	FXYD1	-2.10428	-0.632781	0.0353544	0.406345
B	NSUN3	-2.10538	-0.553728	0.0352585	0.405521
B	NEK1	-2.10631	-0.649948	0.0351778	0.404731
B	BRWD3	-2.10749	-0.624701	0.0350749	0.403825
B	SF3B3	-2.10856	-0.486958	0.0349827	0.402902
B	PDE4DIP	-2.10894	-0.929695	0.0349499	0.402801
B	DIAPH2	-2.10896	-0.405615	0.0349478	0.402801
B	CHTOP	-2.11029	-0.331185	0.0348337	0.401738
B	PYROXD1	-2.1108	-0.27892	0.0347895	0.401366
B	EIF4EBP2	-2.11176	-0.491011	0.0347067	0.400548
B	RAB12	-2.11194	-0.774092	0.0346919	0.400515
B	ANKRD17	-2.11478	-0.415773	0.0344487	0.397845
B	TIMM23	-2.11865	-0.425512	0.0341197	0.395134
B	SH3BP2	-2.11873	-0.526533	0.0341132	0.395134
B	TMEM222	-2.11957	-0.44862	0.0340424	0.394511
B	PEPD	-2.12037	-0.476983	0.033975	0.394002
B	FOXK1	-2.12331	-0.316823	0.0337276	0.391404
B	MACC1	-2.12363	-1.34546	0.0337011	0.391231
B	ETFDH	-2.12429	-0.482275	0.0336458	0.390724
B	UBP1	-2.12431	-0.750014	0.033644	0.390724
B	CASP10	-2.12441	-1.79795	0.0336355	0.390724
B	HTRA2	-2.1268	-0.602735	0.0334367	0.3887
B	TSPAN17	-2.12871	-0.973444	0.0332784	0.386995
B	IVNS1ABP	-2.13003	-0.326092	0.0331691	0.385856
B	STXBP2	-2.13155	-0.46529	0.0330435	0.384796
B	SEMA7A	-2.13336	-0.596018	0.0328949	0.383199
B	GSAP	-2.136	-0.326853	0.0326798	0.380957
B	DUS3L	-2.13753	-0.466791	0.0325552	0.379637
B	CIAPIN1	-2.13825	-0.831776	0.0324964	0.379083
B	TXNL4B	-2.14311	-0.791044	0.0321039	0.374691
B	CLTC	-2.14379	-0.438505	0.0320494	0.37426
B	CLK3	-2.14569	-0.384008	0.0318974	0.372614
B	NEXN	-2.14616	-3.10398	0.0318604	0.372311
B	RUNX1	-2.14714	-0.771502	0.0317821	0.371526
B	MKLN1	-2.14779	-0.381501	0.0317301	0.371047
B	PDE7A	-2.14938	-0.357927	0.0316044	0.369836
B	LRRC58	-2.15011	-0.298486	0.0315468	0.36929
B	AC239800.3	-2.15013	-0.846951	0.0315446	0.36929
B	PDCD7	-2.15027	-0.493534	0.031534	0.36929
B	KBTBD3	-2.15358	-0.881924	0.0312729	0.366724
B	ZNF169	-2.15789	-1.05215	0.0309364	0.363031
B	SDE2	-2.16079	-0.377076	0.0307118	0.360649
B	PARP4	-2.16081	-0.951574	0.0307102	0.360649
B	MBD6	-2.16179	-1.50124	0.0306347	0.359995
B	CHD8	-2.16199	-0.272859	0.030619	0.359936
B	DCLRE1C	-2.16391	-0.643445	0.0304709	0.358447
B	NIPSNAP2	-2.1657	-0.262018	0.0303345	0.356968
B	KDSR	-2.16582	-0.544906	0.0303251	0.356968
B	GTF2A1	-2.16747	-0.843248	0.0301994	0.355835
B	FAF2	-2.16772	-0.298492	0.0301798	0.355772
B	METTL4	-2.16873	-0.819934	0.030103	0.354991
B	SDF2L1	-2.16967	-0.54163	0.030032	0.354278
B	FAM19A2	-2.17005	-2.28398	0.0300029	0.35406
B	ZNF518A	-2.17008	-0.596979	0.0300008	0.35406
B	TMEM128	-2.17039	-1.0482	0.0299773	0.354007
B	PCNX4	-2.17154	-0.862269	0.0298906	0.353107
B	KLHL8	-2.17556	-0.927841	0.0295885	0.349662
B	SLC25A39	-2.17562	-0.354576	0.0295835	0.349662
B	CANX	-2.17582	-0.254359	0.0295685	0.349662
B	ZNF3	-2.17676	-0.452501	0.0294983	0.349088
B	ZNF667	-2.17937	-1.0844	0.0293039	0.347032
B	PSMC5	-2.1802	-0.2698	0.0292426	0.346428
B	ZNF675	-2.18058	-0.514686	0.0292145	0.346217
B	PGAM1	-2.18228	-0.299124	0.0290891	0.344854
B	WDR41	-2.18884	-1.12961	0.0286085	0.339396
B	MRPS26	-2.18887	-0.38803	0.028606	0.339396
B	ZNF276	-2.18974	-0.570247	0.0285428	0.338976
B	OSGIN2	-2.1914	-0.258926	0.028423	0.337755
B	CBWD2	-2.1916	-0.904742	0.0284083	0.337737
B	NME6	-2.19383	-1.50495	0.0282477	0.336186
B	NMT1	-2.19394	-0.371108	0.0282396	0.336186
B	SOAT1	-2.19434	-0.897994	0.028211	0.335988
B	IL6ST	-2.19453	-0.276061	0.0281974	0.335944
B	NOP14	-2.19458	-0.506827	0.0281938	0.335944
B	NPIPB4	-2.19893	-1.25335	0.0278828	0.332669
B	MATR3-1	-2.19962	-0.344435	0.027834	0.332324
B	GATAD2B	-2.20292	-0.600099	0.0276005	0.32977
B	SOS1	-2.20595	-1.03872	0.0273876	0.327343
B	SETDB1	-2.20715	-0.470763	0.0273034	0.326454
B	IMPAD1	-2.20903	-0.440077	0.0271727	0.325123
B	SNX13	-2.20976	-0.427613	0.0271221	0.324749
B	RUFY2	-2.2102	-0.696616	0.0270911	0.324493
B	DPP9	-2.21054	-0.533262	0.0270674	0.324325
B	NOTCH2	-2.2122	-0.668453	0.026953	0.32307
B	DCAF4	-2.21376	-0.882398	0.0268453	0.321894
B	ADAMTS6	-2.21496	-1.07549	0.0267625	0.321016
B	BMPR2	-2.21513	-1.11204	0.0267512	0.320995
B	UTP15	-2.21835	-0.649428	0.0265313	0.318813
B	NR2C2AP	-2.21892	-1.04118	0.0264925	0.31846
B	HMGXB4	-2.22305	-0.272791	0.0262126	0.315323
B	SELENOS	-2.22466	-0.269064	0.0261039	0.31424
B	BNIP1	-2.2254	-0.593962	0.0260543	0.313895
B	INAFM1	-2.22837	-0.771155	0.025856	0.311928
B	DHX33	-2.23037	-0.980028	0.0257229	0.310433
B	DHX37	-2.2316	-0.722887	0.0256413	0.30956
B	SIK1	-2.23214	-0.984617	0.0256055	0.309239
B	RNF24	-2.23433	-2.49119	0.0254617	0.307724
B	INTS12	-2.23462	-0.514867	0.025442	0.307597
B	MARCH8	-2.23495	-0.275445	0.0254205	0.307448
B	AUH	-2.23502	-1.19396	0.0254161	0.307448
B	FXN	-2.23531	-0.896701	0.025397	0.307385
B	WWC3	-2.23701	-0.356485	0.0252859	0.306151
B	ATP6V0A2	-2.23732	-0.50511	0.0252657	0.306017
B	ZNF121	-2.24119	-0.405592	0.025014	0.303077
B	SYT5	-2.24292	-1.49656	0.0249021	0.301831
B	TBRG4	-2.2434	-0.843206	0.024871	0.301563
B	WDR75	-2.24509	-0.592293	0.0247622	0.300461
B	ST3GAL1	-2.24566	-0.592405	0.0247258	0.300237
B	CPSF2	-2.24807	-0.91273	0.0245715	0.298579
B	LINC00623	-2.24826	-0.494923	0.0245598	0.298546
B	TMEM140	-2.24892	-2.06451	0.0245175	0.298139
B	LGALS8	-2.24912	-0.4954	0.0245052	0.298097
B	GTF2F1	-2.2496	-0.289461	0.0244745	0.297909
B	PAXIP1-AS1	-2.25077	-0.60083	0.0244002	0.297251
B	MFN1	-2.25226	-0.687255	0.024306	0.296212
B	PSMA6	-2.25245	-0.43534	0.024294	0.296212
B	AC012368.1	-2.2533	-0.846925	0.0242401	0.295731
B	PINX1-1	-2.25388	-0.640264	0.0242035	0.295392
B	B4GALT4	-2.25403	-0.438621	0.024194	0.295383
B	DNAJC11	-2.25482	-1.17284	0.0241449	0.294891
B	MAN1A1	-2.25549	-0.881333	0.0241027	0.294483
B	ATL3	-2.25549	-1.10053	0.0241025	0.294483
B	KANSL1-AS1	-2.25557	-1.18992	0.0240979	0.294483
B	MTCL1	-2.25599	-3.09025	0.024071	0.294417
B	ZZEF1	-2.25745	-0.517026	0.0239799	0.29341
B	GBP3	-2.26056	-1.49639	0.0237868	0.291319
B	TALDO1	-2.26115	-0.62528	0.0237497	0.291019
B	ATP5IF1	-2.26169	-0.268662	0.0237167	0.29072
B	TP53BP2	-2.26169	-0.262467	0.0237164	0.29072
B	ARL5A	-2.26236	-0.525202	0.0236751	0.290423
B	PHYKPL	-2.26357	-0.38142	0.0236005	0.289614
B	SLC25A24	-2.2642	-0.505061	0.023562	0.289247
B	TEFM	-2.26667	-1.00116	0.0234105	0.287703
B	CEPT1	-2.26843	-0.392995	0.0233032	0.286594
B	MON2	-2.26962	-0.421345	0.0232309	0.285809
B	AC003681.1	-2.27139	-1.14133	0.0231236	0.284803
B	ARHGAP9	-2.27209	-0.518402	0.0230813	0.284491
B	AAGAB	-2.27533	-0.881217	0.0228861	0.282188
B	TUSC2	-2.27549	-0.4329	0.0228766	0.282175
B	FAM84B	-2.27786	-1.5154	0.022735	0.280533
B	UBA5	-2.28022	-0.730027	0.0225947	0.279006
B	NDUFS7	-2.2829	-0.260707	0.0224364	0.277256
B	ARL2	-2.28385	-1.03263	0.0223805	0.276871
B	OPA1	-2.28456	-0.312237	0.0223386	0.276454
B	ZDHHC2	-2.28799	-0.374549	0.0221384	0.274382
B	MRPS18B	-2.28852	-0.383916	0.0221074	0.274201
B	AQR	-2.28983	-0.528253	0.022031	0.273354
B	UBE2V1	-2.292	-0.677293	0.0219054	0.271896
B	KBTBD8	-2.29303	-0.645529	0.0218464	0.271264
B	GOLT1B	-2.29319	-0.300502	0.0218373	0.271251
B	RIOK2	-2.29352	-0.576524	0.0218182	0.271135
B	SRGAP2	-2.29415	-1.21843	0.021782	0.270866
B	PCID2	-2.29606	-0.931267	0.0216722	0.2696
B	COPRS	-2.29658	-0.370734	0.0216426	0.269332
B	RAD1	-2.29784	-0.295376	0.021571	0.26874
B	RBM34	-2.29841	-0.333495	0.0215383	0.268433
B	OGFR	-2.30045	-0.264019	0.021423	0.267194
B	DGKE	-2.30264	-0.981748	0.021299	0.265746
B	AL450998.2	-2.30634	-0.640424	0.0210916	0.263257
B	MAP3K5	-2.30661	-0.668628	0.0210767	0.263168
B	RAB30-AS1	-2.30996	-0.776574	0.0208905	0.260941
B	FAM120A	-2.31069	-0.415401	0.02085	0.260532
B	ZNF83	-2.31069	-0.573222	0.0208498	0.260532
B	DFFA	-2.31242	-0.965424	0.0207547	0.259631
B	TTC32	-2.31257	-0.298542	0.0207464	0.259624
B	NSFL1C	-2.31456	-0.430185	0.0206368	0.258446
B	SRPRB	-2.31576	-0.807195	0.0205715	0.257821
B	GLCCI1	-2.31637	-1.13551	0.0205379	0.257496
B	C19orf25	-2.32037	-0.507779	0.0203207	0.255058
B	SLC30A4	-2.32393	-0.854511	0.0201292	0.252749
B	TRIP12	-2.3249	-0.264796	0.0200774	0.252193
B	CD320	-2.32521	-1.04127	0.020061	0.252081
B	DPH3	-2.32637	-0.332445	0.0199988	0.251394
B	AL355075.4	-2.32691	-1.79928	0.01997	0.251126
B	METTL1	-2.32726	-1.70024	0.0199514	0.250987
B	TIPIN	-2.32904	-0.971327	0.0198567	0.250077
B	M6PR	-2.32918	-0.540286	0.0198496	0.250077
B	SMARCC2	-2.33255	-0.439286	0.0196716	0.247932
B	FRS2	-2.33299	-0.792603	0.0196487	0.247736
B	AC093462.1	-2.33363	-1.71297	0.0196149	0.247403
B	SMAD7	-2.33482	-0.526758	0.0195531	0.246809
B	TMEM168	-2.33589	-0.970583	0.0194969	0.246285
B	N4BP2	-2.33604	-0.809957	0.0194892	0.24628
B	THOC6	-2.33791	-0.921426	0.0193918	0.245142
B	CTBP1-DT	-2.33873	-0.774317	0.0193495	0.244792
B	PPT1	-2.33885	-0.84598	0.0193433	0.244792
B	SLC5A6	-2.34038	-0.701233	0.0192642	0.244173
B	AC084033.3	-2.34165	-0.717045	0.0191989	0.243438
B	EIF2S1	-2.34215	-0.421182	0.0191732	0.243204
B	DDX59	-2.34217	-1.00367	0.0191722	0.243204
B	PIAS2	-2.34264	-0.474448	0.0191479	0.243067
B	FGD5-AS1	-2.34367	-0.284633	0.0190949	0.242486
B	ERGIC2	-2.34389	-0.296127	0.0190838	0.242436
B	STAT6	-2.34561	-0.367175	0.0189961	0.241505
B	OTUD6B	-2.34615	-0.760599	0.0189685	0.241246
B	ZDHHC20	-2.35269	-0.339037	0.0186383	0.237226
B	TXNDC17	-2.35317	-0.355132	0.0186143	0.237101
B	LARS	-2.35475	-0.632929	0.018535	0.23627
B	CCDC32	-2.35635	-0.337973	0.0184553	0.235433
B	KIF9-AS1	-2.35714	-2.88914	0.0184161	0.235023
B	IFT20	-2.35752	-0.522714	0.0183975	0.234874
B	ZHX3	-2.35909	-2.24653	0.0183197	0.23397
B	RPAP2	-2.35999	-0.572007	0.0182756	0.233496
B	NDUFB3	-2.36042	-0.367603	0.0182545	0.233315
B	FOXN3-AS1	-2.36082	-2.79165	0.0182346	0.233149
B	NUS1	-2.36544	-0.332866	0.0180088	0.23061
B	FAM111A	-2.36848	-0.730469	0.0178611	0.228898
B	TMEM208	-2.36983	-0.345237	0.0177963	0.228155
B	STAMBPL1	-2.37082	-1.18055	0.0177488	0.227719
B	TMEM63B	-2.37166	-1.05755	0.0177083	0.227374
B	KLHDC7B	-2.37179	-1.82532	0.0177022	0.227374
B	POLD2	-2.37313	-0.571074	0.0176381	0.226693
B	ZNRF2	-2.37328	-0.436413	0.0176308	0.226693
B	DENND1B	-2.38142	-0.765891	0.0172459	0.222031
B	AC025171.3	-2.38218	-0.75774	0.0172106	0.221663
B	PIGT	-2.38893	-0.378925	0.0168975	0.217965
B	GLRX5	-2.38991	-0.313369	0.0168523	0.217465
B	UCHL3	-2.39017	-0.570556	0.0168405	0.217457
B	WDR70	-2.39474	-0.717399	0.0166323	0.214958
B	RECQL	-2.39479	-0.432436	0.0166298	0.214958
B	NOC4L	-2.39547	-0.843201	0.016599	0.214775
B	PRR34-AS1	-2.39648	-0.749061	0.0165532	0.214348
B	ZNF688	-2.39792	-0.61074	0.0164884	0.213674
B	EXOG	-2.39846	-0.296525	0.0164644	0.213445
B	INO80	-2.39876	-0.251342	0.0164506	0.213349
B	TBC1D5	-2.40011	-0.269842	0.0163903	0.212649
B	FLNB	-2.40803	-1.18715	0.0160387	0.208248
B	FO393401.1	-2.41463	-0.908493	0.0157511	0.204752
B	COA5	-2.41557	-0.603633	0.0157105	0.204304
B	PHTF1	-2.41611	-1.30073	0.0156872	0.204079
B	CDK5R1	-2.41652	-0.593005	0.0156697	0.203932
B	C11orf24	-2.41722	-0.643387	0.0156396	0.203619
B	TMEM120B	-2.41787	-0.577065	0.0156117	0.203334
B	DICER1	-2.42104	-0.332175	0.015476	0.201724
B	C12orf65	-2.42111	-0.285677	0.015473	0.201724
B	GRAMD1A	-2.42675	-0.844475	0.0152347	0.198965
B	PEG10	-2.42776	-0.895399	0.0151923	0.198566
B	ANAPC11	-2.42809	-0.342553	0.0151786	0.198464
B	ITPR2	-2.42925	-0.421189	0.0151301	0.197984
B	PIN4	-2.42947	-1.23864	0.0151207	0.197938
B	ACAA1	-2.43156	-0.506993	0.0150339	0.197098
B	DLEU2	-2.43269	-0.525199	0.0149872	0.196575
B	DUSP6	-2.43393	-1.60023	0.0149357	0.195995
B	USP6NL	-2.44114	-0.340585	0.014641	0.192409
B	CHI3L2	-2.44245	-0.958365	0.0145881	0.19179
B	NDUFV3	-2.44681	-0.80029	0.0144127	0.189707
B	ZNF431	-2.44724	-0.25361	0.0143957	0.189557
B	SDF4	-2.44808	-0.437068	0.0143621	0.189264
B	ABHD17B	-2.45154	-0.451276	0.0142247	0.187527
B	KRIT1	-2.45182	-0.671301	0.0142137	0.187455
B	AP000692.2	-2.45188	-2.18713	0.0142113	0.187455
B	C3orf58	-2.4524	-0.947164	0.0141908	0.187301
B	AC027644.3	-2.45338	-0.758005	0.0141521	0.186864
B	ANAPC7	-2.45427	-0.967634	0.0141173	0.186477
B	ABL2	-2.45475	-1.32196	0.0140983	0.1863
B	IDH3B	-2.45502	-0.256607	0.0140876	0.186231
B	CCDC117	-2.457	-0.791124	0.0140101	0.185281
B	PSPC1	-2.45905	-0.331677	0.0139306	0.184447
B	MAFF	-2.45958	-1.47377	0.01391	0.184247
B	RCN1	-2.46337	-1.23504	0.0137639	0.182384
B	DESI1	-2.4646	-0.755549	0.0137165	0.181827
B	DIDO1	-2.46812	-0.429009	0.0135823	0.180263
B	BLZF1	-2.46828	-1.34896	0.0135765	0.180256
B	FAM136A	-2.47082	-0.391692	0.0134804	0.179265
B	PPID	-2.47136	-0.770666	0.0134599	0.179063
B	ZNF428	-2.4729	-0.264213	0.0134023	0.178384
B	UBLCP1	-2.47293	-0.335957	0.0134012	0.178384
B	S100A12	-2.47388	-4.35801	0.0133654	0.178089
B	TMED9	-2.47648	-0.337252	0.0132683	0.176866
B	RAPGEF6	-2.47657	-0.746975	0.0132651	0.176866
B	FCRL3	-2.48166	-0.680637	0.0130773	0.174527
B	DDOST	-2.48544	-0.257382	0.0129391	0.172752
B	MIR29B2CHG	-2.4872	-0.643364	0.0128754	0.17197
B	URM1	-2.48816	-0.36854	0.0128405	0.171571
B	C8orf76	-2.49073	-0.402332	0.012748	0.170471
B	IGHE	-2.49156	-2.13761	0.0127184	0.170143
B	DCTPP1	-2.49238	-0.687256	0.012689	0.169886
B	MRPL58	-2.49466	-0.920538	0.0126078	0.168866
B	RABEP2	-2.49486	-0.479786	0.0126005	0.168836
B	MRPL40	-2.49504	-0.32618	0.0125944	0.168822
B	CHORDC1	-2.4973	-0.438095	0.0125142	0.167814
B	ZNF814	-2.5001	-0.6131	0.0124158	0.166627
B	DDX58	-2.50235	-2.92153	0.0123371	0.165637
B	HBA1	-2.50257	-4.97184	0.0123294	0.1656
B	NME2	-2.50287	-0.93733	0.0123191	0.165528
B	PRCD	-2.50488	-2.77231	0.0122492	0.164655
B	SIGIRR	-2.50523	-0.394876	0.0122372	0.164559
B	DUS1L	-2.5061	-0.282194	0.0122072	0.164222
B	ADSS	-2.50742	-0.480313	0.0121616	0.163674
B	PPP6R2	-2.50914	-0.386424	0.0121025	0.16301
B	AKAP11	-2.51028	-0.563099	0.0120637	0.162552
B	SERTAD2	-2.51153	-0.449141	0.012021	0.162042
B	FOPNL	-2.51176	-0.802496	0.012013	0.161999
B	SLC7A1	-2.51202	-2.06942	0.0120044	0.161948
B	SDHC	-2.51324	-0.314505	0.0119627	0.161515
B	FIG4	-2.5141	-1.68435	0.0119337	0.161189
B	PURB	-2.51592	-0.283723	0.0118722	0.160487
B	TIA1	-2.5166	-0.526119	0.0118494	0.160309
B	KIAA1147	-2.52137	-0.481135	0.0116898	0.158341
B	AP2B1	-2.52362	-0.564337	0.0116152	0.157394
B	MYSM1	-2.52691	-0.340778	0.0115072	0.15612
B	LY75	-2.52753	-1.43263	0.0114867	0.155905
B	TRMT1	-2.52985	-0.462281	0.0114112	0.154942
B	TRIM69	-2.53116	-1.81885	0.0113685	0.154489
B	B3GAT3	-2.53116	-0.423664	0.0113685	0.154489
B	TMX3	-2.53492	-0.792667	0.0112474	0.153029
B	IGSF22	-2.53602	-2.69087	0.011212	0.152733
B	ZDHHC17	-2.53899	-0.522126	0.0111171	0.151625
B	DCTN5	-2.54722	-0.617925	0.0108585	0.148229
B	PAIP1	-2.54899	-0.313762	0.0108035	0.147647
B	DESI2	-2.5522	-0.393668	0.0107044	0.146412
B	NXT2	-2.55288	-1.19442	0.0106836	0.146188
B	RXYLT1	-2.55501	-1.04041	0.0106184	0.145355
B	PWWP2B	-2.55589	-0.544538	0.0105916	0.145047
B	IMPACT	-2.55788	-0.665821	0.0105311	0.144278
B	NAIP	-2.55997	-1.10436	0.0104681	0.143473
B	SHLD2	-2.56181	-0.63534	0.0104129	0.142833
B	THUMPD3	-2.56188	-0.390377	0.0104107	0.142833
B	SLC35A4	-2.56369	-1.28059	0.0103566	0.142184
B	SAMHD1	-2.56448	-2.99753	0.010333	0.141969
B	ZNF592	-2.56871	-1.09224	0.0102078	0.140365
B	CHCHD7	-2.56909	-0.296417	0.0101966	0.140269
B	RNF125	-2.56943	-0.623312	0.0101866	0.140188
B	CBWD5	-2.57236	-0.444332	0.0101007	0.139063
B	HK1	-2.5725	-1.36965	0.0100966	0.139063
B	SRP54	-2.57447	-0.363036	0.0100395	0.138448
B	OSBPL3	-2.57558	-1.75828	0.0100071	0.138057
B	SNRNP35	-2.57626	-0.481293	0.00998744	0.137843
B	EXOC2	-2.57782	-0.85619	0.0099426	0.137281
B	CCDC43	-2.57851	-0.443005	0.00992267	0.137062
B	ALG8	-2.58096	-1.30677	0.00985255	0.136206
B	INPP5F	-2.58106	-0.767867	0.00984964	0.136206
B	KCNQ1OT1	-2.58243	-1.29513	0.00981085	0.135741
B	HDDC2	-2.58365	-0.70531	0.00977619	0.135317
B	PKHD1L1	-2.58397	-1.60054	0.00976702	0.135246
B	TMEM70	-2.58891	-0.539846	0.0096279	0.133375
B	USP28	-2.58901	-0.508538	0.00962515	0.133375
B	COIL	-2.58946	-0.272449	0.00961256	0.133272
B	SOBP	-2.59111	-2.62335	0.00956678	0.132693
B	SPAG1	-2.59205	-1.24504	0.00954069	0.132385
B	NETO1	-2.59359	-2.55504	0.00949794	0.131956
B	ZNF507	-2.59531	-1.03664	0.00945061	0.131353
B	TMEM263	-2.59637	-0.564747	0.00942152	0.131003
B	GKAP1	-2.60101	-0.550586	0.0092949	0.12935
B	SHPRH	-2.60452	-0.415456	0.00920037	0.128194
B	SCAMP1-AS1	-2.60825	-1.34392	0.00910052	0.126855
B	GTPBP10	-2.60844	-0.997014	0.00909557	0.126839
B	PSMB5	-2.6091	-0.699978	0.00907809	0.126648
B	CRYBG1	-2.61028	-0.559	0.00904687	0.126265
B	PLCE1	-2.61165	-1.01205	0.00901054	0.125862
B	BARD1	-2.6143	-1.29948	0.00894095	0.125151
B	RIOK1	-2.61626	-0.27092	0.00888988	0.124488
B	CEP295	-2.61975	-0.76234	0.0087994	0.123376
B	ZNF43	-2.62133	-0.460307	0.00875863	0.122855
B	AC010226.1	-2.62288	-0.802053	0.00871911	0.122352
B	ADNP	-2.6233	-0.41818	0.00870831	0.122252
B	NOL8	-2.62967	-0.375886	0.00854667	0.120184
B	KIAA1109	-2.63008	-0.447857	0.0085365	0.120091
B	BBC3	-2.63087	-0.425864	0.00851673	0.119863
B	ZNF829	-2.63327	-1.11232	0.00845669	0.119118
B	ZKSCAN1	-2.63663	-0.689026	0.00837347	0.117995
B	RAD17	-2.63879	-0.602738	0.0083202	0.117294
B	TCF12	-2.64489	-0.788991	0.00817183	0.115251
B	NSMAF	-2.64515	-0.706164	0.00816546	0.11521
B	MARS	-2.64552	-0.813139	0.00815654	0.115132
B	FCRLA	-2.64591	-0.641939	0.00814722	0.115097
B	MOV10	-2.64937	-2.19354	0.00806429	0.11407
B	ZNF91	-2.65905	-0.491374	0.0078362	0.111219
B	MITD1	-2.65942	-0.975479	0.00782753	0.111143
B	ZNHIT1	-2.65942	-0.339859	0.00782753	0.111143
B	HAX1	-2.66018	-0.250491	0.00780997	0.110988
B	SLC7A5	-2.66182	-0.914121	0.00777203	0.110542
B	MRPL16	-2.66341	-0.555856	0.00773522	0.110065
B	USE1	-2.66435	-0.410053	0.00771373	0.109806
B	LARS2	-2.6664	-1.88757	0.00766689	0.109186
B	COG2	-2.66729	-0.827255	0.00764652	0.108942
B	MFSD14C	-2.6685	-0.638651	0.0076191	0.108644
B	PILRB	-2.66926	-0.499336	0.0076018	0.108443
B	IKZF2	-2.67022	-1.45308	0.00758017	0.10818
B	SLFN5	-2.67354	-3.40553	0.00750558	0.107254
B	TSTD2	-2.67459	-0.729144	0.00748199	0.107007
B	CCDC88B	-2.677	-0.495613	0.00742837	0.106331
B	TSTA3	-2.67719	-0.854973	0.00742424	0.106317
B	ARIH2OS	-2.68308	-1.00084	0.0072948	0.104597
B	POLR3GL	-2.68433	-0.46786	0.00726752	0.104251
B	IPO7	-2.68765	-0.470442	0.00719563	0.103308
B	KIDINS220	-2.68779	-0.54951	0.00719267	0.103308
B	NARS	-2.68814	-0.421158	0.00718502	0.103244
B	FAM210A	-2.69535	-0.581631	0.00703143	0.101124
B	AC012360.3	-2.69602	-0.650053	0.00701741	0.100965
B	SACS	-2.70264	-1.27885	0.00687906	0.0991022
B	STK38L	-2.70705	-0.8639	0.0067885	0.0978817
B	MRPL4	-2.70735	-0.370152	0.00678224	0.0978335
B	PIN1	-2.71162	-0.284493	0.00669546	0.0966232
B	THUMPD2	-2.71236	-0.336455	0.00668055	0.0964496
B	IPO5	-2.7129	-0.385952	0.00666964	0.0963335
B	DDX10	-2.7131	-1.04623	0.0066656	0.0963166
B	RTN4	-2.71461	-0.263483	0.0066353	0.0959614
B	STX11	-2.71676	-1.03902	0.00659249	0.0953835
B	EBAG9	-2.71859	-0.398996	0.00655606	0.0948974
B	TTI2	-2.71912	-1.16828	0.00654554	0.094786
B	VTI1B	-2.721	-0.359968	0.00650852	0.0942906
B	C21orf91	-2.72169	-0.932268	0.00649495	0.0941347
B	MAPK13	-2.72188	-0.87712	0.00649108	0.0941193
B	PAK1IP1	-2.72199	-0.674506	0.00648908	0.0941193
B	TPRKB	-2.72243	-0.385787	0.00648031	0.0940851
B	PSMD3	-2.72457	-0.335987	0.00643854	0.0935596
B	ODF2L	-2.72593	-0.345412	0.0064121	0.0932159
B	CASP1	-2.72937	-1.6428	0.00634563	0.0923295
B	LRP5L	-2.72961	-1.90118	0.00634095	0.0923016
B	ANGPT2	-2.73104	-1.79219	0.00631353	0.0919423
B	CASP8	-2.7321	-0.294773	0.0062932	0.0916861
B	KPNA5	-2.73339	-0.45688	0.00626864	0.0914136
B	GOLGB1	-2.73402	-0.264702	0.0062566	0.0913115
B	CWC22	-2.73435	-0.591286	0.00625031	0.0912595
B	MESD	-2.73598	-0.459884	0.00621952	0.0908494
B	RPP38	-2.73994	-0.513359	0.00614497	0.0897996
B	SMIM15	-2.74186	-0.419799	0.00610927	0.0893558
B	SMC5	-2.74351	-0.325786	0.00607871	0.0889864
B	ZNF770	-2.74573	-0.41467	0.00603773	0.0884637
B	NDUFAF3	-2.74602	-0.814757	0.00603229	0.0884226
B	IL2RG	-2.74713	-0.263764	0.006012	0.0881638
B	DENND5A	-2.74924	-1.32978	0.00597335	0.0876352
B	ZNF273	-2.74983	-0.58575	0.00596258	0.0875156
B	C16orf54	-2.75186	-1.13527	0.0059258	0.0870585
B	CASP3	-2.7558	-0.893141	0.00585481	0.0861222
B	SYNRG	-2.76144	-0.397131	0.00575463	0.0847348
B	IFI30	-2.76178	-1.19833	0.00574874	0.0847106
B	GNPDA2	-2.76383	-0.615252	0.00571278	0.0842177
B	YIPF4	-2.76419	-0.357	0.00570644	0.0841612
B	WDR73	-2.76774	-1.05227	0.00564459	0.0834324
B	AC015912.3	-2.76861	-4.58787	0.00562967	0.0832487
B	EPM2AIP1	-2.76937	-0.330014	0.0056165	0.0830904
B	GTF2H5	-2.76963	-0.948101	0.00561195	0.0830598
B	AC016831.1	-2.77015	-0.703745	0.0056031	0.0830021
B	HDAC4	-2.78375	-2.09353	0.00537337	0.0798104
B	SPG11	-2.78381	-0.618391	0.00537243	0.0798104
B	CHCHD5	-2.78416	-0.354793	0.00536661	0.0797807
B	MBP	-2.78998	-0.276815	0.00527108	0.0785695
B	LSG1	-2.79139	-0.54085	0.00524821	0.0782982
B	NUDT1	-2.79177	-0.497258	0.00524199	0.0782403
B	KARS	-2.79263	-0.330932	0.00522816	0.0780685
B	C2orf49	-2.79456	-0.493976	0.00519702	0.0776381
B	ILKAP	-2.79456	-0.364145	0.00519696	0.0776381
B	TAF8	-2.79548	-0.523581	0.00518222	0.0774861
B	RNASEH2B	-2.7963	-0.297586	0.00516909	0.0773242
B	NRBF2	-2.79716	-0.275979	0.00515537	0.0771534
B	KIF13B	-2.79974	-1.46632	0.00511436	0.0767452
B	STMN3	-2.80249	-0.621021	0.00507093	0.0761616
B	TENT4B	-2.80316	-0.501776	0.00506049	0.0760729
B	NF1	-2.80331	-1.13984	0.00505817	0.0760721
B	LUC7L	-2.80916	-0.370592	0.00496702	0.0747684
B	SEC11C	-2.81033	-0.283744	0.00494913	0.0745326
B	TMEM131	-2.81089	-0.459737	0.00494043	0.0744349
B	AHCYL1	-2.81377	-0.899112	0.00489646	0.0738388
B	TRIM21	-2.81441	-1.24236	0.00488666	0.0737242
B	CUL5	-2.81705	-0.288946	0.00484663	0.0731532
B	ZBTB44	-2.81804	-0.397391	0.00483178	0.0729619
B	EDEM1	-2.82514	-0.307637	0.00472604	0.0713972
B	LIMS1	-2.82818	-0.48026	0.00468133	0.0707537
B	GTF2E2	-2.83104	-0.602505	0.00463966	0.0702181
B	HACD4	-2.83381	-0.650113	0.00459965	0.0696447
B	DNM1L	-2.83559	-0.299297	0.00457413	0.0692896
B	POLR2H	-2.84397	-0.879757	0.00445552	0.0675233
B	PNP	-2.84611	-1.29578	0.00442564	0.0671312
B	DHX30	-2.84908	-0.610568	0.00438458	0.0665988
B	CCZ1B	-2.84919	-0.746427	0.00438303	0.0665988
B	ZNF37A	-2.84924	-0.630055	0.00438235	0.0665988
B	AC011773.4	-2.84925	-1.3731	0.00438226	0.0665988
B	PRRC2B	-2.85106	-0.292434	0.0043574	0.0663061
B	METTL16	-2.85113	-0.367833	0.00435644	0.0663061
B	ZNF562	-2.85143	-0.973536	0.00435225	0.0662878
B	CENPH	-2.85306	-0.84793	0.00433009	0.0660403
B	LATS1	-2.85308	-0.525504	0.00432971	0.0660403
B	THOC1	-2.85318	-0.334899	0.00432846	0.0660403
B	JAGN1	-2.85349	-0.460405	0.00432425	0.0660403
B	ICA1L	-2.8564	-0.641125	0.00428476	0.0654679
B	WRN	-2.86046	-0.624159	0.00423026	0.0646943
B	MRPL46	-2.86121	-0.899143	0.00422027	0.064571
B	SRSF1	-2.86217	-0.348239	0.00420755	0.0644558
B	CPNE1	-2.86552	-0.558684	0.0041632	0.0638433
B	YDJC	-2.86597	-0.394809	0.00415732	0.0637824
B	LDLRAD4	-2.86686	-0.37104	0.00414565	0.0636323
B	NOL11	-2.86912	-0.327702	0.0041161	0.0632658
B	SLAMF1	-2.86931	-0.960864	0.00411368	0.0632575
B	CTSO	-2.87188	-1.07173	0.00408043	0.062775
B	AP1G1	-2.87777	-0.290944	0.00400497	0.0616423
B	ASTE1	-2.87886	-0.693412	0.00399114	0.0614577
B	AC087239.1	-2.88439	-0.642386	0.00392169	0.0604716
B	AVL9	-2.88481	-0.651583	0.00391648	0.060419
B	SMC1A	-2.88588	-0.491325	0.00390319	0.0602418
B	PHF20L1	-2.8869	-0.359722	0.00389056	0.0600744
B	G2E3	-2.88732	-0.505813	0.00388538	0.0600221
B	GRPEL1	-2.89024	-0.496164	0.00384942	0.0595214
B	ETNK1	-2.89515	-0.452132	0.00378973	0.0586525
B	NSUN6	-2.89627	-1.05261	0.00377624	0.0584707
B	KCTD18	-2.90102	-0.606919	0.00371946	0.0576715
B	NELFE	-2.90543	-0.472593	0.00366754	0.056919
B	LPGAT1	-2.90665	-0.260521	0.00365318	0.0567223
B	SDHD	-2.90772	-0.334523	0.00364079	0.0565823
B	CYBC1	-2.90785	-0.752667	0.00363919	0.0565823
B	RRP7A	-2.90996	-0.356093	0.00361469	0.056229
B	MRPL51	-2.9103	-0.595873	0.00361083	0.0561949
B	TMEM230	-2.9132	-0.365255	0.00357743	0.0557786
B	GFM1	-2.91535	-0.612777	0.00355291	0.0554221
B	AGPAT3	-2.91714	-1.43289	0.00353257	0.0551305
B	ASPSCR1	-2.91972	-0.73522	0.00350343	0.0547011
B	PSMC6	-2.92253	-0.262083	0.00347203	0.0542361
B	YIPF5	-2.9231	-0.471055	0.0034656	0.0541609
B	ZCCHC3	-2.92504	-0.777481	0.00344412	0.0538503
B	ARL5B	-2.92643	-0.796706	0.00342873	0.0536347
B	NGRN	-2.93451	-0.965642	0.00334079	0.0523323
B	HM13	-2.93799	-0.657339	0.00330344	0.0517956
B	MIR762HG	-2.93954	-1.12244	0.00328695	0.0515852
B	IDH3A	-2.9398	-0.91292	0.00328422	0.0515666
B	RNF6	-2.94226	-0.371215	0.00325828	0.0511833
B	FAM215B	-2.94823	-1.22633	0.00319596	0.0502513
B	CITED2	-2.9553	-0.564785	0.00312362	0.04916
B	SENP6	-2.95556	-0.315578	0.00312102	0.0491422
B	NSUN2	-2.95619	-0.949105	0.00311462	0.0490644
B	NAA38	-2.95841	-0.462551	0.0030923	0.0487587
B	SLC25A28	-2.95969	-0.354656	0.00307944	0.0485787
B	ANAPC5	-2.9599	-0.32448	0.0030774	0.0485694
B	SEC22B	-2.9633	-0.603982	0.00304362	0.0480814
B	RBM12B	-2.96482	-1.25781	0.00302862	0.0478896
B	COPS5	-2.96595	-0.447602	0.00301752	0.0477366
B	FNDC3A	-2.96625	-0.804199	0.00301455	0.0477121
B	DDX1	-2.96693	-0.488009	0.0030079	0.0476293
B	BANF1	-2.9708	-0.310606	0.00297028	0.0470559
B	TIMM23B	-2.97364	-0.548974	0.00294287	0.0466436
B	TTC19	-2.97524	-0.442945	0.00292755	0.0464228
B	STOM	-2.97705	-2.13611	0.0029104	0.0461945
B	FAM160B1	-2.97849	-0.545009	0.00289673	0.0459994
B	PPP4R1	-2.98042	-0.636282	0.00287849	0.0457313
B	VHL	-2.9832	-0.292408	0.00285251	0.0453615
B	STN1	-2.98762	-1.54344	0.00281155	0.0447951
B	FAM20B	-2.98904	-0.932993	0.00279853	0.0446301
B	NDUFB6	-2.99082	-0.668352	0.00278233	0.0443929
B	GNL3L	-2.99155	-1.37649	0.00277564	0.0443283
B	ATP13A3	-2.99843	-0.60792	0.00271377	0.0434022
B	NOC3L	-3.00099	-0.449711	0.00269107	0.0430597
B	HEXDC	-3.00134	-0.567229	0.0026879	0.0430295
B	SMIM20	-3.00176	-0.483661	0.00268427	0.0429919
B	CR2	-3.00393	-2.7231	0.00266513	0.0427261
B	MRPL28	-3.00513	-0.593762	0.00265463	0.0425783
B	ZMPSTE24	-3.00576	-1.13826	0.0026492	0.0425115
B	RFK	-3.00582	-0.812161	0.00264865	0.0425115
B	KDM4C	-3.00611	-0.329363	0.00264617	0.0425115
B	MCRIP1	-3.00858	-0.397342	0.00262469	0.0421989
B	TIMM17A	-3.01006	-0.258142	0.00261195	0.0420344
B	SCP2	-3.01154	-0.400543	0.00259924	0.04187
B	TSEN15	-3.01417	-1.12517	0.00257679	0.0415483
B	SS18	-3.01621	-0.380018	0.0025596	0.041291
B	PSMD1	-3.01745	-0.651101	0.00254907	0.0411409
B	TMOD3	-3.02062	-0.696239	0.00252257	0.0407327
B	ACADVL	-3.02318	-0.420638	0.00250137	0.0404098
B	MAGEF1	-3.0274	-1.24472	0.00246668	0.0398879
B	ADH5	-3.0317	-0.356985	0.00243182	0.0394001
B	NEDD1	-3.032	-0.592655	0.00242938	0.0393797
B	PDCD10	-3.03291	-0.422341	0.00242211	0.0392808
B	SMIM27	-3.03316	-0.638387	0.00242005	0.0392664
B	MZF1-AS1	-3.03366	-1.03602	0.0024161	0.0392403
B	TRPM7	-3.03458	-0.3389	0.00240867	0.0391386
B	EPRS	-3.03639	-0.783206	0.0023943	0.0389239
B	FEM1C	-3.0368	-0.915923	0.00239106	0.03889
B	AC104794.2	-3.03723	-1.5553	0.0023876	0.0388526
B	TUBA1C	-3.03748	-0.653042	0.00238562	0.0388393
B	JAZF1	-3.03853	-0.438744	0.00237739	0.0387429
B	ARRDC3	-3.04593	-0.416627	0.00231965	0.0378387
B	TOGARAM1	-3.05592	-0.47468	0.00224369	0.0366531
B	SYAP1	-3.05681	-0.306495	0.00223703	0.0365622
B	SOS2	-3.05759	-0.333037	0.00223126	0.0364857
B	KNOP1	-3.05778	-1.273	0.0022298	0.0364795
B	P2RY14	-3.06205	-1.68878	0.00219827	0.0360164
B	SPATS2L	-3.07385	-7.5353	0.00211319	0.0346733
B	AHCTF1	-3.07466	-0.557679	0.00210741	0.0345954
B	PSMG3	-3.07652	-0.681327	0.0020943	0.0344138
B	USP9Y	-3.07672	-1.83878	0.00209292	0.034408
B	PKN2	-3.07763	-0.371365	0.00208655	0.0343201
B	STX16	-3.07792	-0.521021	0.00208453	0.0343037
B	XIAP	-3.07886	-0.423674	0.00207792	0.0342117
B	RALB	-3.07961	-1.08125	0.00207275	0.0341433
B	ZNF101	-3.0803	-0.488246	0.0020679	0.0340803
B	SPAG9	-3.0839	-0.421747	0.00204309	0.033688
B	TMX1	-3.09205	-1.03607	0.00198783	0.0328574
B	AC020911.2	-3.09219	-1.28228	0.00198688	0.0328574
B	MSH6	-3.09299	-0.726696	0.00198152	0.0327855
B	COPB1	-3.09558	-0.312802	0.0019643	0.0325326
B	STX17	-3.09695	-1.22596	0.0019552	0.032398
B	LSM1	-3.09768	-0.400918	0.00195045	0.0323352
B	RNPC3	-3.0983	-0.499689	0.00194633	0.0322829
B	AC004687.1	-3.09879	-0.34248	0.0019431	0.0322452
B	BPGM	-3.1029	-1.89791	0.00191634	0.0318169
B	LAMTOR2	-3.10528	-1.11221	0.00190097	0.0315773
B	TMEM161B	-3.10665	-0.996937	0.00189219	0.0314471
B	IMP4	-3.10728	-0.311958	0.00188816	0.0313957
B	AC026979.2	-3.10738	-0.579732	0.00188755	0.0313957
B	GRSF1	-3.10982	-0.6074	0.00187202	0.0311582
B	UTP20	-3.11075	-1.00243	0.00186614	0.0310757
B	AF117829.1	-3.11222	-0.642933	0.00185689	0.030937
B	DYNC1LI1	-3.11308	-0.3445	0.00185147	0.0308621
B	BRIX1	-3.11361	-0.269536	0.00184814	0.0308219
B	MBD5	-3.11366	-0.430844	0.00184785	0.0308219
B	ABCG1	-3.11813	-0.306428	0.00182	0.0303828
B	PTPMT1	-3.11925	-0.398659	0.00181312	0.0302831
B	C1orf122	-3.12254	-0.324198	0.00179298	0.0299765
B	TNRC6A	-3.12298	-0.354437	0.0017903	0.0299545
B	COL9A2	-3.12468	-1.04497	0.00178001	0.0298042
B	ATP11B	-3.13008	-0.454869	0.0017476	0.0292908
B	DCUN1D5	-3.13642	-0.501037	0.00171027	0.0286938
B	KANSL2	-3.13706	-0.353845	0.00170651	0.0286452
B	KIAA1143	-3.14356	-0.327291	0.00166909	0.028045
B	MICU2	-3.14372	-0.411425	0.00166814	0.0280432
B	TTF1	-3.14427	-0.38659	0.001665	0.0280044
B	LINC02062	-3.14531	-3.77223	0.0016591	0.0279192
B	DMAC1	-3.14543	-0.829782	0.00165844	0.0279192
B	FAM32A	-3.1487	-0.296318	0.00163996	0.0276249
B	P4HB	-3.14929	-0.359433	0.00163669	0.0275836
B	PIP4K2A	-3.15255	-0.59858	0.00161849	0.0272906
B	AL392172.1	-3.15728	-1.00494	0.00159247	0.0268653
B	ZNF506	-3.15881	-0.53125	0.00158417	0.0267387
B	ATP1B3	-3.16262	-0.670686	0.00156358	0.0264177
B	MAT2A	-3.16346	-0.525214	0.00155905	0.0263545
B	IFRD2	-3.1653	-0.836567	0.00154924	0.0262151
B	NEDD9	-3.16579	-1.06093	0.00154663	0.0261843
B	ITGB2	-3.16758	-0.660266	0.00153716	0.0260369
B	TDRD7	-3.16805	-2.13843	0.00153467	0.0260079
B	TMEM87B	-3.17048	-1.55369	0.00152188	0.025808
B	METTL5	-3.17171	-0.492812	0.00151546	0.0257214
B	MAP4	-3.17227	-0.577647	0.00151254	0.0256849
B	FTX	-3.17378	-0.7188	0.00150468	0.0255902
B	ATL2	-3.1752	-0.531355	0.00149733	0.0254787
B	APC	-3.17716	-1.10464	0.00148726	0.0253325
B	EIF2AK4	-3.17785	-0.670096	0.00148373	0.0252852
B	MICAL3	-3.18482	-0.45017	0.00144845	0.0247091
B	CPT1A	-3.18879	-1.74594	0.00142867	0.0243965
B	SULF2	-3.19009	-0.352038	0.0014223	0.0243001
B	NKAPD1	-3.19055	-0.543171	0.00142	0.0242732
B	DNPEP	-3.19332	-0.443173	0.00140649	0.0240667
B	CDK6	-3.19367	-0.986429	0.00140476	0.0240494
B	SKI	-3.20366	-1.19631	0.00135693	0.0232425
B	NHLRC3	-3.20627	-0.732628	0.00134469	0.0230564
B	PFKP	-3.20779	-1.26698	0.00133757	0.0229578
B	TXN2	-3.20912	-0.393924	0.00133143	0.0228758
B	DNAJC3	-3.21435	-0.316294	0.00130739	0.0224857
B	NAXE	-3.21512	-0.550599	0.00130392	0.0224375
B	QTRT2	-3.21527	-0.738653	0.00130323	0.0224375
B	AC108863.1	-3.2203	-0.919338	0.00128055	0.0220808
B	CDK11B	-3.22266	-0.538185	0.00127004	0.0219108
B	SEMA4D	-3.22887	-1.71194	0.00124283	0.0214523
B	TAF11	-3.23467	-0.331359	0.00121784	0.0210319
B	NENF	-3.23556	-0.354993	0.00121405	0.0209773
B	BLOC1S6	-3.23586	-0.338731	0.00121278	0.0209661
B	RRN3	-3.23656	-0.688419	0.00120979	0.0209253
B	DUSP12	-3.23778	-0.482475	0.00120464	0.0208469
B	FAM177B	-3.23992	-1.3404	0.00119563	0.0207122
B	TMEM192	-3.24112	-0.540416	0.00119062	0.0206362
B	TFEB	-3.24141	-0.719504	0.00118938	0.0206254
B	UBE2E1	-3.24347	-0.471519	0.00118082	0.0204876
B	MTO1	-3.24347	-0.960687	0.00118082	0.0204876
B	DHX58	-3.24362	-2.67583	0.00118021	0.0204876
B	TARS	-3.24952	-1.10854	0.00115598	0.0200981
B	TARDBP	-3.24961	-0.428702	0.00115565	0.0200981
B	CCT8	-3.25285	-0.266672	0.00114252	0.0199054
B	NUP153	-3.25588	-0.406987	0.0011304	0.0197147
B	STT3B	-3.25818	-0.367029	0.0011213	0.0195866
B	SLC2A5	-3.25855	-1.95406	0.00111983	0.019571
B	FOXJ3	-3.26017	-0.660858	0.00111346	0.01948
B	PPP4R3B	-3.26368	-0.356195	0.00109973	0.0192499
B	LMAN2	-3.26528	-0.472408	0.00109356	0.0191519
B	CDC26	-3.26623	-1.0462	0.00108991	0.019098
B	LRPPRC	-3.26795	-0.490299	0.00108331	0.0189922
B	UBE2W	-3.26998	-0.877731	0.00107556	0.0188662
B	ORAI1	-3.27013	-0.334909	0.00107499	0.018866
B	METTL23	-3.27423	-0.389918	0.00105951	0.0186139
B	PEX26	-3.27865	-1.14499	0.00104303	0.018334
B	DDX50	-3.2799	-0.514232	0.00103845	0.018263
B	DNAJC1	-3.28272	-0.954851	0.00102812	0.0181004
B	XPOT	-3.28376	-1.28933	0.00102432	0.0180429
B	BDP1	-3.28446	-0.256714	0.00102179	0.0180172
B	PDS5A	-3.2867	-0.361125	0.00101369	0.0178838
B	ACTN4	-3.28768	-0.768902	0.00101018	0.0178312
B	UBE2V2	-3.28984	-0.382684	0.00100243	0.0177037
B	SP140L	-3.2906	-0.292225	0.000999747	0.017675
B	YEATS2	-3.29445	-1.84501	0.000986154	0.0174531
B	KLF4	-3.29617	-0.74608	0.000980121	0.0173555
B	NABP1	-3.29735	-1.1131	0.000976003	0.0172917
B	ASNA1	-3.29872	-0.642562	0.000971269	0.0172169
B	TAF2	-3.30405	-0.752793	0.000952998	0.0169109
B	TRADD	-3.30461	-1.07141	0.000951074	0.0168857
B	CDK11A	-3.30487	-0.371861	0.000950214	0.0168794
B	SPTLC2	-3.30727	-1.09023	0.000942099	0.016753
B	RBM28	-3.30989	-1.10616	0.000933331	0.0166059
B	HLA-DOB	-3.31126	-0.324656	0.000928777	0.0165336
B	AKAP8	-3.31216	-0.359948	0.000925791	0.0164892
B	PCNX1	-3.3127	-0.761804	0.000924011	0.0164663
B	TOMM70	-3.31282	-0.887547	0.000923593	0.0164663
B	PTBP3	-3.31335	-0.252698	0.00092184	0.016445
B	CHST11	-3.31401	-0.458318	0.000919673	0.0164238
B	NUDCD1	-3.31519	-3.35963	0.000915815	0.0163637
B	NUDT4	-3.31584	-0.417383	0.000913695	0.0163345
B	ZNF148	-3.31904	-0.382664	0.000903259	0.0161652
B	CPEB4	-3.32118	-0.535391	0.000896363	0.0160503
B	ECPAS	-3.32136	-1.4256	0.000895798	0.0160488
B	ZC3H7B	-3.32669	-1.72025	0.000878825	0.0157615
B	KIF2A	-3.32904	-0.318371	0.000871463	0.0156378
B	KLHL24	-3.3431	-0.254112	0.000828469	0.014913
B	PTPN11	-3.345	-0.562933	0.000822813	0.0148204
B	SUDS3	-3.34601	-1.04135	0.000819833	0.0147746
B	RER1	-3.34946	-0.494582	0.000809695	0.0145998
B	ATG5	-3.35163	-0.348437	0.000803362	0.0144934
B	PM20D2	-3.35304	-1.0625	0.000799288	0.0144276
B	EPHA1-AS1	-3.35313	-2.60002	0.000799044	0.0144276
B	ZNF525	-3.35742	-1.17824	0.000786728	0.0142239
B	MICU1	-3.36067	-0.899416	0.000777535	0.0140728
B	ZNF830	-3.36145	-0.471392	0.000775339	0.0140407
B	KIF20B	-3.36244	-0.314003	0.000772558	0.0140054
B	MAP9	-3.36279	-1.04042	0.000771594	0.0139955
B	NFKBIZ	-3.36907	-0.306349	0.000754232	0.0137028
B	USP33	-3.37334	-0.69182	0.000742635	0.0135068
B	NUFIP1	-3.37353	-0.694273	0.000742113	0.0135046
B	LINC00513	-3.37375	-0.748564	0.000741516	0.0135011
B	GCNT2	-3.37394	-2.00911	0.000741014	0.0134992
B	IL15	-3.37651	-0.965101	0.00073411	0.0133807
B	BIRC6	-3.37901	-0.335199	0.00072748	0.0132671
B	STAT4	-3.38298	-1.01265	0.000717046	0.013084
B	TET2	-3.38342	-0.449997	0.000715899	0.0130701
B	CTSA	-3.39011	-1.26827	0.000698646	0.012776
B	LAT2	-3.3976	-1.48517	0.000679793	0.0124584
B	WAS	-3.40077	-0.40191	0.000671967	0.0123217
B	AGFG1	-3.40109	-0.372494	0.00067118	0.012314
B	MAGOHB	-3.40261	-0.93771	0.000667457	0.0122591
B	FARP2	-3.40831	-0.588232	0.000653658	0.0120188
B	DDB1	-3.41142	-0.52559	0.000646245	0.0119021
B	MRPS16	-3.41211	-0.51091	0.00064462	0.0118787
B	TMEM106B	-3.41353	-1.02982	0.000641275	0.0118236
B	DIP2B	-3.42011	-0.950646	0.000625953	0.0115538
B	QRSL1	-3.42129	-0.74851	0.000623246	0.0115218
B	RSBN1L	-3.42238	-0.815825	0.000620758	0.0114832
B	PAICS	-3.42355	-0.896428	0.00061808	0.0114399
B	KLHL6	-3.42608	-1.72156	0.000612359	0.0113403
B	MINOS1	-3.42778	-0.279489	0.000608538	0.0112758
B	ZMAT2	-3.42953	-0.265791	0.00060463	0.0112095
B	EPC2	-3.433	-0.355987	0.000596953	0.0110856
B	IARS	-3.43749	-0.888039	0.000587127	0.0109152
B	ZNF480	-3.44546	-0.66688	0.000570097	0.0106163
B	DHTKD1	-3.44684	-1.42342	0.00056718	0.0105678
B	RAD23B	-3.45967	-0.316181	0.000540833	0.010105
B	GABPA	-3.46409	-0.584901	0.000532038	0.00994621
B	LINC01678	-3.46707	-0.910052	0.000526167	0.00984742
B	SMIM37	-3.46876	-0.890473	0.000522863	0.00979106
B	RPH3A	-3.47063	-25.6166	0.000519239	0.00973359
B	AL662844.4	-3.47449	-0.760406	0.000511818	0.00960031
B	SYNCRIP	-3.4779	-0.253077	0.000505364	0.00948456
B	ZBTB25	-3.48152	-0.651626	0.000498574	0.00936236
B	ZNF318	-3.48449	-0.890331	0.000493073	0.00926426
B	EFR3A	-3.48471	-0.733867	0.000492665	0.00926177
B	SATB1	-3.49366	-0.348559	0.000476444	0.00897696
B	RAP1GDS1	-3.49403	-0.612088	0.000475786	0.00896959
B	RNF169	-3.50485	-0.688569	0.000456867	0.00862263
B	USP42	-3.50633	-0.877628	0.000454338	0.00857972
B	SARS	-3.5069	-0.577666	0.000453354	0.00856596
B	BTLA	-3.50765	-1.26539	0.00045209	0.0085469
B	NOB1	-3.51801	-0.460303	0.000434797	0.00824321
B	PYURF	-3.51813	-0.37714	0.000434607	0.00824321
B	PABPC4	-3.52108	-0.267782	0.000429785	0.00815741
B	FKBP3	-3.52374	-0.85658	0.000425505	0.00808073
B	DIS3	-3.52396	-0.339135	0.000425143	0.00807973
B	RIPK2	-3.52831	-0.351729	0.000418229	0.00796059
B	E2F4	-3.53905	-0.597348	0.000401571	0.00765657
B	CDK12	-3.53968	-0.257968	0.00040062	0.00764711
B	MTX3	-3.54935	-0.918432	0.00038618	0.00738409
B	PPCS	-3.55057	-0.289771	0.000384403	0.00735431
B	KRTCAP2	-3.55471	-0.312782	0.000378399	0.0072513
B	ATRX	-3.55855	-0.257985	0.000372902	0.00715058
B	WAC-AS1	-3.55915	-0.975471	0.000372058	0.0071385
B	MTX1	-3.5677	-0.681006	0.000360123	0.00691742
B	AKR1A1	-3.56781	-0.560102	0.000359983	0.00691742
B	HIST2H2AC	-3.57359	-0.444159	0.000352124	0.0067754
B	PRELID3B	-3.57791	-0.299944	0.000346355	0.00667205
B	NDUFAF6	-3.5815	-0.845385	0.000341625	0.00658473
B	CSNK1D	-3.5821	-0.26516	0.000340844	0.00657344
B	TBK1	-3.58315	-0.838632	0.000339473	0.00655078
B	JADE3	-3.58677	-2.8311	0.0003348	0.00647178
B	HSPH1	-3.59479	-1.14291	0.000324659	0.00628661
B	MDM2	-3.59495	-0.537865	0.000324453	0.00628625
B	VCPIP1	-3.59506	-0.625762	0.000324321	0.00628625
B	LRPAP1	-3.59901	-0.309377	0.000319433	0.00619974
B	ZHX1	-3.60593	-0.624906	0.000311037	0.00604378
B	DPP8	-3.6073	-0.607911	0.000309397	0.00601889
B	KPNA4	-3.61294	-0.258145	0.000302745	0.00589632
B	NUPL2	-3.61417	-0.752551	0.000301314	0.00587186
B	DDX52	-3.61435	-0.38227	0.000301097	0.00587105
B	TBCC	-3.62308	-0.44183	0.000291114	0.00568631
B	DSE	-3.62327	-1.70628	0.000290897	0.00568537
B	CNBD2	-3.627	-0.696171	0.000286728	0.00560716
B	ADRB2	-3.63044	-2.78774	0.000282939	0.00553953
B	PARP1	-3.64653	-0.448904	0.0002658	0.00521921
B	SOD2	-3.65408	-0.56747	0.000258106	0.00508066
B	IL13RA1	-3.6553	-1.15275	0.000256881	0.00506185
B	RPL26L1	-3.65574	-0.622684	0.000256437	0.00505608
B	BZW2	-3.671	-0.853097	0.000241601	0.00477198
B	CLN5	-3.67133	-0.529548	0.000241296	0.00476875
B	AC016831.5	-3.67168	-0.349695	0.000240957	0.00476486
B	TMEM30A	-3.67469	-0.697192	0.000238135	0.00471463
B	C18orf25	-3.67723	-0.797408	0.000235783	0.00467082
B	ERLEC1	-3.67924	-0.444071	0.000233927	0.00463679
B	GPCPD1	-3.68339	-0.380204	0.000230151	0.00456733
B	C12orf45	-3.68428	-0.679486	0.000229354	0.00455422
B	ATR	-3.68447	-1.11519	0.000229177	0.00455339
B	GART	-3.68548	-1.13061	0.00022827	0.00453806
B	SLC25A32	-3.69462	-0.544452	0.000220218	0.00438579
B	ANKLE2	-3.70251	-0.497696	0.000213479	0.00425411
B	CNP	-3.70846	-1.79051	0.000208526	0.00416034
B	SBNO2	-3.71078	-1.62935	0.000206621	0.00412726
B	AC004556.1	-3.71183	-25.5987	0.000205764	0.00411259
B	NDUFA9	-3.71204	-0.395736	0.000205598	0.00411172
B	INPP1	-3.72067	-3.0368	0.000198693	0.003976
B	CPNE5	-3.72733	-1.25649	0.000193517	0.00387704
B	STAG1	-3.72815	-0.520924	0.000192891	0.00386681
B	HIVEP1	-3.73076	-0.338361	0.000190903	0.00382924
B	PSMG4	-3.73734	-1.25617	0.000185977	0.0037349
B	STAM	-3.74015	-0.720655	0.000183911	0.00369563
B	FASTKD2	-3.74042	-0.712998	0.000183713	0.00369386
B	ZNF32	-3.74228	-0.556477	0.000182357	0.003671
B	CD72	-3.75069	-0.888928	0.000176347	0.00355856
B	RC3H1	-3.75387	-0.511496	0.000174126	0.00351796
B	PPP2R3C	-3.75451	-0.38367	0.000173678	0.00351105
B	SESN3	-3.75585	-0.314798	0.000172756	0.00349451
B	YTHDC2	-3.75962	-0.456623	0.00017017	0.00344427
B	SNX10	-3.7597	-0.552132	0.000170115	0.00344427
B	PSMD2	-3.76603	-0.645544	0.000165863	0.00336726
B	AC058791.1	-3.76645	-0.267631	0.000165585	0.00336366
B	SNRNP200	-3.76722	-0.369644	0.000165078	0.00335538
B	ENPP4	-3.76784	-1.84683	0.000164664	0.00335103
B	GAR1	-3.77271	-0.704694	0.000161484	0.00328831
B	UGCG	-3.77759	-0.447758	0.000158355	0.00322656
B	MRPL19	-3.77853	-1.11677	0.000157754	0.00321627
B	PANK2	-3.77891	-1.07745	0.000157518	0.00321537
B	PGM2L1	-3.7823	-0.80101	0.000155389	0.00317383
B	TRAPPC1	-3.78773	-0.312135	0.000152029	0.00310709
B	APOL2	-3.79218	-2.15057	0.000149328	0.00305563
B	ZNF652	-3.79287	-0.456877	0.000148914	0.00304901
B	SSR3	-3.79699	-0.522909	0.000146465	0.00300254
B	BSG	-3.79973	-0.72264	0.000144855	0.00297134
B	TIPRL	-3.80805	-0.46093	0.000140067	0.00287664
B	SSBP4	-3.81071	-0.420444	0.00013857	0.00284764
B	LINC00909	-3.81421	-0.723771	0.00013662	0.00281102
B	MCMBP	-3.81994	-0.83832	0.000133485	0.00274821
B	ANKRD49	-3.82707	-0.29207	0.000129677	0.00267474
B	ARCN1	-3.82895	-0.517886	0.000128691	0.00265603
B	MRPL32	-3.83145	-0.509882	0.000127388	0.00263074
B	GRIPAP1	-3.83277	-0.709495	0.00012671	0.00261997
B	HTATIP2	-3.83283	-0.759455	0.000126677	0.00261997
B	RPN2	-3.83818	-0.543303	0.00012395	0.00256607
B	MAT2B	-3.83865	-0.582885	0.00012371	0.00256372
B	MIR155HG	-3.84475	-1.00861	0.000120676	0.00250602
B	PDK1	-3.84816	-0.924268	0.000119009	0.00247293
B	PRDX1	-3.84899	-0.393913	0.000118604	0.00246605
B	CHMP5	-3.85257	-0.712442	0.000116883	0.00243329
B	MGAT5	-3.85287	-0.566718	0.000116741	0.00243183
B	RPS6KB1	-3.85312	-0.411633	0.00011662	0.00243083
B	SURF1	-3.8624	-0.433465	0.00011228	0.00234182
B	TDG	-3.8625	-0.483133	0.000112233	0.00234182
B	TIMM8B	-3.86282	-0.870107	0.000112086	0.00234068
B	CCDC69	-3.86497	-0.363015	0.000111103	0.0023216
B	AC027097.1	-3.86753	-1.09309	0.000109943	0.00229879
B	CASC4	-3.87052	-0.554875	0.000108604	0.00227221
B	TIMM13	-3.87223	-0.792443	0.000107845	0.00225773
B	ARID5B	-3.87289	-0.260845	0.000107551	0.00225299
B	TTC14	-3.87558	-0.361034	0.000106373	0.00222971
B	NRDE2	-3.8769	-0.695582	0.000105796	0.00221901
B	CCDC137	-3.88512	-0.536829	0.000102281	0.00214932
B	PGAP1	-3.88565	-2.82731	0.000102055	0.0021459
B	MTHFD1L	-3.88796	-1.74239	0.000101092	0.002127
B	DECR1	-3.88803	-0.994051	0.000101062	0.002127
B	SFSWAP	-3.89074	-0.273758	9.99395e-05	0.00210538
B	SLC39A10	-3.89168	-0.657719	9.95518e-05	0.00209853
B	ICE2	-3.89602	-0.905742	9.77847e-05	0.00206258
B	ACBD3	-3.8966	-0.325792	9.75506e-05	0.00205894
B	NASP	-3.9026	-0.448949	9.51631e-05	0.00201108
B	CCT2	-3.91486	-0.260669	9.0455e-05	0.00191641
B	SH3GLB1	-3.91822	-0.318201	8.92047e-05	0.00189231
B	PIKFYVE	-3.91901	-0.419198	8.89148e-05	0.00188736
B	H2AFZ	-3.92354	-0.2763	8.7259e-05	0.00185338
B	LAMP3	-3.93016	-7.27968	8.48876e-05	0.00180645
B	DHX15	-3.93086	-0.481008	8.46432e-05	0.00180239
B	TRMT6	-3.9319	-0.697962	8.4276e-05	0.00179571
B	NCOA7	-3.93805	-1.26797	8.2145e-05	0.00175253
B	TRMT10C	-3.93861	-0.277289	8.19537e-05	0.00174956
B	EWSR1	-3.94756	-0.318135	7.89509e-05	0.00169084
B	BRD9	-3.9516	-0.575299	7.76297e-05	0.00166574
B	EXOSC7	-3.96049	-0.747062	7.47947e-05	0.00160593
B	POP4	-3.96193	-0.741405	7.43452e-05	0.0015973
B	BRCA2	-3.96665	-1.10582	7.28891e-05	0.00156903
B	PPA1	-3.96864	-0.361967	7.22837e-05	0.001557
B	SAMD4A	-3.96985	-2.02522	7.19164e-05	0.00155009
B	IREB2	-3.97076	-0.354355	7.16429e-05	0.00154518
B	ZNF75A	-3.97317	-0.368528	7.09225e-05	0.00153063
B	CARS	-3.97499	-1.7531	7.03814e-05	0.00151993
B	COPS2	-3.97534	-0.269603	7.02795e-05	0.00151871
B	PDP1	-3.97536	-0.721372	7.02723e-05	0.00151871
B	UFL1	-3.98243	-0.454439	6.82138e-05	0.00147597
B	GOLGA3	-3.98708	-1.18927	6.68924e-05	0.00144831
B	ARHGAP5	-3.99225	-0.429854	6.54495e-05	0.00141799
B	MAD2L2	-3.99541	-0.877326	6.45816e-05	0.00140009
B	PAFAH1B1	-3.999	-0.328552	6.3611e-05	0.00137994
B	TOPBP1	-3.9996	-0.567717	6.34495e-05	0.00137733
B	TNFRSF10A	-4.0016	-1.36761	6.29149e-05	0.00136661
B	RAB11FIP2	-4.00649	-0.539008	6.16267e-05	0.00134036
B	CYB5R4	-4.0131	-0.403826	5.99267e-05	0.00130423
B	EIF5B	-4.02313	-0.303733	5.74294e-05	0.00125151
B	CLINT1	-4.02339	-0.286753	5.73659e-05	0.00125093
B	CDYL	-4.02595	-0.745388	5.67457e-05	0.00123902
B	PIK3AP1	-4.02764	-1.23733	5.63388e-05	0.00123174
B	HERC6	-4.03053	-3.48385	5.56508e-05	0.00121749
B	PRKAG2	-4.03925	-0.840111	5.3622e-05	0.00117541
B	ABCB1	-4.04115	-1.38159	5.319e-05	0.00116823
B	NDUFA11	-4.04794	-0.324171	5.16703e-05	0.00113634
B	CBWD1	-4.04953	-0.706601	5.13212e-05	0.0011294
B	PRMT2	-4.05607	-0.521595	4.99055e-05	0.00109897
B	MRPS10	-4.069	-0.434403	4.72159e-05	0.00104042
B	RPIA	-4.06913	-0.414042	4.71895e-05	0.00104042
B	PHF5A	-4.07169	-0.301699	4.66727e-05	0.00102981
B	VRK2	-4.0725	-0.978036	4.65114e-05	0.0010276
B	PAXBP1	-4.0746	-0.987135	4.60936e-05	0.00101904
B	PHF14	-4.07674	-0.69208	4.56717e-05	0.00101038
B	IRAK4	-4.08351	-0.707404	4.43599e-05	0.000982657
B	SMU1	-4.08584	-0.324578	4.39185e-05	0.000973521
B	C1GALT1	-4.08669	-0.384121	4.3757e-05	0.000970583
B	LARP1	-4.09712	-0.793102	4.18321e-05	0.000929115
B	LARP7	-4.10078	-0.270673	4.11765e-05	0.000915161
B	TSPAN3	-4.10083	-0.357477	4.11671e-05	0.000915161
B	TM9SF2	-4.10724	-0.645445	4.00413e-05	0.000891111
B	NDUFS8	-4.1084	-0.591407	3.98405e-05	0.000887232
B	SLC35F2	-4.11183	-1.10403	3.92535e-05	0.000875322
B	DDX39B	-4.11596	-0.483895	3.85575e-05	0.000860946
B	FAM204A	-4.12365	-0.36274	3.72921e-05	0.000833246
B	PHC3	-4.13157	-0.399149	3.60292e-05	0.00080664
B	RABAC1	-4.13167	-0.267204	3.60132e-05	0.00080664
B	OFD1	-4.1341	-0.352642	3.56352e-05	0.000799419
B	SYS1	-4.13418	-0.472797	3.56221e-05	0.000799419
B	DDI2	-4.13519	-0.859793	3.54658e-05	0.000796685
B	EAF2	-4.13569	-1.17471	3.53887e-05	0.000795486
B	ANKRD28	-4.13961	-0.706938	3.47899e-05	0.000782551
B	GOLGA4	-4.14221	-0.275446	3.43977e-05	0.000774248
B	CALCOCO2	-4.14274	-0.453709	3.4318e-05	0.000772974
B	CASP7	-4.14696	-1.04132	3.36914e-05	0.000759371
B	EFCAB14	-4.15052	-0.744199	3.31725e-05	0.000748177
B	SNRPD3	-4.15349	-0.523836	3.27436e-05	0.000739002
B	ECHS1	-4.15359	-1.2864	3.273e-05	0.000739002
B	LMO2	-4.15561	-2.72947	3.24417e-05	0.000733174
B	RPA2	-4.16586	-0.591321	3.10181e-05	0.000703371
B	MPC1	-4.16603	-0.418396	3.09952e-05	0.000703326
B	MAPKAP1	-4.16623	-0.815934	3.09679e-05	0.000703184
B	ATP6V0E1	-4.17501	-0.392797	2.97979e-05	0.000679376
B	STARD7	-4.1751	-0.430207	2.97859e-05	0.000679376
B	TMEM19	-4.18506	-0.692137	2.85092e-05	0.000650879
B	TXNL1	-4.18824	-0.304468	2.81126e-05	0.000642699
B	GAB1	-4.19118	-1.40529	2.77509e-05	0.000635731
B	DENND3	-4.19317	-0.584623	2.75087e-05	0.000631044
B	BUD23	-4.19898	-0.274833	2.6812e-05	0.000616327
B	SERPINB9P1	-4.20185	-0.802561	2.64745e-05	0.000608986
B	OSTC	-4.20486	-0.469927	2.61248e-05	0.000601354
B	NPIPB5	-4.2072	-1.05445	2.58554e-05	0.000595562
B	TMEM59	-4.20803	-0.307295	2.57606e-05	0.000593786
B	ANXA2	-4.21167	-0.732639	2.53486e-05	0.000584693
B	UQCRQ	-4.21186	-0.335331	2.53273e-05	0.000584603
B	RIPK1	-4.21604	-1.07498	2.48626e-05	0.000574271
B	BCL10	-4.21896	-0.317799	2.45435e-05	0.000568075
B	BECN1	-4.22306	-0.466785	2.41011e-05	0.000558221
B	MRPS35	-4.22466	-0.449869	2.393e-05	0.000554641
B	PSMD14	-4.22787	-0.512212	2.35917e-05	0.000547178
B	REXO4	-4.23111	-0.823736	2.32539e-05	0.000539717
B	TTC7A	-4.23383	-0.842846	2.29747e-05	0.000533604
B	AC103591.3	-4.23593	-0.257161	2.27612e-05	0.000529013
B	AZI2	-4.24296	-1.13004	2.20594e-05	0.000513058
B	NOP56	-4.25668	-0.413596	2.07485e-05	0.000483238
B	MRPS18C	-4.26128	-0.718838	2.03257e-05	0.00047372
B	LARP4	-4.26481	-1.1337	2.0007e-05	0.000466617
B	ATP5MPL	-4.27526	-0.251718	1.90914e-05	0.000446194
B	CTSS	-4.27627	-0.250964	1.90048e-05	0.000444478
B	MAN2A1	-4.27759	-0.621124	1.88928e-05	0.000442168
B	BIRC2	-4.27788	-0.301334	1.88683e-05	0.000441904
B	CMTR1	-4.27818	-1.69265	1.8843e-05	0.000441619
B	WDR36	-4.2799	-0.895594	1.86979e-05	0.000438525
B	OTUD4	-4.28225	-0.554887	1.85014e-05	0.00043422
B	MRPL1	-4.28544	-0.815589	1.82375e-05	0.000428325
B	ABRAXAS2	-4.28588	-0.880674	1.8202e-05	0.000427791
B	TM2D1	-4.29064	-0.658739	1.78161e-05	0.000419309
B	MBD4	-4.29123	-0.387876	1.77684e-05	0.000418481
B	AC020916.1	-4.29706	-1.56319	1.73076e-05	0.000408201
B	AC137767.1	-4.2974	-1.04161	1.72815e-05	0.000407873
B	RAB14	-4.30018	-0.306761	1.70659e-05	0.000403067
B	TTF2	-4.30346	-0.995184	1.68153e-05	0.00039799
B	TMEM167A	-4.30643	-0.45726	1.65912e-05	0.000393242
B	ACOT13	-4.30927	-1.23114	1.63794e-05	0.000388495
B	PPP1R16B	-4.31001	-0.850424	1.63247e-05	0.000387473
B	PAXX	-4.31228	-0.43091	1.61578e-05	0.000383781
B	RCC2	-4.31276	-0.846459	1.61228e-05	0.000383222
B	AC091271.1	-4.31634	-1.58249	1.58635e-05	0.000377594
B	HIST1H1D	-4.31651	-0.49756	1.58514e-05	0.000377573
B	SQLE	-4.31728	-0.438956	1.57964e-05	0.000376531
B	STX7	-4.32934	-0.456126	1.4956e-05	0.000357006
B	VCP	-4.33436	-0.498325	1.46184e-05	0.000349197
B	POLR2J	-4.34016	-0.393929	1.42377e-05	0.000340345
B	AC022167.3	-4.34211	-1.05296	1.41124e-05	0.000337589
B	ATP5PF	-4.35449	-0.328094	1.33378e-05	0.000319516
B	C19orf48	-4.35924	-0.651302	1.30513e-05	0.000312877
B	PROSER1	-4.36133	-1.11185	1.29272e-05	0.000310124
B	SMARCD1	-4.3648	-0.415334	1.27241e-05	0.000305471
B	TRANK1	-4.36618	-1.91546	1.26441e-05	0.000303766
B	DDX60	-4.37551	-2.38286	1.2115e-05	0.000291892
B	UTP23	-4.37585	-0.444167	1.20959e-05	0.00029164
B	HBA2	-4.37948	-3.75022	1.18963e-05	0.000287447
B	CRCP	-4.39246	-0.523047	1.12074e-05	0.00027139
B	LMO4	-4.39414	-0.622625	1.11214e-05	0.0002695
B	DENND6A	-4.39454	-0.941833	1.11009e-05	0.000269198
B	LINC01480	-4.40564	-1.83393	1.05474e-05	0.000256146
B	EIF4G1	-4.40881	-0.656438	1.03938e-05	0.0002526
B	NUDCD2	-4.40906	-0.683498	1.03818e-05	0.000252491
B	BID	-4.41102	-0.899345	1.02884e-05	0.000250402
B	FAM53B	-4.4134	-0.869587	1.01762e-05	0.000247849
B	BLOC1S1	-4.41448	-0.29104	1.01253e-05	0.00024679
B	SPCS1	-4.41617	-0.276448	1.00466e-05	0.000245227
B	AKT2	-4.41661	-0.409679	1.0026e-05	0.000244903
B	LPIN1	-4.42175	-1.18087	9.79063e-06	0.000239328
B	MAN1A2	-4.42872	-0.506829	9.47951e-06	0.000231892
B	SNX19	-4.42983	-1.01091	9.43092e-06	0.00023104
B	MARCH1	-4.43315	-0.553353	9.28656e-06	0.000227837
B	RASA2	-4.43649	-0.588983	9.14387e-06	0.0002245
B	IQCB1	-4.4388	-0.639387	9.04636e-06	0.000222269
B	MAP4K5	-4.44322	-0.739715	8.86214e-06	0.000217902
B	STK24	-4.44952	-0.522059	8.60619e-06	0.000211919
B	POLR3D	-4.45481	-1.56042	8.3966e-06	0.00020691
B	RBM6	-4.45585	-0.39252	8.35607e-06	0.000206063
B	C16orf72	-4.457	-0.305239	8.31136e-06	0.000205262
B	AC136475.1	-4.45837	-3.65607	8.2586e-06	0.00020411
B	ENY2	-4.46003	-0.300293	8.19486e-06	0.000202684
B	RP2	-4.4702	-1.06224	7.81483e-06	0.000193742
B	SUZ12	-4.47233	-0.400918	7.73715e-06	0.000192071
B	NAE1	-4.47596	-0.48872	7.60678e-06	0.000189115
B	SMARCA2	-4.47691	-0.50685	7.57302e-06	0.000188415
B	AK3	-4.47905	-1.21141	7.49776e-06	0.000186681
B	RNF144B	-4.48937	-1.67491	7.1433e-06	0.000177988
B	OTULIN	-4.49556	-0.616218	6.93872e-06	0.000173019
B	SMNDC1	-4.49658	-0.384118	6.90552e-06	0.000172319
B	RP9	-4.50232	-0.516048	6.72147e-06	0.000167852
B	CDC73	-4.5083	-0.483896	6.53497e-06	0.000163316
B	ATP5S	-4.51187	-0.401069	6.42575e-06	0.000160706
B	BAG5	-4.51811	-0.395603	6.23944e-06	0.000156163
B	L3MBTL3	-4.51992	-0.820085	6.18616e-06	0.000155061
B	TTC37	-4.52112	-0.848175	6.1514e-06	0.000154305
B	LYPLA1	-4.52242	-0.505496	6.11367e-06	0.000153703
B	TXNRD1	-4.52362	-1.12768	6.07919e-06	0.000152951
B	TGS1	-4.52848	-0.538858	5.94107e-06	0.000149588
B	GADD45GIP1	-4.53401	-0.319896	5.7873e-06	0.000145826
B	CCT7	-4.53521	-0.505782	5.75469e-06	0.000145113
B	ESF1	-4.53806	-0.517713	5.67747e-06	0.000143382
B	ERH	-4.53925	-0.2507	5.64535e-06	0.000142678
B	S100A11	-4.54139	-1.79344	5.58854e-06	0.000141349
B	FAM126B	-4.54696	-0.697577	5.44261e-06	0.000137762
B	MYBL2	-4.55252	-2.30629	5.30069e-06	0.000134372
B	TSR1	-4.56596	-0.857666	4.97223e-06	0.000126524
B	MTHFD2L	-4.56786	-0.5362	4.92721e-06	0.000125474
B	FIBP	-4.57058	-0.591562	4.86376e-06	0.000123952
B	TRIP11	-4.57161	-1.00129	4.83981e-06	0.000123435
B	ST6GALNAC3	-4.57273	-2.234	4.8141e-06	0.000122873
B	SNX5	-4.57728	-0.544601	4.71053e-06	0.000120413
B	TSPO	-4.57846	-0.328255	4.68422e-06	0.000119832
B	SEPT6	-4.58103	-0.312961	4.62681e-06	0.000118453
B	VMA21	-4.5838	-0.662036	4.56592e-06	0.000117163
B	SRSF4	-4.58414	-0.310775	4.55855e-06	0.000117063
B	NEK8	-4.58957	-1.26799	4.44157e-06	0.000114147
B	AASDHPPT	-4.59343	-0.794629	4.36015e-06	0.00011214
B	XPC	-4.61805	-0.757221	3.87369e-06	0.000100012
B	GTPBP6	-4.61936	-0.524243	3.84933e-06	9.94598e-05
B	DNAJC2	-4.62404	-0.379417	3.76344e-06	9.73907e-05
B	TGIF1	-4.62499	-0.509841	3.74623e-06	9.70952e-05
B	RFX3	-4.62518	-1.49336	3.74274e-06	9.70796e-05
B	PSMD12	-4.62554	-0.49112	3.7362e-06	9.6985e-05
B	CHURC1	-4.63651	-0.389996	3.54346e-06	9.21244e-05
B	PSMD13	-4.63923	-0.550323	3.49708e-06	9.09892e-05
B	VMP1	-4.65585	-0.817343	3.22645e-06	8.41437e-05
B	UTY	-4.65742	-0.893078	3.20191e-06	8.35686e-05
B	APOL3	-4.65888	-1.21645	3.17939e-06	8.30455e-05
B	NAMPT	-4.65908	-0.35761	3.17624e-06	8.30278e-05
B	SIVA1	-4.66079	-0.296507	3.14996e-06	8.24051e-05
B	ACSL3	-4.66538	-0.655843	3.08042e-06	8.06488e-05
B	PDCD5	-4.67358	-0.742874	2.96001e-06	7.75701e-05
B	VPS36	-4.6775	-0.967597	2.90395e-06	7.6207e-05
B	SERPINB6	-4.67953	-0.822748	2.87534e-06	7.55153e-05
B	HSPD1	-4.68378	-0.4728	2.81631e-06	7.40232e-05
B	TOMM40	-4.68512	-0.722021	2.79794e-06	7.35979e-05
B	GARS	-4.68705	-0.75937	2.77167e-06	7.29641e-05
B	PDCD2	-4.68743	-0.511563	2.76658e-06	7.28872e-05
B	UTP6	-4.69576	-1.43809	2.65618e-06	7.00339e-05
B	ANKRD13A	-4.69585	-0.38516	2.65495e-06	7.00339e-05
B	TCAF2	-4.6987	-1.44669	2.61826e-06	6.91427e-05
B	SMIM19	-4.7041	-0.400434	2.54994e-06	6.74447e-05
B	NOM1	-4.70484	-0.905509	2.54068e-06	6.72527e-05
B	PSMG2	-4.70665	-0.331702	2.5182e-06	6.67105e-05
B	PLEKHO1	-4.7186	-0.344117	2.37477e-06	6.31101e-05
B	USP7	-4.72074	-0.306381	2.34988e-06	6.24983e-05
B	C1orf131	-4.72567	-0.771015	2.29362e-06	6.10988e-05
B	PUF60	-4.72725	-0.380258	2.27581e-06	6.06726e-05
B	FGD2	-4.73096	-0.958913	2.23462e-06	5.96218e-05
B	UVRAG	-4.73567	-0.391357	2.18332e-06	5.82994e-05
B	CR1	-4.74248	-1.25794	2.11118e-06	5.65081e-05
B	HNRNPM	-4.74394	-0.251377	2.09601e-06	5.61468e-05
B	REEP5	-4.74916	-0.606286	2.04264e-06	5.47611e-05
B	DYRK1A	-4.76245	-0.422314	1.91253e-06	5.13551e-05
B	PARVG	-4.77021	-0.663536	1.84038e-06	4.94572e-05
B	MRPS15	-4.77109	-0.46948	1.83229e-06	4.92794e-05
B	ICE1	-4.77197	-0.614477	1.82431e-06	4.9104e-05
B	YME1L1	-4.77346	-0.284817	1.81087e-06	4.88207e-05
B	GSDMD	-4.7752	-1.21654	1.79526e-06	4.84389e-05
B	DCAF13	-4.79361	-0.609091	1.63809e-06	4.43051e-05
B	AC097376.2	-4.80208	-0.585805	1.57023e-06	4.25039e-05
B	RGS1	-4.81359	-0.593895	1.4824e-06	4.01913e-05
B	PTBP1	-4.81621	-0.340208	1.46311e-06	3.97327e-05
B	SCO1	-4.81626	-0.818807	1.46275e-06	3.97327e-05
B	EVL	-4.81667	-0.382713	1.45974e-06	3.97054e-05
B	LAMTOR1	-4.82097	-0.294619	1.42864e-06	3.88911e-05
B	SPCS3	-4.82811	-0.332038	1.37837e-06	3.75837e-05
B	AC137932.3	-4.82943	-1.27951	1.36922e-06	3.7395e-05
B	ZNF24	-4.83983	-0.349998	1.29952e-06	3.55781e-05
B	ARIH2	-4.85546	-0.457781	1.20106e-06	3.29364e-05
B	NFIL3	-4.85646	-1.58908	1.19502e-06	3.27975e-05
B	PSMB10	-4.86006	-1.05126	1.17351e-06	3.22336e-05
B	MSL3	-4.86346	-0.783937	1.15349e-06	3.17355e-05
B	LRRK2	-4.86376	-1.23213	1.15174e-06	3.17136e-05
B	MRPS23	-4.87235	-0.698198	1.10279e-06	3.04155e-05
B	RCSD1	-4.88597	-0.312332	1.0292e-06	2.84327e-05
B	AC118549.1	-4.89556	-0.882423	9.8024e-07	2.71248e-05
B	UPF2	-4.89668	-0.42648	9.74677e-07	2.69932e-05
B	EBNA1BP2	-4.89961	-1.30673	9.60248e-07	2.66375e-05
B	ZFAND5	-4.89963	-0.392358	9.60179e-07	2.66375e-05
B	RAB29	-4.92035	-0.856116	8.63903e-07	2.40644e-05
B	IRAK1	-4.92225	-0.60785	8.5557e-07	2.38521e-05
B	DERL1	-4.92979	-0.347267	8.23167e-07	2.29679e-05
B	DRAM1	-4.93738	-1.24603	7.91805e-07	2.21112e-05
B	UTRN	-4.94039	-0.318294	7.79656e-07	2.17901e-05
B	ZBTB8OS	-4.94501	-0.629184	7.6139e-07	2.13151e-05
B	UNC93B1	-4.95038	-1.01693	7.40678e-07	2.07873e-05
B	RCL1	-4.95218	-1.05013	7.33878e-07	2.06137e-05
B	COX20	-4.95633	-0.55038	7.18374e-07	2.01952e-05
B	MED13	-4.96289	-0.48467	6.94511e-07	1.95571e-05
B	KMT2E-AS1	-4.97336	-1.06926	6.58019e-07	1.85451e-05
B	ZC3H8	-4.97358	-1.21372	6.57279e-07	1.85398e-05
B	THOC7	-4.97772	-0.556307	6.43385e-07	1.81632e-05
B	PAK2	-4.99732	-0.326402	5.81321e-07	1.64387e-05
B	C15orf40	-5.00195	-0.895556	5.67547e-07	1.60628e-05
B	NUTF2	-5.00233	-0.875301	5.66408e-07	1.60441e-05
B	CHSY1	-5.00524	-1.75483	5.57927e-07	1.58172e-05
B	NDUFA12	-5.01512	-0.585275	5.30003e-07	1.5051e-05
B	MVP	-5.02189	-1.62718	5.11653e-07	1.45545e-05
B	GALNT3	-5.02753	-0.826887	4.96834e-07	1.4145e-05
B	TLE3	-5.0284	-0.682608	4.94596e-07	1.40933e-05
B	ARFIP1	-5.03843	-1.10519	4.69367e-07	1.33971e-05
B	RAB30	-5.03859	-0.304551	4.6897e-07	1.33971e-05
B	BCCIP	-5.04603	-0.618806	4.51091e-07	1.29084e-05
B	DENND4A	-5.0504	-0.382431	4.40875e-07	1.26269e-05
B	TNF	-5.05228	-2.1599	4.36566e-07	1.25142e-05
B	SMG7	-5.06185	-1.17608	4.15204e-07	1.19222e-05
B	UBE3A	-5.06614	-0.432752	4.05968e-07	1.1667e-05
B	CSNK1A1	-5.06667	-0.366823	4.04837e-07	1.16444e-05
B	TMEM160	-5.0736	-0.662392	3.90363e-07	1.12474e-05
B	MT2A	-5.08783	-2.19068	3.62193e-07	1.04718e-05
B	NOLC1	-5.09006	-0.686553	3.57951e-07	1.0358e-05
B	PTK2B	-5.09213	-0.835694	3.54072e-07	1.02546e-05
B	PITPNB	-5.09487	-0.652875	3.48987e-07	1.01249e-05
B	TMEM242	-5.10114	-0.756245	3.37619e-07	9.80351e-06
B	SELENOH	-5.10253	-0.331657	3.35135e-07	9.74827e-06
B	RBM43	-5.10346	-1.39934	3.33506e-07	9.7093e-06
B	RFC1	-5.10974	-0.553605	3.22595e-07	9.39981e-06
B	SREK1	-5.11183	-0.341085	3.19051e-07	9.30463e-06
B	ZBTB43	-5.11362	-0.657866	3.16039e-07	9.22481e-06
B	ME2	-5.12262	-1.43153	3.01319e-07	8.80281e-06
B	CEP85L	-5.12647	-0.82109	2.95219e-07	8.63968e-06
B	CARD16	-5.13296	-1.15486	2.85217e-07	8.35423e-06
B	C4orf48	-5.13959	-0.7501	2.7534e-07	8.07906e-06
B	USP34	-5.13984	-0.379377	2.74975e-07	8.07539e-06
B	MRPS12	-5.14808	-0.629037	2.63166e-07	7.73539e-06
B	DKC1	-5.16316	-0.724462	2.42813e-07	7.14965e-06
B	TOMM5	-5.16732	-0.417314	2.37477e-07	7.00484e-06
B	SMARCA5	-5.17357	-0.404093	2.29657e-07	6.78015e-06
[truncated: 725 more rows]

## Sheet: CD14+_monocytes
group	names	scores	logfoldchanges	pvals	pvals_adj
CD14+_monocytes	TPT1	63.4736	1.11126	0	0
CD14+_monocytes	EEF1A1	63.1791	1.4387	0	0
CD14+_monocytes	EIF1	60.3233	1.03416	0	0
CD14+_monocytes	HLA-DRA	59.617	3.1616	0	0
CD14+_monocytes	CD74	58.6886	2.71775	0	0
CD14+_monocytes	RPL34	57.7927	0.967049	0	0
CD14+_monocytes	PABPC1	55.8965	1.47166	0	0
CD14+_monocytes	LSP1	55.3183	3.31838	0	0
CD14+_monocytes	ZFP36L1	53.4475	2.27562	0	0
CD14+_monocytes	RPS3A	52.9134	0.999772	0	0
CD14+_monocytes	RPL30	51.7157	0.828573	0	0
CD14+_monocytes	CEBPD	51.6394	1.56306	0	0
CD14+_monocytes	SRGN	51.1185	1.10246	0	0
CD14+_monocytes	FTH1	50.5619	1.5401	0	0
CD14+_monocytes	RPS13	50.5277	0.914524	0	0
CD14+_monocytes	ATP2B1-AS1	50.2666	2.31263	0	0
CD14+_monocytes	BTG1	49.3659	1.942	0	0
CD14+_monocytes	NACA	48.6097	0.910488	0	0
CD14+_monocytes	IRF2BP2	48.1974	1.54196	0	0
CD14+_monocytes	CLEC7A	48.1381	1.76957	0	0
CD14+_monocytes	ATP2B1	48.0838	2.45176	0	0
CD14+_monocytes	SGK1	47.8233	2.44192	0	0
CD14+_monocytes	CD37	47.3032	2.12411	0	0
CD14+_monocytes	RPL9	46.646	0.711553	0	0
CD14+_monocytes	LYZ	46.3784	1.46653	0	0
CD14+_monocytes	RPL10	46.2855	0.812987	0	0
CD14+_monocytes	LGALS2	46.0481	5.61475	0	0
CD14+_monocytes	PSAP	45.8318	1.06596	0	0
CD14+_monocytes	RPL26	45.8189	0.886917	0	0
CD14+_monocytes	JUND	45.6448	0.970279	0	0
CD14+_monocytes	CXCR4	44.3101	3.59534	0	0
CD14+_monocytes	HLA-DRB1	44.0333	2.36241	0	0
CD14+_monocytes	RPS24	43.9804	0.649943	0	0
CD14+_monocytes	RAP2B	43.8808	2.0467	0	0
CD14+_monocytes	HLA-DPB1	43.6362	2.87435	0	0
CD14+_monocytes	HLA-DPA1	43.5312	2.62244	0	0
CD14+_monocytes	FCN1	43.3255	1.36767	0	0
CD14+_monocytes	RPL11	41.7838	0.638471	0	0
CD14+_monocytes	SAT1	41.5546	1.14164	0	0
CD14+_monocytes	HLA-B	41.5509	0.676816	0	0
CD14+_monocytes	CCNI	41.3097	1.15325	0	0
CD14+_monocytes	RGS2	40.7768	2.08448	0	0
CD14+_monocytes	RPL13	40.5448	0.700555	0	0
CD14+_monocytes	RPL18A	40.43	0.76993	0	0
CD14+_monocytes	RPL7	39.5559	0.783336	0	0
CD14+_monocytes	EVI2B	39.4591	1.42577	0	0
CD14+_monocytes	RPL29	39.2114	0.75614	0	0
CD14+_monocytes	RPL6	39.0883	0.752899	0	0
CD14+_monocytes	HLA-DMA	39.0635	2.86594	0	0
CD14+_monocytes	CST3	38.9811	0.869711	0	0
CD14+_monocytes	CD83	38.6585	2.96895	0	0
CD14+_monocytes	RPS14	38.1182	0.642182	0	0
CD14+_monocytes	MALAT1	37.9877	1.55352	0	0
CD14+_monocytes	RPS23	37.7196	0.684889	0	0
CD14+_monocytes	LGALS3	37.5992	1.1553	2.21694e-309	6.69835e-307
CD14+_monocytes	RPL21	37.5906	0.577884	3.05666e-309	9.15305e-307
CD14+_monocytes	RPL18	37.2934	0.637531	2.10198e-304	6.07726e-302
CD14+_monocytes	PCBP2	37.1832	1.1168	1.27465e-302	3.65379e-300
CD14+_monocytes	GPR183	36.8233	2.12825	7.82192e-297	2.22315e-294
CD14+_monocytes	AP1S2	36.7875	1.81096	2.92124e-296	8.23298e-294
CD14+_monocytes	SLC25A6	36.7201	1.09975	3.49242e-295	9.76073e-293
CD14+_monocytes	RPL4	36.4965	1.06623	1.26177e-291	3.41269e-289
CD14+_monocytes	PNRC1	36.3475	1.49374	2.88077e-289	7.72923e-287
CD14+_monocytes	EEF1D	36.2817	0.773599	3.13988e-288	8.35757e-286
CD14+_monocytes	EEF2	35.9424	1.07962	6.65091e-283	1.68983e-280
CD14+_monocytes	HLA-C	35.8231	0.733897	4.82192e-281	1.20685e-278
CD14+_monocytes	G0S2	35.3964	2.59472	1.93753e-274	4.57612e-272
CD14+_monocytes	GABARAPL1	35.3593	2.19633	7.20851e-274	1.69062e-271
CD14+_monocytes	FOSL2	35.3566	1.76422	7.93602e-274	1.84832e-271
CD14+_monocytes	NEAT1	35.2952	0.922677	6.96122e-273	1.59908e-270
CD14+_monocytes	MAFB	35.1912	0.934124	2.72226e-271	6.21082e-269
CD14+_monocytes	PHACTR1	35.0072	2.10743	1.75011e-268	3.93928e-266
CD14+_monocytes	RPL35A	34.9323	0.538547	2.40448e-267	5.34048e-265
CD14+_monocytes	BTF3	34.5416	0.775138	1.90465e-261	4.12116e-259
CD14+_monocytes	H3F3B	34.4091	0.615712	1.84057e-259	3.95699e-257
CD14+_monocytes	RPL32	34.1541	0.57081	1.16276e-255	2.46814e-253
CD14+_monocytes	MARCKS	33.9148	1.48431	4.02494e-252	8.38438e-250
CD14+_monocytes	EIF3L	33.2662	1.28895	1.19124e-242	2.3501e-240
CD14+_monocytes	ARL4C	33.2119	2.75214	7.24598e-242	1.42114e-239
CD14+_monocytes	EIF3E	32.9795	1.31305	1.60078e-238	3.05039e-236
CD14+_monocytes	PFDN5	32.9746	0.529188	1.87762e-238	3.55772e-236
CD14+_monocytes	TLE3	32.6252	1.18274	1.80229e-233	3.33951e-231
CD14+_monocytes	CSF3R	32.0723	1.72896	1.07448e-225	1.89662e-223
CD14+_monocytes	RACK1	32.0551	0.683092	1.86165e-225	3.2689e-223
CD14+_monocytes	PCBP1	31.9487	0.919954	5.63588e-224	9.84458e-222
CD14+_monocytes	RGCC	31.8178	1.86445	3.67286e-222	6.31694e-220
CD14+_monocytes	RPL5	31.7268	0.704728	6.62768e-221	1.13408e-218
CD14+_monocytes	C5AR1	31.552	1.48897	1.6846e-218	2.85344e-216
CD14+_monocytes	CXXC5	31.5222	1.89605	4.3115e-218	7.26628e-216
CD14+_monocytes	MT-CO1	31.4604	0.715262	3.02885e-217	5.0538e-215
CD14+_monocytes	PTMA	31.2971	0.521227	5.1048e-215	8.35145e-213
CD14+_monocytes	IER3	30.9115	2.51463	8.37237e-210	1.31211e-207
CD14+_monocytes	RPS4X	30.5451	0.737517	6.57601e-205	9.84582e-203
CD14+_monocytes	PLAUR	30.472	1.48544	6.13091e-204	9.1386e-202
CD14+_monocytes	FAU	30.4087	0.396113	4.20943e-203	6.24671e-201
CD14+_monocytes	FXYD5	30.1155	0.930357	3.03415e-199	4.46313e-197
CD14+_monocytes	CTSS	30.0238	0.59507	4.80134e-198	7.00118e-196
CD14+_monocytes	RPS15A	29.7843	0.49633	6.24704e-195	9.06983e-193
CD14+_monocytes	SLC2A3	29.7782	1.17813	7.47653e-195	1.08081e-192
CD14+_monocytes	TKT	29.6983	0.832143	8.07701e-194	1.15271e-191
CD14+_monocytes	PPIF	29.6267	2.07655	6.78007e-193	9.63517e-191
CD14+_monocytes	RPL15	29.0263	0.583106	3.06668e-185	4.14719e-183
CD14+_monocytes	NINJ1	29.0259	1.27391	3.10308e-185	4.17957e-183
CD14+_monocytes	HLA-DQB1	28.9182	2.5044	7.05124e-184	9.2739e-182
CD14+_monocytes	CFD	28.8483	1.5295	5.32566e-183	6.94988e-181
CD14+_monocytes	RPL22	28.767	0.542976	5.55644e-182	7.13992e-180
CD14+_monocytes	CD48	28.4183	1.10583	1.20153e-177	1.51492e-175
CD14+_monocytes	RPL13A	28.307	0.688767	2.83309e-176	3.53221e-174
CD14+_monocytes	CXCL8	28.2742	1.57366	7.17937e-176	8.85227e-174
CD14+_monocytes	ZNF385A	28.1427	1.82317	2.94473e-174	3.57828e-172
CD14+_monocytes	RPS2	27.8394	0.597235	1.44941e-170	1.74231e-168
CD14+_monocytes	KLF3	27.4736	1.10992	3.62601e-166	4.19342e-164
CD14+_monocytes	CRTAP	27.3908	1.88389	3.5314e-165	4.00122e-163
CD14+_monocytes	RPL19	27.3857	0.485963	4.06192e-165	4.58682e-163
CD14+_monocytes	CPVL	27.3512	1.47621	1.044e-164	1.16712e-162
CD14+_monocytes	MARCKSL1	27.3053	2.26459	3.67366e-164	4.06624e-162
CD14+_monocytes	RPS12	27.0901	0.463881	1.28961e-161	1.41806e-159
CD14+_monocytes	DDX5	27.0524	0.661754	3.57801e-161	3.89608e-159
CD14+_monocytes	RNF130	26.74	0.937288	1.61611e-157	1.72615e-155
CD14+_monocytes	SLC43A2	26.3936	1.79612	1.62179e-153	1.68918e-151
CD14+_monocytes	FMNL1	26.1803	1.28467	4.45283e-151	4.51175e-149
CD14+_monocytes	CD300E	26.1627	1.77132	7.06205e-151	7.13394e-149
CD14+_monocytes	SRSF5	25.9124	0.675028	4.8255e-148	4.8023e-146
CD14+_monocytes	TXNIP	25.8788	0.746534	1.15276e-147	1.1371e-145
CD14+_monocytes	HBEGF	25.2763	1.44775	5.81466e-141	5.47787e-139
CD14+_monocytes	EGR1	25.1757	2.1695	7.39209e-140	6.94442e-138
CD14+_monocytes	NAP1L1	25.1292	0.994833	2.3832e-139	2.23262e-137
CD14+_monocytes	MCL1	25.0738	0.674468	9.6028e-139	8.89665e-137
CD14+_monocytes	SF1	25.0435	1.07442	2.05382e-138	1.89233e-136
CD14+_monocytes	EIF3H	25.0282	0.855771	3.01241e-138	2.76795e-136
CD14+_monocytes	RPS27A	25.0255	0.376482	3.22554e-138	2.94764e-136
CD14+_monocytes	HLA-A	24.876	0.497345	1.35278e-136	1.2262e-134
CD14+_monocytes	HIF1A	24.8152	0.803798	6.13862e-136	5.50473e-134
CD14+_monocytes	JARID2	24.7409	1.28772	3.88129e-135	3.47122e-133
CD14+_monocytes	RPL28	24.6582	0.332282	3.00276e-134	2.65017e-132
CD14+_monocytes	ITGAX	24.5393	2.0499	5.6225e-133	4.91061e-131
CD14+_monocytes	RPL23A	24.2781	0.523977	3.3416e-130	2.85167e-128
CD14+_monocytes	CXCL16	24.0605	1.80572	6.48643e-128	5.45218e-126
CD14+_monocytes	TGFBI	23.903	1.51986	2.85189e-126	2.36165e-124
CD14+_monocytes	JUNB	23.823	0.646568	1.92755e-125	1.5615e-123
CD14+_monocytes	RBP7	23.7117	2.32511	2.73202e-124	2.19728e-122
CD14+_monocytes	EIF4B	23.6933	1.12054	4.22623e-124	3.3828e-122
CD14+_monocytes	DAZAP2	23.5473	0.580313	1.3368e-122	1.06493e-120
CD14+_monocytes	PTP4A2	23.5038	0.509625	3.73007e-122	2.96443e-120
CD14+_monocytes	COTL1	23.4614	0.393733	1.01237e-121	8.00772e-120
CD14+_monocytes	UBE2D3	23.2859	0.518646	6.15474e-120	4.77819e-118
CD14+_monocytes	LITAF	23.2422	0.983179	1.70431e-119	1.32007e-117
CD14+_monocytes	CCR1	23.0382	1.42395	1.93122e-117	1.45223e-115
CD14+_monocytes	RPS16	23.0274	0.467572	2.47686e-117	1.85837e-115
CD14+_monocytes	ARF6	22.9748	0.726274	8.33039e-117	6.16743e-115
CD14+_monocytes	EIF3F	22.7104	0.788177	3.54001e-114	2.55872e-112
CD14+_monocytes	UBA52	22.6431	0.291196	1.63142e-113	1.17666e-111
CD14+_monocytes	RPL23	22.6275	0.532252	2.32264e-113	1.67161e-111
CD14+_monocytes	UBC	22.6266	0.389188	2.37119e-113	1.70289e-111
CD14+_monocytes	TYROBP	22.3103	0.380781	2.93517e-110	2.05941e-108
CD14+_monocytes	MEF2D	22.177	2.17006	5.73254e-109	3.93971e-107
CD14+_monocytes	RPS11	21.9957	0.491477	3.16818e-107	2.14655e-105
CD14+_monocytes	ZFAS1	21.9595	0.701756	7.02916e-107	4.7529e-105
CD14+_monocytes	CDKN1A	21.9247	1.2833	1.51187e-106	1.01817e-104
CD14+_monocytes	HLA-DMB	21.8708	2.97115	4.92417e-106	3.30294e-104
CD14+_monocytes	RPL3	21.834	0.52001	1.10334e-105	7.35662e-104
CD14+_monocytes	RPL14	21.5547	0.38435	4.78707e-103	3.13572e-101
CD14+_monocytes	MYO9B	21.4931	1.47507	1.80663e-102	1.1697e-100
CD14+_monocytes	CD4	21.4152	1.9649	9.63808e-102	6.19238e-100
CD14+_monocytes	LAPTM5	21.2613	0.362888	2.58905e-100	1.64454e-98
CD14+_monocytes	CNBP	21.2206	0.607317	6.16724e-100	3.89523e-98
CD14+_monocytes	PICALM	21.1449	0.980515	3.07213e-99	1.92226e-97
CD14+_monocytes	RPS4Y1	21.1119	2.51826	6.18194e-99	3.85372e-97
CD14+_monocytes	PLEK	21.0733	0.611619	1.39806e-98	8.635e-97
CD14+_monocytes	CEBPB	21.0351	0.468034	3.13012e-98	1.91566e-96
CD14+_monocytes	RPS6	20.7685	0.442398	8.33942e-96	4.99442e-94
CD14+_monocytes	GNA13	20.7289	1.29867	1.90077e-95	1.13431e-93
CD14+_monocytes	RPL10A	20.7121	0.468826	2.69211e-95	1.60369e-93
CD14+_monocytes	RPLP1	20.639	0.388453	1.22662e-94	7.24267e-93
CD14+_monocytes	VAMP2	20.6093	1.22536	2.26641e-94	1.33352e-92
CD14+_monocytes	GPCPD1	20.5462	1.06548	8.33151e-94	4.87648e-92
CD14+_monocytes	BZW1	20.345	0.645982	5.13975e-92	2.93658e-90
CD14+_monocytes	TNFRSF1B	20.0544	0.931112	1.84715e-89	1.03595e-87
CD14+_monocytes	KDM6B	20.0016	2.3354	5.33847e-89	2.98901e-87
CD14+_monocytes	IL10RA	19.8882	1.18793	5.15024e-88	2.83627e-86
CD14+_monocytes	CYTIP	19.8243	1.24262	1.83757e-87	1.00372e-85
CD14+_monocytes	SFPQ	19.6978	0.688003	2.25303e-86	1.21288e-84
CD14+_monocytes	THBD	19.6841	1.67345	2.95281e-86	1.58704e-84
CD14+_monocytes	TRIR	19.6163	0.787026	1.12218e-85	5.97392e-84
CD14+_monocytes	FOXN3	19.5468	1.13037	4.39159e-85	2.32311e-83
CD14+_monocytes	RPS5	19.4656	0.442319	2.14803e-84	1.12564e-82
CD14+_monocytes	BTG2	19.4467	1.26717	3.10509e-84	1.62462e-82
CD14+_monocytes	DUSP6	19.3138	0.891161	4.11198e-83	2.12166e-81
CD14+_monocytes	VEGFA	19.2685	2.51208	9.87422e-83	5.07139e-81
CD14+_monocytes	CIRBP	19.201	0.655741	3.63003e-82	1.85021e-80
CD14+_monocytes	RPS3	19.1479	0.408703	1.00828e-81	5.10813e-80
CD14+_monocytes	ASAH1	19.1414	0.532269	1.14123e-81	5.77293e-80
CD14+_monocytes	SRRM2	19.0755	0.739577	4.03518e-81	2.0229e-79
CD14+_monocytes	SDCBP	19.0111	0.578483	1.38071e-80	6.90109e-79
CD14+_monocytes	HCST	18.9993	0.739505	1.7281e-80	8.62456e-79
CD14+_monocytes	HLA-DRB5	18.7357	2.14168	2.53352e-78	1.23502e-76
CD14+_monocytes	SEC11A	18.735	0.657628	2.56546e-78	1.24877e-76
CD14+_monocytes	CARD19	18.5972	0.966265	3.38654e-77	1.63657e-75
CD14+_monocytes	RPS8	18.3772	0.397594	1.99863e-75	9.48089e-74
CD14+_monocytes	ZNF331	18.328	3.08871	4.94349e-75	2.33843e-73
CD14+_monocytes	PTPRE	18.3085	0.861161	7.08334e-75	3.34593e-73
CD14+_monocytes	TOMM7	18.2433	0.368488	2.34107e-74	1.09352e-72
CD14+_monocytes	ID2	18.2195	0.676029	3.61215e-74	1.68256e-72
CD14+_monocytes	ETF1	18.1177	0.932703	2.31178e-73	1.05774e-71
CD14+_monocytes	GPX4	18.109	0.555553	2.70656e-73	1.23668e-71
CD14+_monocytes	SQSTM1	18.0856	0.95638	4.13794e-73	1.88814e-71
CD14+_monocytes	GNAS	17.9354	0.389916	6.23629e-72	2.81119e-70
CD14+_monocytes	CSTA	17.8942	0.496631	1.30814e-71	5.85745e-70
CD14+_monocytes	RPL24	17.8418	0.281958	3.34963e-71	1.4919e-69
CD14+_monocytes	SLC25A5	17.8374	0.596404	3.62057e-71	1.6083e-69
CD14+_monocytes	HLA-DQA2	17.7357	2.41591	2.2242e-70	9.75099e-69
CD14+_monocytes	SERP1	17.6711	0.398523	6.99846e-70	3.04824e-68
CD14+_monocytes	ICAM3	17.6161	1.65736	1.85509e-69	8.03825e-68
CD14+_monocytes	CD44	17.5653	0.382902	4.54545e-69	1.95193e-67
CD14+_monocytes	ADA2	17.3934	1.85078	9.26179e-68	3.90719e-66
CD14+_monocytes	IQSEC1	17.3278	1.64395	2.9019e-67	1.21503e-65
CD14+_monocytes	RPS7	17.3173	0.293555	3.48484e-67	1.45548e-65
CD14+_monocytes	MAP1LC3B	17.3114	0.525585	3.85663e-67	1.60875e-65
CD14+_monocytes	RPL7A	17.2024	0.347284	2.54537e-66	1.05002e-64
CD14+_monocytes	IVNS1ABP	17.169	1.85732	4.5338e-66	1.85886e-64
CD14+_monocytes	PLEKHO1	16.9347	0.99182	2.49549e-64	9.99926e-63
CD14+_monocytes	RPL12	16.8652	0.296545	8.11338e-64	3.21259e-62
CD14+_monocytes	EIF3M	16.8577	0.885613	9.21036e-64	3.63836e-62
CD14+_monocytes	RASSF5	16.8527	1.04297	1.00271e-63	3.95635e-62
CD14+_monocytes	ZEB2	16.8474	0.441734	1.09577e-63	4.31846e-62
CD14+_monocytes	OSM	16.8399	3.64364	1.24503e-63	4.89517e-62
CD14+_monocytes	EEF1B2	16.3891	0.395619	2.28964e-60	8.57029e-59
CD14+_monocytes	NOP53	16.3731	0.947292	2.97652e-60	1.11042e-58
CD14+_monocytes	USP12	16.2311	1.3298	3.03831e-59	1.121e-57
CD14+_monocytes	ITM2B	16.2262	0.395187	3.29093e-59	1.21287e-57
CD14+_monocytes	CCL3L1	16.2216	4.01841	3.54734e-59	1.3045e-57
CD14+_monocytes	ARRDC3	16.2183	1.36822	3.74337e-59	1.37508e-57
CD14+_monocytes	SNHG8	15.948	0.897396	2.94005e-57	1.04453e-55
CD14+_monocytes	TNFAIP2	15.9324	1.24705	3.77411e-57	1.3366e-55
CD14+_monocytes	GGA1	15.7569	1.4638	6.1551e-56	2.14584e-54
CD14+_monocytes	NFKBIA	15.7176	0.64471	1.14634e-55	3.99233e-54
CD14+_monocytes	EIF5	15.594	0.583231	7.99468e-55	2.75e-53
CD14+_monocytes	JMJD1C	15.5776	0.997846	1.03352e-54	3.5442e-53
CD14+_monocytes	CSRNP1	15.5556	1.0665	1.45728e-54	4.97196e-53
CD14+_monocytes	RIT1	15.469	0.828523	5.61595e-54	1.91022e-52
CD14+_monocytes	ELF1	15.3134	0.678608	6.22199e-53	2.08673e-51
CD14+_monocytes	METRNL	15.3058	0.897048	6.99157e-53	2.34015e-51
CD14+_monocytes	RPS25	15.2418	0.262463	1.86697e-52	6.21793e-51
CD14+_monocytes	C16orf72	15.2351	0.756981	2.06817e-52	6.87436e-51
CD14+_monocytes	FOXO3	15.1841	1.02276	4.50959e-52	1.49302e-50
CD14+_monocytes	ERP29	15.1708	0.667524	5.5214e-52	1.82081e-50
CD14+_monocytes	COMMD6	15.154	0.420821	7.13098e-52	2.3493e-50
CD14+_monocytes	CBX6	15.1129	1.4534	1.33107e-51	4.35526e-50
CD14+_monocytes	ALDH2	14.9743	0.81775	1.0806e-50	3.4948e-49
CD14+_monocytes	APOBEC3A	14.9579	1.64122	1.38372e-50	4.47082e-49
CD14+_monocytes	SLC11A1	14.8553	0.771152	6.42597e-50	2.05056e-48
CD14+_monocytes	TGFB1	14.8067	0.608339	1.32528e-49	4.16563e-48
CD14+_monocytes	SEPT9	14.7464	1.12816	3.24528e-49	1.00871e-47
CD14+_monocytes	MIDN	14.7022	0.416951	6.24438e-49	1.9284e-47
CD14+_monocytes	LY86	14.6004	0.969804	2.79314e-48	8.47749e-47
CD14+_monocytes	CSDE1	14.4985	0.434863	1.23855e-47	3.71877e-46
CD14+_monocytes	CD86	14.4109	1.78349	4.418e-47	1.31591e-45
CD14+_monocytes	FOSB	14.3237	0.492438	1.55551e-46	4.59231e-45
CD14+_monocytes	HNRNPA0	14.2926	0.891743	2.43525e-46	7.14553e-45
CD14+_monocytes	HMGA1	14.2579	0.998784	4.00183e-46	1.17012e-44
CD14+_monocytes	LIMD2	14.2221	0.839906	6.68322e-46	1.93727e-44
CD14+_monocytes	SAT2	14.2085	0.827099	8.11292e-46	2.34764e-44
CD14+_monocytes	REL	14.1962	0.550314	9.66597e-46	2.79463e-44
CD14+_monocytes	DUSP2	14.0901	1.59812	4.36967e-45	1.24723e-43
CD14+_monocytes	HAVCR2	14.0736	1.66004	5.51537e-45	1.57158e-43
CD14+_monocytes	UBE2R2	13.9388	0.862966	3.68119e-44	1.03055e-42
CD14+_monocytes	TAB2	13.8117	1.33917	2.16774e-43	6.01338e-42
CD14+_monocytes	EAF1	13.721	0.995659	7.60182e-43	2.09318e-41
CD14+_monocytes	PTP4A1	13.7161	0.919131	8.13415e-43	2.23426e-41
CD14+_monocytes	RPLP2	13.7134	0.256392	8.44406e-43	2.31749e-41
CD14+_monocytes	ZFYVE16	13.7114	1.56977	8.67593e-43	2.37723e-41
CD14+_monocytes	KMT2E	13.6249	0.972754	2.84631e-42	7.68594e-41
CD14+_monocytes	GPSM3	13.5866	0.409237	4.80793e-42	1.29517e-40
CD14+_monocytes	CTNNB1	13.5657	0.529283	6.39861e-42	1.71815e-40
CD14+_monocytes	MAP3K2	13.5483	0.864143	8.10518e-42	2.16944e-40
CD14+_monocytes	RGS10	13.5231	0.737933	1.14204e-41	3.04222e-40
CD14+_monocytes	EIF3G	13.4985	0.496896	1.5956e-41	4.23365e-40
CD14+_monocytes	ANKH	13.4526	3.13031	2.97119e-41	7.81551e-40
CD14+_monocytes	CLEC4A	13.4298	1.4927	4.04264e-41	1.06172e-39
CD14+_monocytes	AL161421.1	13.3167	3.12364	1.8516e-40	4.80643e-39
CD14+_monocytes	HLA-E	13.2854	0.261698	2.8121e-40	7.27718e-39
CD14+_monocytes	SULF2	13.2312	1.79861	5.79165e-40	1.49072e-38
CD14+_monocytes	PRNP	12.9702	0.643637	1.80534e-38	4.53199e-37
CD14+_monocytes	SH3BP5	12.9111	1.34961	3.89443e-38	9.68927e-37
CD14+_monocytes	ATP6V1F	12.8809	0.306734	5.76257e-38	1.42736e-36
CD14+_monocytes	NXT1	12.8503	0.994094	8.56728e-38	2.11427e-36
CD14+_monocytes	ZBTB43	12.8326	0.952339	1.07671e-37	2.64742e-36
CD14+_monocytes	ODF3B	12.7625	1.06447	2.65651e-37	6.46078e-36
CD14+_monocytes	PLEKHO2	12.64	1.15242	1.27104e-36	3.04923e-35
CD14+_monocytes	BNIP3L	12.4832	0.671406	9.22222e-36	2.16897e-34
CD14+_monocytes	EIF2S3	12.4589	0.887497	1.25027e-35	2.93228e-34
CD14+_monocytes	PHLDA1	12.3622	1.23906	4.18538e-35	9.69402e-34
CD14+_monocytes	YPEL5	12.352	0.45702	4.7507e-35	1.09806e-33
CD14+_monocytes	MPEG1	12.2105	0.620203	2.73085e-34	6.13035e-33
CD14+_monocytes	PABPC4	12.1979	1.03823	3.19033e-34	7.14267e-33
CD14+_monocytes	ANPEP	12.1065	0.95228	9.76217e-34	2.16967e-32
CD14+_monocytes	NRGN	12.0518	1.02153	1.89872e-33	4.19218e-32
CD14+_monocytes	ICOSLG	12.044	4.03018	2.08715e-33	4.60518e-32
CD14+_monocytes	NFKBID	12.0403	2.27536	2.18277e-33	4.80983e-32
CD14+_monocytes	CD300LB	11.7983	3.4014	3.98192e-32	8.56612e-31
CD14+_monocytes	CYTH4	11.7415	0.804054	7.80957e-32	1.66614e-30
CD14+_monocytes	AC016831.5	11.6472	1.68958	2.37098e-31	4.99798e-30
CD14+_monocytes	PI4K2A	11.6453	1.89115	2.42598e-31	5.11072e-30
CD14+_monocytes	USP3	11.642	0.569871	2.51916e-31	5.30368e-30
CD14+_monocytes	B4GALT1	11.5368	0.85863	8.61104e-31	1.8016e-29
CD14+_monocytes	IL1B	11.5345	1.46558	8.84029e-31	1.84726e-29
CD14+_monocytes	TACC1	11.3849	0.633874	4.97072e-30	1.01775e-28
CD14+_monocytes	METTL9	11.2843	0.497631	1.56919e-29	3.18184e-28
CD14+_monocytes	CHD1	11.1825	0.832354	4.96749e-29	9.95814e-28
CD14+_monocytes	CD99	11.1398	0.427498	8.02997e-29	1.60017e-27
CD14+_monocytes	RPS18	11.1299	0.284217	8.96921e-29	1.78416e-27
CD14+_monocytes	AHR	11.1118	0.640899	1.09945e-28	2.1767e-27
CD14+_monocytes	ADAM8	11.0722	2.1816	1.71144e-28	3.36844e-27
CD14+_monocytes	IGBP1	10.8811	1.01597	1.41861e-27	2.72494e-26
CD14+_monocytes	C15orf39	10.8618	0.815926	1.75277e-27	3.35911e-26
CD14+_monocytes	NLRP3	10.8599	0.988693	1.79012e-27	3.42872e-26
CD14+_monocytes	MXI1	10.8006	1.59957	3.41795e-27	6.50575e-26
CD14+_monocytes	GLTP	10.7413	0.593126	6.51541e-27	1.23176e-25
CD14+_monocytes	IER2	10.6624	0.326147	1.52649e-26	2.85848e-25
CD14+_monocytes	HLA-DQA1	10.5876	1.83993	3.40139e-26	6.28863e-25
CD14+_monocytes	NR4A1	10.5695	2.45812	4.12845e-26	7.60351e-25
CD14+_monocytes	TUBA1A	10.5373	0.330837	5.81259e-26	1.06759e-24
CD14+_monocytes	EPC1	10.5326	0.472602	6.11308e-26	1.12033e-24
CD14+_monocytes	CNPY3	10.5124	0.404978	7.57339e-26	1.38192e-24
CD14+_monocytes	SMAD3	10.4406	1.50576	1.61777e-25	2.92332e-24
CD14+_monocytes	FNIP1	10.4109	1.29123	2.21072e-25	3.97337e-24
CD14+_monocytes	FUS	10.3983	0.439994	2.52348e-25	4.53065e-24
CD14+_monocytes	BHLHE40	10.362	0.916305	3.69076e-25	6.58057e-24
CD14+_monocytes	BACH1	10.3486	0.431375	4.24776e-25	7.56164e-24
CD14+_monocytes	EVI2A	10.3365	1.16088	4.82042e-25	8.55836e-24
CD14+_monocytes	MYO1F	10.3002	0.508587	7.02864e-25	1.24328e-23
CD14+_monocytes	CPEB4	10.2492	0.731701	1.19309e-24	2.09607e-23
CD14+_monocytes	RGS1	10.1744	1.87372	2.58033e-24	4.49554e-23
CD14+_monocytes	CCDC85B	10.1656	0.676937	2.82411e-24	4.9126e-23
CD14+_monocytes	TPD52L2	10.0607	0.964098	8.24507e-24	1.41011e-22
CD14+_monocytes	CCNY	9.9603	0.88046	2.27371e-23	3.83387e-22
CD14+_monocytes	OXA1L	9.92307	1.02267	3.30438e-23	5.54388e-22
CD14+_monocytes	RPLP0	9.87442	0.324574	5.37428e-23	8.93618e-22
CD14+_monocytes	PPT1	9.78327	0.379344	1.32855e-22	2.17988e-21
CD14+_monocytes	TREM1	9.71779	0.913074	2.53213e-22	4.11845e-21
CD14+_monocytes	S1PR3	9.65553	3.47262	4.65733e-22	7.52397e-21
CD14+_monocytes	KLF13	9.62783	0.834572	6.10044e-22	9.82221e-21
CD14+_monocytes	TRIM8	9.58901	0.71543	8.89325e-22	1.42436e-20
CD14+_monocytes	DEDD2	9.58581	1.10641	9.17363e-22	1.46787e-20
CD14+_monocytes	MAPKAPK2	9.5752	0.661682	1.0166e-21	1.62433e-20
CD14+_monocytes	PLK3	9.54556	1.01668	1.35371e-21	2.15272e-20
CD14+_monocytes	RXRA	9.5128	0.759353	1.85606e-21	2.93763e-20
CD14+_monocytes	INSIG1	9.50899	1.08318	1.9253e-21	3.04579e-20
CD14+_monocytes	SASH3	9.49931	0.803629	2.11285e-21	3.33777e-20
CD14+_monocytes	CASP4	9.47972	0.757535	2.54958e-21	4.02389e-20
CD14+_monocytes	EP300	9.45008	0.526911	3.38587e-21	5.3088e-20
CD14+_monocytes	RIPK2	9.4494	0.880331	3.40783e-21	5.34074e-20
CD14+_monocytes	EHD4	9.43645	0.916746	3.85607e-21	6.02632e-20
CD14+_monocytes	EREG	9.34241	1.281	9.41693e-21	1.45474e-19
CD14+_monocytes	PIK3R5	9.3239	1.30723	1.12138e-20	1.72756e-19
CD14+_monocytes	BCL6	9.32181	0.708567	1.14376e-20	1.76122e-19
CD14+_monocytes	SAMD4B	9.30637	1.42959	1.32275e-20	2.0359e-19
CD14+_monocytes	BRK1	9.2924	0.251618	1.50849e-20	2.31224e-19
CD14+_monocytes	MED13L	9.29129	0.685327	1.52428e-20	2.33537e-19
CD14+_monocytes	GSTK1	9.27523	0.580501	1.7723e-20	2.70548e-19
CD14+_monocytes	DDX3X	9.22807	0.252252	2.75541e-20	4.18148e-19
CD14+_monocytes	GAB2	9.22793	1.48978	2.75915e-20	4.18527e-19
CD14+_monocytes	STK10	9.22303	0.84599	2.88831e-20	4.37526e-19
CD14+_monocytes	PID1	9.18555	3.30529	4.0944e-20	6.16052e-19
CD14+_monocytes	RANBP2	9.1713	1.13747	4.6735e-20	7.01297e-19
CD14+_monocytes	NCF2	9.09914	0.451607	9.10464e-20	1.35411e-18
CD14+_monocytes	PRDM1	9.04686	1.93448	1.47144e-19	2.17397e-18
CD14+_monocytes	MAPK6	9.02898	0.737953	1.73273e-19	2.55326e-18
CD14+_monocytes	ZFAND5	8.9769	0.290698	2.78499e-19	4.07517e-18
CD14+_monocytes	C9orf16	8.97543	0.520215	2.82253e-19	4.12831e-18
CD14+_monocytes	PFKFB3	8.96869	0.907765	3.00048e-19	4.38285e-18
CD14+_monocytes	RHOQ	8.95135	0.622487	3.51164e-19	5.11613e-18
CD14+_monocytes	NR4A3	8.89966	3.11856	5.60167e-19	8.10128e-18
CD14+_monocytes	FBXL5	8.87874	0.78506	6.76235e-19	9.75046e-18
CD14+_monocytes	CHP1	8.75491	0.532038	2.04274e-18	2.87372e-17
CD14+_monocytes	SPAG9	8.72161	0.96108	2.74279e-18	3.83442e-17
CD14+_monocytes	AHNAK	8.67243	0.280898	4.22984e-18	5.879e-17
CD14+_monocytes	YBX3	8.66637	0.42932	4.46108e-18	6.1927e-17
CD14+_monocytes	FBXW7	8.65319	1.11364	5.00786e-18	6.93164e-17
CD14+_monocytes	TMEM170B	8.58567	0.74554	9.03093e-18	1.23624e-16
CD14+_monocytes	PTGS2	8.55886	1.76028	1.13986e-17	1.55338e-16
CD14+_monocytes	FCGRT	8.49422	0.260217	1.99262e-17	2.69687e-16
CD14+_monocytes	EMD	8.46228	1.0499	2.62192e-17	3.53433e-16
CD14+_monocytes	MECP2	8.41901	1.13954	3.79682e-17	5.0874e-16
CD14+_monocytes	QKI	8.3897	0.341833	4.87398e-17	6.51249e-16
CD14+_monocytes	CMTM3	8.33926	0.839425	7.47577e-17	9.9296e-16
CD14+_monocytes	HSD17B11	8.29081	0.718948	1.12484e-16	1.48406e-15
CD14+_monocytes	HACD4	8.26126	0.705739	1.44145e-16	1.89657e-15
CD14+_monocytes	TGIF1	8.20664	1.18546	2.27467e-16	2.96494e-15
CD14+_monocytes	LUCAT1	8.17929	1.89993	2.85518e-16	3.71007e-15
CD14+_monocytes	SORL1	8.10323	1.06685	5.35186e-16	6.90083e-15
CD14+_monocytes	CYLD	8.09192	0.78827	5.8731e-16	7.56421e-15
CD14+_monocytes	SLC7A7	8.00696	0.43423	1.17582e-15	1.49771e-14
CD14+_monocytes	IDS	7.97495	0.602733	1.52446e-15	1.93371e-14
CD14+_monocytes	CEP170	7.93867	0.867368	2.04358e-15	2.5737e-14
CD14+_monocytes	SPEN	7.89825	0.917331	2.82835e-15	3.53503e-14
CD14+_monocytes	MDM4	7.82686	0.624473	5.002e-15	6.19945e-14
CD14+_monocytes	RCOR1	7.82528	0.982218	5.0654e-15	6.27338e-14
CD14+_monocytes	CSF2RA	7.78256	1.23808	7.1069e-15	8.76613e-14
CD14+_monocytes	NR1D2	7.76946	1.24131	7.88184e-15	9.69703e-14
CD14+_monocytes	IFNGR2	7.72578	0.261585	1.11171e-14	1.36075e-13
CD14+_monocytes	TOMM20	7.72084	0.326006	1.15569e-14	1.41252e-13
CD14+_monocytes	AC025164.1	7.60538	2.27884	2.84075e-14	3.41603e-13
CD14+_monocytes	TMEM127	7.59937	0.953578	2.97574e-14	3.57323e-13
CD14+_monocytes	CLEC2B	7.59271	0.428033	3.13275e-14	3.75773e-13
CD14+_monocytes	RELT	7.55153	0.766789	4.30159e-14	5.1231e-13
CD14+_monocytes	CDA	7.53469	0.702738	4.89514e-14	5.8135e-13
CD14+_monocytes	PQLC1	7.35578	0.709748	1.89818e-13	2.19144e-12
CD14+_monocytes	ERN1	7.34789	1.19947	2.01357e-13	2.32225e-12
CD14+_monocytes	GATAD2A	7.30777	0.877993	2.71619e-13	3.11226e-12
CD14+_monocytes	LPAR6	7.25202	2.05476	4.10603e-13	4.66649e-12
CD14+_monocytes	RASGEF1B	7.22301	0.815061	5.08483e-13	5.76131e-12
CD14+_monocytes	SNN	7.17022	0.908123	7.48782e-13	8.42419e-12
CD14+_monocytes	AC245128.3	7.13827	0.675278	9.45135e-13	1.06084e-11
CD14+_monocytes	YY1	7.13288	0.458934	9.82868e-13	1.10209e-11
CD14+_monocytes	DDX3Y	7.05356	1.61786	1.74403e-12	1.93744e-11
CD14+_monocytes	TSPYL2	7.03954	1.68192	1.92878e-12	2.13984e-11
CD14+_monocytes	ZBTB7A	7.01315	0.414327	2.33013e-12	2.58085e-11
CD14+_monocytes	CCL2	6.97504	1.6079	3.05777e-12	3.36786e-11
CD14+_monocytes	ATF3	6.95605	0.806225	3.4995e-12	3.84681e-11
CD14+_monocytes	NRG1	6.95133	2.85896	3.61856e-12	3.97509e-11
CD14+_monocytes	CSNK1A1	6.9348	0.292085	4.06805e-12	4.45572e-11
CD14+_monocytes	CHMP1B	6.91188	0.726202	4.78284e-12	5.21648e-11
CD14+_monocytes	DDIT3	6.9103	1.24943	4.83639e-12	5.26803e-11
CD14+_monocytes	ALDH1A1	6.90428	3.57114	5.04599e-12	5.491e-11
CD14+_monocytes	IFI30	6.81545	0.510731	9.39711e-12	1.01013e-10
CD14+_monocytes	ATP6V0A1	6.77999	1.05066	1.20181e-11	1.28733e-10
CD14+_monocytes	LAPTM4A	6.71601	0.251181	1.86762e-11	1.98279e-10
CD14+_monocytes	MAFG	6.66835	0.773396	2.58697e-11	2.73008e-10
CD14+_monocytes	MEF2C	6.65911	1.28092	2.75482e-11	2.90538e-10
CD14+_monocytes	OGFRL1	6.56142	0.691616	5.3299e-11	5.56173e-10
CD14+_monocytes	PDE4A	6.53224	1.46252	6.47934e-11	6.72351e-10
CD14+_monocytes	TP53INP2	6.51318	1.63272	7.35766e-11	7.59031e-10
CD14+_monocytes	AL118516.1	6.43828	1.12817	1.20834e-10	1.23139e-09
CD14+_monocytes	AC016831.7	6.42861	1.87213	1.28779e-10	1.31038e-09
CD14+_monocytes	NUP214	6.3514	0.513832	2.13361e-10	2.14242e-09
CD14+_monocytes	RALGDS	6.286	1.52526	3.2575e-10	3.23225e-09
CD14+_monocytes	AC005280.2	6.28221	2.49255	3.33783e-10	3.31098e-09
CD14+_monocytes	PIK3R1	6.27266	0.438633	3.54932e-10	3.51765e-09
CD14+_monocytes	MBP	6.25192	0.92226	4.05437e-10	4.00635e-09
CD14+_monocytes	CTDNEP1	6.24742	0.453094	4.17293e-10	4.11623e-09
CD14+_monocytes	RNF145	6.23585	0.598696	4.49324e-10	4.42308e-09
CD14+_monocytes	RAB20	6.22305	0.873062	4.8757e-10	4.78973e-09
CD14+_monocytes	SLC7A11	6.21456	4.78665	5.14699e-10	5.05179e-09
CD14+_monocytes	SMARCD3	6.18184	1.40741	6.33588e-10	6.18971e-09
CD14+_monocytes	KMT2C	6.14755	0.710723	7.86892e-10	7.66283e-09
CD14+_monocytes	SLC9A3R1	6.12566	0.927262	9.03104e-10	8.75748e-09
CD14+_monocytes	POLR1D	6.11575	0.29283	9.61066e-10	9.28883e-09
CD14+_monocytes	SH3BP2	6.06794	0.394585	1.29558e-09	1.24252e-08
CD14+_monocytes	ZDHHC7	6.05199	0.803864	1.4307e-09	1.36703e-08
CD14+_monocytes	ALKBH7	5.99913	0.554629	1.9838e-09	1.87792e-08
CD14+_monocytes	PURB	5.95955	0.851369	2.52936e-09	2.37752e-08
CD14+_monocytes	SLC15A3	5.92246	0.622035	3.1717e-09	2.96633e-08
CD14+_monocytes	GRK2	5.91724	0.455015	3.27396e-09	3.05855e-08
CD14+_monocytes	DUSP5	5.89121	1.77679	3.83383e-09	3.56076e-08
CD14+_monocytes	SMIM26	5.87751	0.536204	4.16492e-09	3.86078e-08
CD14+_monocytes	TCF25	5.85767	0.273691	4.69394e-09	4.33201e-08
CD14+_monocytes	MAP2K3	5.85174	0.380978	4.86446e-09	4.48321e-08
CD14+_monocytes	RBPJ	5.79625	0.253016	6.78153e-09	6.18208e-08
CD14+_monocytes	SELENOK	5.70646	0.586059	1.15353e-08	1.03552e-07
CD14+_monocytes	C15orf48	5.7044	0.56763	1.1675e-08	1.0475e-07
CD14+_monocytes	NAB2	5.69799	1.95986	1.2123e-08	1.08595e-07
CD14+_monocytes	CHSY1	5.67208	1.27741	1.4107e-08	1.25696e-07
CD14+_monocytes	DNAJC4	5.64665	0.960875	1.63602e-08	1.4531e-07
CD14+_monocytes	OLR1	5.63944	4.55987	1.70606e-08	1.5133e-07
CD14+_monocytes	GNA12	5.62767	1.12748	1.82663e-08	1.61853e-07
CD14+_monocytes	EIF3D	5.56847	0.535573	2.56984e-08	2.25917e-07
CD14+_monocytes	NEU4	5.54822	2.54058	2.88588e-08	2.53236e-07
CD14+_monocytes	HLA-F	5.5326	0.815232	3.15525e-08	2.76439e-07
CD14+_monocytes	CTDSP1	5.51568	0.893505	3.4743e-08	3.03204e-07
CD14+_monocytes	MN1	5.50735	3.11663	3.64266e-08	3.174e-07
CD14+_monocytes	MOB3A	5.493	0.73235	3.9517e-08	3.43436e-07
CD14+_monocytes	RNF166	5.45691	0.657003	4.84501e-08	4.18794e-07
CD14+_monocytes	HPSE	5.37405	1.36741	7.69862e-08	6.56487e-07
CD14+_monocytes	ITPKB	5.36116	1.84787	8.26874e-08	7.0385e-07
CD14+_monocytes	HOTAIRM1	5.35678	0.27005	8.4717e-08	7.2003e-07
CD14+_monocytes	HECA	5.34772	0.540181	8.90674e-08	7.5643e-07
CD14+_monocytes	DPEP2	5.31865	2.3722	1.04539e-07	8.81576e-07
CD14+_monocytes	PPP2CA	5.31181	0.35952	1.08539e-07	9.14393e-07
CD14+_monocytes	IL6R	5.29511	1.06506	1.18945e-07	9.99543e-07
CD14+_monocytes	PNISR	5.28091	0.448028	1.28546e-07	1.07833e-06
CD14+_monocytes	TOM1	5.24833	0.776737	1.53487e-07	1.28275e-06
CD14+_monocytes	OLIG1	5.19066	3.57956	2.09551e-07	1.73658e-06
CD14+_monocytes	NRIP3	5.07601	1.68514	3.8544e-07	3.14599e-06
CD14+_monocytes	MIR22HG	5.04909	0.378916	4.43919e-07	3.60488e-06
CD14+_monocytes	SMAD7	5.04728	1.04651	4.48143e-07	3.6383e-06
CD14+_monocytes	PTPN7	5.03377	1.06209	4.80914e-07	3.89587e-06
CD14+_monocytes	GRASP	4.97742	1.15396	6.44387e-07	5.17268e-06
CD14+_monocytes	ZNF703	4.96814	1.79243	6.75993e-07	5.41731e-06
CD14+_monocytes	ATP1B1	4.95973	2.08074	7.05896e-07	5.6502e-06
CD14+_monocytes	RHOF	4.95496	1.2533	7.23444e-07	5.78376e-06
CD14+_monocytes	COX7A2L	4.94951	0.29576	7.43996e-07	5.9424e-06
CD14+_monocytes	KDM7A	4.9453	0.995272	7.60281e-07	6.07102e-06
CD14+_monocytes	GZF1	4.92117	1.03654	8.60293e-07	6.84682e-06
CD14+_monocytes	SLC16A6	4.83936	1.08865	1.3026e-06	1.02191e-05
CD14+_monocytes	TTC3	4.82841	0.877827	1.37625e-06	1.07868e-05
CD14+_monocytes	MNT	4.81452	0.822118	1.47553e-06	1.15272e-05
CD14+_monocytes	MINK1	4.81407	2.15863	1.47883e-06	1.15503e-05
CD14+_monocytes	MAP3K1	4.71081	0.319309	2.46737e-06	1.89404e-05
CD14+_monocytes	TRAPPC6A	4.70472	1.53162	2.54213e-06	1.94875e-05
CD14+_monocytes	CAMLG	4.70113	0.617343	2.58723e-06	1.98197e-05
CD14+_monocytes	CCL7	4.69238	2.84678	2.70046e-06	2.06635e-05
CD14+_monocytes	CYP1B1	4.69191	0.507346	2.70669e-06	2.07017e-05
CD14+_monocytes	DBP	4.68669	2.0377	2.77654e-06	2.12166e-05
CD14+_monocytes	NLRP1	4.67591	1.35682	2.92659e-06	2.23276e-05
CD14+_monocytes	INAFM2	4.62543	1.41258	3.73818e-06	2.8326e-05
CD14+_monocytes	TMEM158	4.62025	3.30284	3.83281e-06	2.90168e-05
CD14+_monocytes	HK2	4.57182	1.67496	4.83516e-06	3.63754e-05
CD14+_monocytes	C9orf47	4.55123	4.29428	5.33328e-06	3.99972e-05
CD14+_monocytes	NFKB2	4.50571	1.47333	6.61525e-06	4.91934e-05
CD14+_monocytes	EGR3	4.46693	1.68223	7.93505e-06	5.87344e-05
CD14+_monocytes	CCND2	4.44197	1.33874	8.91377e-06	6.566e-05
CD14+_monocytes	SRC	4.43942	1.72914	9.02032e-06	6.63865e-05
CD14+_monocytes	CDCA4	4.43613	1.55702	9.15894e-06	6.73476e-05
CD14+_monocytes	PLEKHB2	4.37831	0.370723	1.19603e-05	8.722e-05
CD14+_monocytes	ARHGEF2	4.33339	0.791127	1.4683e-05	0.000106083
CD14+_monocytes	ORAI2	4.31567	0.910953	1.5912e-05	0.000114617
CD14+_monocytes	PEA15	4.26902	0.997554	1.96332e-05	0.000140337
CD14+_monocytes	PABPN1	4.263	0.580238	2.01704e-05	0.000143839
CD14+_monocytes	CAMK1D	4.2419	2.29116	2.21635e-05	0.000157583
CD14+_monocytes	RELB	4.23592	0.74295	2.27619e-05	0.000161563
CD14+_monocytes	SLC25A29	4.22587	2.32809	2.38016e-05	0.000168551
CD14+_monocytes	NR4A2	4.18191	0.451938	2.89068e-05	0.000203202
CD14+_monocytes	FOXO1	4.15839	1.19871	3.20499e-05	0.00022445
CD14+_monocytes	C5AR2	4.1517	1.24375	3.30019e-05	0.000230779
CD14+_monocytes	CNN2	4.13409	0.308963	3.56363e-05	0.000248321
CD14+_monocytes	ZMIZ1	4.12155	0.77505	3.76328e-05	0.000261689
CD14+_monocytes	EEPD1	4.11862	2.47381	3.81149e-05	0.000264709
CD14+_monocytes	HOMER3	4.09838	1.12669	4.16049e-05	0.000287878
CD14+_monocytes	TLNRD1	4.0942	0.685923	4.23637e-05	0.000292811
CD14+_monocytes	CD93	4.08387	0.431335	4.42912e-05	0.00030552
CD14+_monocytes	TLE4	4.05816	0.303074	4.94619e-05	0.000339442
CD14+_monocytes	THEMIS2	4.05477	0.250673	5.01834e-05	0.000344253
CD14+_monocytes	TCOF1	4.04804	1.30684	5.16487e-05	0.000353653
CD14+_monocytes	TSPYL1	4.04179	0.90888	5.30443e-05	0.000362987
CD14+_monocytes	NABP1	4.03673	0.672989	5.42006e-05	0.00037022
CD14+_monocytes	TRIOBP	4.01718	0.865338	5.88995e-05	0.000400684
CD14+_monocytes	SLC7A5	4.00458	1.27588	6.21268e-05	0.000421016
CD14+_monocytes	UTF1	3.96932	1.35396	7.20793e-05	0.000486104
CD14+_monocytes	PJA2	3.94509	0.290848	7.97711e-05	0.00053636
CD14+_monocytes	RBBP6	3.92217	0.323366	8.77564e-05	0.000587108
CD14+_monocytes	PLXDC2	3.90776	0.531901	9.31565e-05	0.000622367
CD14+_monocytes	CATSPER1	3.90717	1.4264	9.33847e-05	0.000623768
CD14+_monocytes	ZNF787	3.90153	0.667248	9.55859e-05	0.000637835
CD14+_monocytes	CHD4	3.89786	0.660344	9.70456e-05	0.000647318
CD14+_monocytes	CXCL2	3.89694	0.703816	9.74159e-05	0.00064953
CD14+_monocytes	VPS51	3.86157	0.826881	0.000112662	0.000747768
CD14+_monocytes	CDC42EP3	3.85681	0.357664	0.000114877	0.000762014
CD14+_monocytes	DHX34	3.84909	1.84982	0.000118558	0.000786278
CD14+_monocytes	SP3	3.83975	0.552539	0.00012316	0.000815026
CD14+_monocytes	ULK1	3.83841	0.875581	0.000123836	0.000819336
CD14+_monocytes	EGR2	3.83733	1.44301	0.000124381	0.000822777
CD14+_monocytes	PSME4	3.82955	0.757773	0.000128379	0.000848058
CD14+_monocytes	PHF1	3.78888	1.71429	0.000151325	0.000994347
CD14+_monocytes	TSC22D2	3.73434	0.937676	0.000188211	0.0012252
CD14+_monocytes	DDX24	3.72238	0.552591	0.000197355	0.00128074
CD14+_monocytes	PRKAG2	3.72206	0.619562	0.000197606	0.00128212
CD14+_monocytes	CYTH1	3.69473	0.500352	0.000220124	0.00141917
CD14+_monocytes	ZNF277	3.69423	1.24007	0.00022055	0.00142164
CD14+_monocytes	ARPIN	3.69095	2.1152	0.000223417	0.00143929
CD14+_monocytes	H1F0	3.67995	0.772996	0.000233278	0.00149936
CD14+_monocytes	DENND6B	3.67013	1.33982	0.000242426	0.00155518
CD14+_monocytes	FCAR	3.664	0.725435	0.000248302	0.00158953
CD14+_monocytes	NEDD4L	3.62482	1.66131	0.000289161	0.00183776
CD14+_monocytes	JOSD1	3.59846	0.827722	0.000320105	0.00202445
CD14+_monocytes	NFAT5	3.59203	0.727632	0.000328118	0.00207279
CD14+_monocytes	HNRNPUL1	3.58413	0.350252	0.000338205	0.00213329
CD14+_monocytes	ELL	3.54689	0.820749	0.000389813	0.00244046
CD14+_monocytes	BRD2	3.49843	0.439319	0.00046801	0.00290938
CD14+_monocytes	STX3	3.4419	0.838826	0.000577636	0.0035579
CD14+_monocytes	MYLIP	3.42182	0.882585	0.000622045	0.0038209
CD14+_monocytes	AFF4	3.41313	0.443182	0.000642206	0.0039397
CD14+_monocytes	AREG	3.38498	0.969958	0.000711825	0.0043477
CD14+_monocytes	RAPGEF1	3.38267	0.828298	0.000717842	0.00438285
CD14+_monocytes	TNFRSF14	3.37797	0.649524	0.000730217	0.00445516
CD14+_monocytes	SLC23A2	3.37676	1.32325	0.000733459	0.00447412
CD14+_monocytes	UBE2B	3.37206	0.258982	0.00074607	0.00454692
CD14+_monocytes	TNFSF8	3.34979	1.81193	0.000808727	0.00491895
CD14+_monocytes	RABGEF1	3.33507	1.25485	0.000852774	0.00516904
CD14+_monocytes	PLD3	3.33468	0.71792	0.000853974	0.00517538
CD14+_monocytes	CACUL1	3.28499	0.666804	0.00101984	0.00613846
CD14+_monocytes	CERK	3.28363	1.02666	0.00102479	0.00616381
CD14+_monocytes	RASSF2	3.27847	0.408963	0.00104372	0.00627095
CD14+_monocytes	PRKAG2-AS1	3.27313	0.932515	0.00106362	0.00638593
CD14+_monocytes	SERPINB2	3.25915	0.865638	0.00111748	0.00668773
CD14+_monocytes	GPAT3	3.25062	1.25009	0.00115152	0.0068804
CD14+_monocytes	LINC01678	3.23114	2.34018	0.00123299	0.00734101
CD14+_monocytes	NMD3	3.22649	0.769913	0.00125321	0.0074561
CD14+_monocytes	ATP13A3	3.22363	0.439971	0.00126576	0.00752943
CD14+_monocytes	UBAC2	3.2144	0.809842	0.00130718	0.00776209
CD14+_monocytes	ABTB1	3.18686	1.12986	0.00143829	0.00848798
CD14+_monocytes	CHD2	3.16513	0.550692	0.00155012	0.00911589
CD14+_monocytes	CHKA	3.165	0.916632	0.00155081	0.00911837
CD14+_monocytes	MKNK2	3.16432	0.724088	0.00155445	0.00913656
CD14+_monocytes	AKIRIN1	3.15581	0.499937	0.00160051	0.00939246
CD14+_monocytes	NEDD9	3.15411	1.19589	0.00160986	0.00944403
CD14+_monocytes	SIRPA	3.1044	0.402276	0.00190667	0.0111088
CD14+_monocytes	ZNF577	3.10185	1.28491	0.00192318	0.0111959
CD14+_monocytes	SKI	3.09748	1.35697	0.0019517	0.0113521
CD14+_monocytes	NDEL1	3.0972	1.14268	0.00195355	0.0113609
CD14+_monocytes	ERF	3.08046	1.46669	0.00206678	0.0119571
CD14+_monocytes	RPH3A	3.06381	2.85994	0.00218541	0.0126043
CD14+_monocytes	PDE4B	3.05658	1.1403	0.0022388	0.0129056
CD14+_monocytes	ZFHX3	3.03849	0.588893	0.00237764	0.0136613
CD14+_monocytes	UBXN11	3.02825	0.820357	0.00245977	0.0141018
CD14+_monocytes	CYP27A1	3.01277	1.62628	0.00258874	0.0147856
CD14+_monocytes	SLC26A11	3.01052	1.46902	0.00260801	0.0148906
CD14+_monocytes	R3HDM4	3.00782	0.594249	0.00263131	0.0150083
CD14+_monocytes	AKR1B1	3.00598	1.30508	0.00264724	0.0150914
CD14+_monocytes	UTY	2.99218	1.94323	0.00276991	0.01574
CD14+_monocytes	RNF11	2.9793	0.490395	0.0028891	0.0163734
CD14+_monocytes	TSPOAP1	2.97743	1.84933	0.00290678	0.0164647
CD14+_monocytes	MID1IP1	2.97373	0.725159	0.00294206	0.0166401
CD14+_monocytes	BCL7B	2.94702	0.364474	0.00320855	0.018049
CD14+_monocytes	DNTTIP2	2.93904	0.327885	0.00329234	0.018477
CD14+_monocytes	NRARP	2.90891	3.69457	0.00362695	0.0202061
CD14+_monocytes	ID3	2.87664	1.54468	0.00401931	0.0222479
CD14+_monocytes	BCL2	2.87579	1.28074	0.00403012	0.0223003
CD14+_monocytes	ZNF467	2.86134	0.680239	0.00421852	0.0232763
CD14+_monocytes	JMY	2.85978	1.13676	0.00423932	0.023373
CD14+_monocytes	ZCCHC24	2.85443	1.5	0.00431144	0.0237511
CD14+_monocytes	ETV6	2.84346	0.670964	0.0044626	0.0245395
CD14+_monocytes	ZBTB21	2.8378	0.894716	0.0045425	0.0249625
CD14+_monocytes	NR1H2	2.82757	0.600478	0.00469031	0.0257327
CD14+_monocytes	LGMN	2.82499	1.96957	0.00472827	0.0259197
CD14+_monocytes	MEX3C	2.81	0.87069	0.00495421	0.0270963
CD14+_monocytes	EIF3A	2.80644	0.284697	0.00500928	0.0273651
CD14+_monocytes	ABCG1	2.8064	1.50281	0.0050099	0.0273651
CD14+_monocytes	DPP7	2.80133	0.476691	0.00508927	0.0277806
CD14+_monocytes	ARID1A	2.78962	0.513155	0.00527696	0.0287396
CD14+_monocytes	ZFAND1	2.77372	1.13764	0.00554193	0.0300948
CD14+_monocytes	DENND1A	2.77085	0.913231	0.00559106	0.0303272
CD14+_monocytes	APEX1	2.74027	0.55211	0.00613884	0.0330844
CD14+_monocytes	MAPK1IP1L	2.73983	0.347235	0.00614717	0.033124
CD14+_monocytes	FCER1A	2.71287	6.52011	0.00667033	0.035805
CD14+_monocytes	RNF114	2.69305	0.445474	0.00708022	0.0378718
CD14+_monocytes	AC008105.3	2.67907	1.76895	0.0073828	0.0394023
CD14+_monocytes	SLCO3A1	2.67895	0.583436	0.00738545	0.0394102
CD14+_monocytes	ANKRD9	2.66973	1.44071	0.00759132	0.040438
CD14+_monocytes	ABHD14B	2.66404	0.985386	0.00772093	0.0410828
CD14+_monocytes	NRROS	2.65311	1.06452	0.00797534	0.0423625
CD14+_monocytes	TBC1D7	2.64046	1.19233	0.00827927	0.0438727
CD14+_monocytes	RAF1	2.6274	0.618455	0.00860403	0.0455073
CD14+_monocytes	MTRNR2L1	2.61143	4.78844	0.00901639	0.0475608
CD14+_monocytes	AHCTF1	2.54877	0.719421	0.0108103	0.0564817
CD14+_monocytes	ZNF697	2.5473	2.12578	0.0108561	0.0566984
CD14+_monocytes	RAB11FIP4	2.54403	0.918822	0.0109582	0.0571831
CD14+_monocytes	SNAI1	2.52714	2.80938	0.0114996	0.0597757
CD14+_monocytes	TNFRSF12A	2.51322	1.21067	0.0119635	0.0620432
CD14+_monocytes	HIVEP3	2.51011	1.06249	0.0120694	0.0625533
CD14+_monocytes	BAIAP2	2.50942	1.74696	0.0120929	0.0626654
CD14+_monocytes	ATG4B	2.49927	0.941155	0.0124449	0.0643505
CD14+_monocytes	TGFBR1	2.49915	0.858777	0.0124493	0.0643634
CD14+_monocytes	USP4	2.49721	0.679851	0.0125176	0.0646867
CD14+_monocytes	STK40	2.48149	0.965752	0.0130833	0.0674435
CD14+_monocytes	ADNP2	2.47687	0.711528	0.0132539	0.0682708
CD14+_monocytes	F13A1	2.47452	1.05234	0.0133417	0.0686489
CD14+_monocytes	SPHK1	2.45358	1.08147	0.0141444	0.0724236
CD14+_monocytes	USP36	2.40697	0.935965	0.0160854	0.0818249
CD14+_monocytes	LEPROT	2.39953	0.362701	0.0164162	0.0833562
CD14+_monocytes	SCAMP4	2.3994	0.915148	0.0164221	0.0833733
CD14+_monocytes	PNPLA2	2.3851	0.558385	0.0170743	0.0864879
CD14+_monocytes	LATS2	2.38279	0.954045	0.0171818	0.0869934
CD14+_monocytes	EPB41L4A-AS1	2.38241	0.614425	0.0171998	0.0870715
CD14+_monocytes	AC016831.1	2.38121	1.18104	0.0172557	0.0873013
CD14+_monocytes	YTHDC1	2.36903	0.422459	0.0178349	0.0901233
CD14+_monocytes	MLF2	2.36368	0.411338	0.0180945	0.0912563
CD14+_monocytes	MAP4K3	2.36147	1.12657	0.0182025	0.0917596
CD14+_monocytes	RFLNB	2.35076	0.303407	0.0187352	0.0942463
CD14+_monocytes	HNMT	2.35042	0.414813	0.0187521	0.0943172
CD14+_monocytes	TMEM104	2.34678	2.11045	0.0189363	0.0951579
CD14+_monocytes	CD69	2.33637	1.08339	0.0194722	0.0977924
CD14+_monocytes	JUP	2.31964	2.43116	0.0203603	0.101886
CD14+_monocytes	TRIB1	2.28154	0.290504	0.0225164	0.111975
CD14+_monocytes	NID1	2.28134	1.2159	0.0225283	0.112017
CD14+_monocytes	NCKAP5L	2.27987	1.12587	0.0226153	0.112433
CD14+_monocytes	LENG8	2.2772	0.396668	0.0227743	0.11319
CD14+_monocytes	STK4	2.27487	0.333289	0.0229138	0.113799
CD14+_monocytes	SEPT1	2.27422	1.11777	0.0229526	0.113957
CD14+_monocytes	DNMBP	2.26968	1.11283	0.0232273	0.115117
CD14+_monocytes	RARA	2.25245	0.484116	0.0242936	0.120064
CD14+_monocytes	ARSI	2.23889	4.6456	0.0251628	0.123959
CD14+_monocytes	TRPS1	2.21181	0.784593	0.02698	0.132327
CD14+_monocytes	CHMP2B	2.20628	0.389838	0.0273642	0.133977
CD14+_monocytes	PANX2	2.17128	1.54081	0.02991	0.145359
CD14+_monocytes	ICAM1	2.16878	0.537643	0.0300995	0.146216
CD14+_monocytes	SSH1	2.12378	0.808462	0.0336885	0.162171
CD14+_monocytes	JARID2-AS1	2.11183	2.72465	0.0347007	0.166589
CD14+_monocytes	LINC02035	2.11054	1.71912	0.0348123	0.167101
CD14+_monocytes	TMCC3	2.09381	1.07792	0.0362773	0.173537
CD14+_monocytes	IFITM10	2.06992	1.37584	0.03846	0.183117
CD14+_monocytes	CUTA	2.06246	0.335565	0.0391637	0.186229
CD14+_monocytes	SNRPN	2.05291	1.53753	0.040081	0.190294
CD14+_monocytes	AL136295.5	2.04877	0.995207	0.0404849	0.191938
CD14+_monocytes	ELF4	2.04524	0.551714	0.0408309	0.193444
CD14+_monocytes	RAPH1	2.04394	1.69877	0.0409595	0.193998
CD14+_monocytes	ABCA1	2.04047	0.489551	0.0413035	0.195407
CD14+_monocytes	POGZ	2.03567	0.724831	0.0417838	0.197401
CD14+_monocytes	AVPI1	2.01864	1.73353	0.0435249	0.204876
CD14+_monocytes	KCTD20	2.01463	0.501798	0.0439432	0.206613
CD14+_monocytes	SNX29	2.01414	1.03854	0.0439953	0.206799
CD14+_monocytes	ZFP91	1.9999	0.494938	0.0455107	0.213504
CD14+_monocytes	AGAP3	1.99767	1.10778	0.0457528	0.214579
CD14+_monocytes	IRF2BPL	1.98803	0.554758	0.0468087	0.219133
CD14+_monocytes	ARHGAP4	1.98664	0.420706	0.046962	0.21982
CD14+_monocytes	BCL11A	1.97435	0.869619	0.0483425	0.225621
CD14+_monocytes	SERTAD1	1.97242	0.451654	0.0485622	0.226551
CD14+_monocytes	FZR1	1.97038	0.989222	0.0487954	0.22745
CD14+_monocytes	ZNF358	1.96747	1.28752	0.0491288	0.228781
CD14+_monocytes	USP22	1.96392	0.630926	0.0495396	0.230598
CD14+_monocytes	AC004865.2	-1.96011	-0.744899	0.0499826	0.232402
CD14+_monocytes	RNF34	-1.96016	-1.32584	0.0499773	0.232402
CD14+_monocytes	IL7R	-1.96206	-1.23913	0.0497557	0.231417
CD14+_monocytes	NUP50-DT	-1.96333	-0.926838	0.0496077	0.230819
CD14+_monocytes	CEP78	-1.96349	-1.25117	0.0495896	0.230767
CD14+_monocytes	AC008440.2	-1.96382	-4.70993	0.0495506	0.230617
CD14+_monocytes	TNFSF13	-1.96538	-2.50532	0.0493706	0.229843
CD14+_monocytes	AC005224.3	-1.96881	-1.87304	0.0489754	0.22813
CD14+_monocytes	TSPAN5	-1.96887	-1.36579	0.0489685	0.22813
CD14+_monocytes	TCTN3	-1.96984	-0.419767	0.0488569	0.227673
CD14+_monocytes	ARV1	-1.97127	-2.99148	0.0486927	0.227003
CD14+_monocytes	AL121944.1	-1.97139	-0.699182	0.0486795	0.226973
CD14+_monocytes	GCNT2	-1.97162	-0.778244	0.0486526	0.226879
CD14+_monocytes	CEP152	-1.97216	-1.26427	0.0485908	0.226653
CD14+_monocytes	ZNF398	-1.97288	-0.454097	0.048509	0.226335
CD14+_monocytes	RNASEL	-1.9754	-4.02527	0.0482224	0.225123
CD14+_monocytes	TMEM62	-1.97589	-0.874853	0.0481667	0.224894
CD14+_monocytes	HACD1	-1.97606	-2.38886	0.0481485	0.224841
CD14+_monocytes	KBTBD7	-1.97703	-1.66317	0.0480379	0.224387
CD14+_monocytes	CYP1B1-AS1	-1.9783	-0.714254	0.0478953	0.223783
CD14+_monocytes	IFI27	-1.97929	-6.62942	0.047783	0.223289
CD14+_monocytes	WDR81	-1.97957	-0.321027	0.0477514	0.223172
CD14+_monocytes	CAMKMT	-1.98034	-1.69761	0.0476657	0.222803
CD14+_monocytes	DTD2	-1.98208	-1.01774	0.0474702	0.22192
CD14+_monocytes	SLC38A7	-1.98212	-0.62905	0.0474657	0.22192
CD14+_monocytes	EMC2	-1.98361	-0.755383	0.0472993	0.221214
CD14+_monocytes	MIR3945HG	-1.98463	-1.27133	0.0471853	0.220712
CD14+_monocytes	AC093627.4	-1.98576	-0.692701	0.0470605	0.220189
CD14+_monocytes	NDUFAF7	-1.98618	-1.12113	0.0470131	0.220029
CD14+_monocytes	MARCH9	-1.98839	-0.431703	0.0467688	0.218977
CD14+_monocytes	TMEM63B	-1.98852	-0.28312	0.0467544	0.21894
CD14+_monocytes	TRIM37	-1.98981	-1.25588	0.0466123	0.218335
CD14+_monocytes	ARHGAP11A	-1.99482	-1.36918	0.0460626	0.215881
CD14+_monocytes	TMEM161B-AS1	-1.99555	-1.00852	0.0459833	0.21554
CD14+_monocytes	MXD3	-1.99576	-0.948175	0.0459598	0.21546
CD14+_monocytes	PCYT2	-1.99788	-0.369878	0.0457294	0.2145
CD14+_monocytes	UBE3A	-2.00396	0.262776	0.0450745	0.211487
CD14+_monocytes	DCAF17	-2.00401	-1.31831	0.0450691	0.211487
CD14+_monocytes	FPGT	-2.00522	-1.74957	0.0449398	0.210914
CD14+_monocytes	CCDC86	-2.00638	-1.80048	0.0448162	0.210363
CD14+_monocytes	USP28	-2.00756	-0.677163	0.0446903	0.209801
CD14+_monocytes	GNMT	-2.00888	-1.50171	0.0445497	0.209171
CD14+_monocytes	ISOC1	-2.00898	-0.794955	0.044539	0.20915
CD14+_monocytes	AL390728.6	-2.00949	-0.382719	0.0444854	0.208927
CD14+_monocytes	AGK	-2.0097	-0.902402	0.0444631	0.208852
CD14+_monocytes	CRACR2A	-2.01053	-0.315226	0.044375	0.208467
CD14+_monocytes	EGFL7	-2.01103	-1.60935	0.0443226	0.20825
CD14+_monocytes	AC015982.1	-2.01283	-2.10654	0.0441328	0.207417
CD14+_monocytes	GOLGA2	-2.01557	0.273	0.0438445	0.206235
CD14+_monocytes	ALS2	-2.01687	-1.67233	0.0437088	0.205626
CD14+_monocytes	MCM4	-2.01836	-1.71144	0.0435541	0.204956
CD14+_monocytes	MCM3	-2.01952	-2.58478	0.0434327	0.20447
CD14+_monocytes	NBPF12	-2.02012	-0.451439	0.0433713	0.20421
CD14+_monocytes	C21orf91	-2.02052	-0.343296	0.0433292	0.20404
CD14+_monocytes	SLC25A33	-2.02096	0.311092	0.0432835	0.203854
CD14+_monocytes	RNF122	-2.0212	-1.92276	0.0432586	0.203794
CD14+_monocytes	AZU1	-2.02272	-0.556028	0.0431017	0.203083
CD14+_monocytes	HTRA2	-2.02407	-1.61292	0.0429633	0.202488
CD14+_monocytes	LINC01003	-2.026	0.303105	0.0427651	0.201582
CD14+_monocytes	MICA	-2.02631	-0.559442	0.0427327	0.201458
CD14+_monocytes	LSS	-2.02725	-2.20368	0.0426368	0.201034
CD14+_monocytes	IFT122	-2.0281	-2.22839	0.0425498	0.200652
CD14+_monocytes	CHEK1	-2.02834	-1.17204	0.0425252	0.200564
CD14+_monocytes	C6orf47	-2.02878	-0.288297	0.0424808	0.200383
CD14+_monocytes	IL32	-2.0296	-2.56486	0.0423971	0.200016
CD14+_monocytes	KCNQ1OT1	-2.02973	-0.600353	0.0423843	0.199984
CD14+_monocytes	SEMA4C	-2.02977	-2.35703	0.0423802	0.199984
CD14+_monocytes	IMMP1L	-2.03003	-1.67176	0.0423537	0.199896
CD14+_monocytes	URB2	-2.03246	-1.92005	0.0421067	0.198814
CD14+_monocytes	AP3M2	-2.03471	-0.588883	0.0418796	0.197769
CD14+_monocytes	CENPH	-2.03546	-1.81923	0.0418049	0.197445
CD14+_monocytes	AC234772.3	-2.03561	-1.05361	0.0417898	0.197401
CD14+_monocytes	ZNF319	-2.03566	-1.24544	0.0417848	0.197401
CD14+_monocytes	MDP1	-2.03703	-0.671302	0.0416469	0.196809
CD14+_monocytes	WDR75	-2.03746	-0.46121	0.0416042	0.196635
CD14+_monocytes	UCK2	-2.0376	-0.601015	0.0415902	0.196596
CD14+_monocytes	C12orf75	-2.03818	-1.61708	0.041532	0.196377
CD14+_monocytes	C12orf73	-2.03872	-3.36437	0.0414779	0.196149
CD14+_monocytes	INTS14	-2.04064	-0.552202	0.0412871	0.195356
CD14+_monocytes	PBXIP1	-2.04067	-0.372266	0.0412836	0.195356
CD14+_monocytes	TPX2	-2.04086	-3.83185	0.0412651	0.195308
CD14+_monocytes	AC025171.2	-2.0421	-0.755026	0.0411417	0.194806
CD14+_monocytes	TRERF1	-2.04275	-0.333924	0.0410776	0.19453
CD14+_monocytes	AL451069.2	-2.04845	-3.051	0.0405158	0.192005
CD14+_monocytes	AC147067.1	-2.04862	-1.43889	0.0404996	0.191955
CD14+_monocytes	ACTR8	-2.04871	-0.53177	0.0404903	0.191938
CD14+_monocytes	ADARB1	-2.04897	-1.87025	0.0404653	0.191901
CD14+_monocytes	ACSS1	-2.04951	-0.397897	0.0404119	0.191675
CD14+_monocytes	NIF3L1	-2.04955	-1.49041	0.0404085	0.191675
CD14+_monocytes	HIRIP3	-2.05002	-2.98491	0.0403629	0.191497
CD14+_monocytes	CMSS1	-2.05017	-1.11696	0.0403478	0.191452
CD14+_monocytes	GABPB2	-2.05045	-0.720446	0.0403209	0.191352
CD14+_monocytes	GCSH	-2.05274	-0.567648	0.040098	0.190348
CD14+_monocytes	AMMECR1	-2.05311	-0.512328	0.0400621	0.190231
CD14+_monocytes	OFD1	-2.0559	-0.588143	0.0397921	0.188976
CD14+_monocytes	STX6	-2.0572	-0.269159	0.0396666	0.188406
CD14+_monocytes	AC136475.5	-2.0585	-5.90521	0.0395419	0.187841
CD14+_monocytes	ZWINT	-2.05882	-6.31215	0.0395111	0.187721
CD14+_monocytes	SLC7A6	-2.05971	-0.353637	0.0394267	0.187346
CD14+_monocytes	AMPH	-2.05996	-24.2896	0.0394022	0.187257
CD14+_monocytes	CASP6	-2.06191	-2.93359	0.0392166	0.186454
CD14+_monocytes	C6orf203	-2.06544	-0.684312	0.0388818	0.184914
CD14+_monocytes	PIGO	-2.06676	-1.05985	0.0387563	0.184344
CD14+_monocytes	NEIL2	-2.06722	-2.20196	0.0387138	0.184168
CD14+_monocytes	AC003681.1	-2.06792	-0.258237	0.0386478	0.183906
CD14+_monocytes	TRAF5	-2.06793	-0.996502	0.0386468	0.183906
CD14+_monocytes	GPR180	-2.0732	-2.61279	0.038154	0.181737
CD14+_monocytes	FUT7	-2.07438	-1.51025	0.0380441	0.181239
CD14+_monocytes	HIVEP2	-2.07476	-1.04598	0.0380087	0.181148
CD14+_monocytes	TMEM161B	-2.07505	-1.02059	0.0379818	0.181045
CD14+_monocytes	SNAPC4	-2.07519	-1.61974	0.0379692	0.181018
CD14+_monocytes	SNX21	-2.07619	-0.947435	0.0378764	0.18062
CD14+_monocytes	LYRM7	-2.07684	-1.20364	0.0378162	0.180358
CD14+_monocytes	ALG6	-2.0774	-1.93814	0.0377644	0.180137
CD14+_monocytes	HIST1H2BK	-2.07973	-3.58659	0.03755	0.179139
CD14+_monocytes	HUS1	-2.07984	0.267021	0.0375403	0.179119
CD14+_monocytes	TBP	-2.07997	-0.593855	0.0375283	0.179087
CD14+_monocytes	LMBR1	-2.08149	-0.337762	0.0373892	0.178449
CD14+_monocytes	TDRD7	-2.08242	-1.33734	0.0373045	0.17807
CD14+_monocytes	SLC37A4	-2.08294	-4.18129	0.0372565	0.177866
CD14+_monocytes	TYK2	-2.08323	0.361455	0.03723	0.177765
CD14+_monocytes	KMT2D	-2.08425	0.269292	0.0371374	0.177348
CD14+_monocytes	AL356056.2	-2.0852	-6.15114	0.0370509	0.176985
CD14+_monocytes	DAAM1	-2.08554	-1.33277	0.0370199	0.176862
CD14+_monocytes	VARS2	-2.08635	-1.42601	0.0369473	0.17654
CD14+_monocytes	TMEM94	-2.08788	-0.54419	0.0368086	0.175978
CD14+_monocytes	RFT1	-2.08946	-1.2436	0.0366659	0.175321
CD14+_monocytes	C9orf66	-2.09212	-0.256294	0.0364277	0.174207
CD14+_monocytes	PRKX	-2.09439	0.29815	0.036225	0.173312
CD14+_monocytes	AVEN	-2.09503	-0.825303	0.036168	0.173063
CD14+_monocytes	C4orf46	-2.09658	-0.747051	0.0360309	0.172457
CD14+_monocytes	PDIK1L	-2.09874	-0.997855	0.0358399	0.171592
CD14+_monocytes	MAD2L1	-2.09983	-24.4968	0.0357436	0.17118
CD14+_monocytes	RSPH3	-2.10127	-1.19434	0.0356177	0.170601
CD14+_monocytes	PSPH	-2.10137	-1.41579	0.0356084	0.170581
CD14+_monocytes	CMTM4	-2.10225	-1.12557	0.0355311	0.170235
CD14+_monocytes	TEC	-2.10294	-0.803359	0.0354715	0.169973
CD14+_monocytes	GBP3	-2.10433	-1.41867	0.0353493	0.169436
CD14+_monocytes	WWOX	-2.10446	-0.63332	0.035338	0.169406
CD14+_monocytes	APOO	-2.10538	-1.64923	0.0352581	0.169047
CD14+_monocytes	PARPBP	-2.10606	-1.66391	0.0351993	0.168814
CD14+_monocytes	CLEC10A	-2.10633	-0.461217	0.0351754	0.168723
CD14+_monocytes	PNMA1	-2.10987	-0.751068	0.0348697	0.167305
CD14+_monocytes	CSKMT	-2.1101	-0.257349	0.0348494	0.167231
CD14+_monocytes	WDR3	-2.11213	-1.09334	0.0346754	0.166491
CD14+_monocytes	PGM3	-2.11249	-0.817368	0.0346449	0.166369
CD14+_monocytes	AGO1	-2.1131	0.275355	0.0345921	0.166163
CD14+_monocytes	ING4	-2.11402	-1.99057	0.0345136	0.165834
CD14+_monocytes	PDHX	-2.11461	-1.00146	0.0344631	0.165615
CD14+_monocytes	ST7L	-2.11577	-0.644224	0.034364	0.165162
CD14+_monocytes	CD99L2	-2.11644	-0.613248	0.0343078	0.164939
CD14+_monocytes	ASF1A	-2.11884	-0.818269	0.0341038	0.163982
CD14+_monocytes	TOP3B	-2.12133	-0.488963	0.0338942	0.162997
CD14+_monocytes	ZNF765	-2.12148	-1.34376	0.0338815	0.16296
CD14+_monocytes	MNAT1	-2.12213	-0.930274	0.0338268	0.16272
CD14+_monocytes	ZNF227	-2.12268	-0.937373	0.0337809	0.162523
CD14+_monocytes	PCCB	-2.12307	-1.06067	0.0337477	0.162433
CD14+_monocytes	ABCC5	-2.12598	-1.16439	0.0335049	0.161403
CD14+_monocytes	RBM34	-2.12684	-0.317977	0.0334335	0.161082
CD14+_monocytes	DGKQ	-2.12688	-1.00266	0.0334298	0.161082
CD14+_monocytes	SPHK2	-2.12728	-0.69786	0.0333965	0.16095
CD14+_monocytes	XPO5	-2.12815	-1.58458	0.0333249	0.160628
CD14+_monocytes	AC005921.2	-2.12846	-1.15967	0.0332992	0.160527
CD14+_monocytes	PEX5	-2.12892	-1.48529	0.033261	0.160366
CD14+_monocytes	GRAMD4	-2.13084	-0.291779	0.0331024	0.159648
CD14+_monocytes	DPH2	-2.13451	-2.19976	0.0328008	0.158284
CD14+_monocytes	MTFMT	-2.13658	-1.35243	0.0326323	0.157493
CD14+_monocytes	MLH3	-2.13693	-0.35389	0.0326037	0.157378
CD14+_monocytes	ADPRHL2	-2.14006	-0.631525	0.0323501	0.156221
CD14+_monocytes	ALOX12-AS1	-2.14069	-0.757978	0.0322987	0.155996
CD14+_monocytes	MPI	-2.14265	-0.953854	0.0321408	0.155278
CD14+_monocytes	MEN1	-2.14309	-2.01073	0.0321062	0.155133
CD14+_monocytes	RFC4	-2.14312	-3.07906	0.0321038	0.155133
CD14+_monocytes	DHX32	-2.14374	-0.499262	0.0320535	0.154944
CD14+_monocytes	P3H1	-2.14396	-0.460491	0.0320362	0.154884
CD14+_monocytes	LMBRD2	-2.14529	-2.1241	0.0319295	0.154435
CD14+_monocytes	SF3A3	-2.14586	0.298045	0.0318843	0.154238
CD14+_monocytes	MORF4L2	-2.1473	0.257197	0.0317696	0.153728
CD14+_monocytes	ZNF789	-2.15001	-0.789643	0.0315545	0.152731
CD14+_monocytes	MINPP1	-2.15025	-1.52207	0.0315351	0.152659
CD14+_monocytes	ACD	-2.15056	-1.00286	0.0315109	0.152564
CD14+_monocytes	NUP160	-2.15157	-0.375988	0.031431	0.152221
CD14+_monocytes	SLC38A1	-2.15452	-1.72533	0.0311993	0.151165
CD14+_monocytes	SLC46A3	-2.16028	-1.77979	0.0307513	0.149059
CD14+_monocytes	METTL4	-2.16065	-1.71701	0.0307222	0.148939
CD14+_monocytes	PRKAG1	-2.16078	0.285828	0.0307125	0.148914
CD14+_monocytes	GRWD1	-2.16126	-0.642249	0.030675	0.148753
CD14+_monocytes	LAMC1	-2.1623	-2.52711	0.0305953	0.148388
CD14+_monocytes	UBOX5	-2.16354	-0.547516	0.0304993	0.147965
CD14+_monocytes	HIST1H2BJ	-2.16487	-2.50066	0.0303974	0.147523
CD14+_monocytes	UHRF1	-2.16628	-24.0744	0.0302896	0.147033
CD14+_monocytes	ZNF143	-2.16708	-0.314827	0.0302284	0.146758
CD14+_monocytes	AC009005.1	-2.1672	-1.22669	0.0302193	0.146734
CD14+_monocytes	COG7	-2.16723	-1.00405	0.0302173	0.146734
CD14+_monocytes	BTD	-2.1677	-0.578839	0.0301818	0.146595
CD14+_monocytes	BCLAF3	-2.16906	-1.16957	0.0300778	0.146132
CD14+_monocytes	PM20D2	-2.16912	-1.62442	0.0300732	0.146131
CD14+_monocytes	SNHG12	-2.17149	-0.782553	0.0298941	0.145303
CD14+_monocytes	ARNTL2	-2.17233	-1.19382	0.0298305	0.145015
CD14+_monocytes	BCL2L2	-2.17239	-0.287836	0.029826	0.145014
CD14+_monocytes	MTERF1	-2.1734	-1.33259	0.0297505	0.144689
CD14+_monocytes	ATAD2	-2.17526	-0.480453	0.0296106	0.14405
CD14+_monocytes	BPNT1	-2.17664	-2.33498	0.0295071	0.143567
CD14+_monocytes	PF4	-2.17709	-1.14897	0.0294738	0.143426
CD14+_monocytes	INTS4	-2.1778	-0.775154	0.0294207	0.143189
CD14+_monocytes	ATAD5	-2.17844	-1.96851	0.0293733	0.142979
CD14+_monocytes	WDR44	-2.17909	-0.500492	0.0293253	0.142765
CD14+_monocytes	CSE1L	-2.17938	-0.495445	0.0293033	0.142679
CD14+_monocytes	LINC00599	-2.18379	-3.15614	0.0289774	0.141154
CD14+_monocytes	DHX36	-2.18636	0.25024	0.0287893	0.140299
CD14+_monocytes	ALG12	-2.18786	-0.707283	0.0286795	0.139784
CD14+_monocytes	SLC33A1	-2.18906	-1.17668	0.0285927	0.139422
CD14+_monocytes	PDCD11	-2.18974	-1.69262	0.0285428	0.139199
CD14+_monocytes	TANGO6	-2.19036	-2.69051	0.0284981	0.139021
CD14+_monocytes	TTC9	-2.19038	-1.47701	0.0284966	0.139021
CD14+_monocytes	MAGIX	-2.19269	-1.20626	0.0283299	0.138321
CD14+_monocytes	DGKE	-2.19438	-0.589211	0.028208	0.137746
CD14+_monocytes	AP002807.1	-2.19446	-0.424183	0.0282026	0.13774
CD14+_monocytes	PIGG	-2.19545	-0.512346	0.028131	0.13741
CD14+_monocytes	NFE2L3	-2.1964	-1.60593	0.0280636	0.137101
CD14+_monocytes	FAHD1	-2.1968	-0.698935	0.0280349	0.136981
CD14+_monocytes	HIBADH	-2.19737	-1.13916	0.0279941	0.136801
CD14+_monocytes	C5orf30	-2.19799	-2.18714	0.0279501	0.136626
CD14+_monocytes	PRKAR1B	-2.19831	-3.67572	0.0279269	0.136532
CD14+_monocytes	ENDOD1	-2.19908	-1.47978	0.027872	0.136304
CD14+_monocytes	EXT2	-2.20397	-0.307217	0.0275263	0.134712
CD14+_monocytes	RRNAD1	-2.20569	-1.26647	0.0274056	0.13416
CD14+_monocytes	SDSL	-2.20657	-1.09178	0.0273439	0.133916
CD14+_monocytes	MTX3	-2.20772	-1.13948	0.0272637	0.133563
CD14+_monocytes	GBA2	-2.20838	-1.01901	0.0272179	0.133358
CD14+_monocytes	TMEM260	-2.20955	-2.16374	0.0271363	0.132977
CD14+_monocytes	UTP14A	-2.20964	-0.415284	0.0271304	0.132968
CD14+_monocytes	CEP162	-2.21001	-1.65234	0.0271046	0.132861
CD14+_monocytes	COA7	-2.21102	-0.490078	0.0270344	0.132575
CD14+_monocytes	AAAS	-2.2134	-0.321217	0.02687	0.131807
CD14+_monocytes	PXMP4	-2.21396	-1.81513	0.0268317	0.131638
CD14+_monocytes	KIAA1841	-2.21408	-1.7693	0.0268234	0.131617
CD14+_monocytes	UMPS	-2.21635	-1.44771	0.0266676	0.13091
CD14+_monocytes	NUP85	-2.21708	-0.811558	0.0266175	0.130703
CD14+_monocytes	ATP7A	-2.21732	-0.83523	0.0266011	0.13066
CD14+_monocytes	TNFSF9	-2.21742	-0.619389	0.0265943	0.130646
CD14+_monocytes	GEMIN4	-2.21808	-0.641631	0.0265491	0.130443
CD14+_monocytes	GPD1L	-2.21823	-2.68163	0.0265389	0.130412
CD14+_monocytes	KRCC1	-2.2188	-1.61078	0.0265006	0.130243
CD14+_monocytes	MFSD8	-2.21905	-0.831595	0.0264832	0.130177
CD14+_monocytes	MRFAP1L1	-2.22037	-0.958891	0.0263937	0.129774
CD14+_monocytes	ACOX3	-2.22623	-1.16662	0.0259991	0.127909
CD14+_monocytes	ADPRH	-2.23083	-0.805933	0.0256922	0.126418
CD14+_monocytes	RNF217	-2.23259	-0.487882	0.0255759	0.125864
CD14+_monocytes	ERI1	-2.23347	-0.664731	0.0255177	0.125615
CD14+_monocytes	TRAPPC6B	-2.23582	-0.941443	0.0253638	0.124876
CD14+_monocytes	DNAJC16	-2.23611	-0.737692	0.0253445	0.124799
CD14+_monocytes	MMP25	-2.23879	-1.03349	0.0251697	0.123974
CD14+_monocytes	UBXN8	-2.23954	-1.4181	0.0251208	0.12377
CD14+_monocytes	TVP23B	-2.24079	-0.773749	0.0250398	0.123389
CD14+_monocytes	SDHAF4	-2.24152	-1.63777	0.0249927	0.123175
CD14+_monocytes	FUNDC1	-2.24418	-0.444664	0.024821	0.122382
CD14+_monocytes	FTX	-2.24603	-0.389539	0.0247022	0.121833
CD14+_monocytes	RFX5	-2.24627	-0.533607	0.0246868	0.121775
CD14+_monocytes	PRMT3	-2.24643	-1.63707	0.0246766	0.121742
CD14+_monocytes	HOXA5	-2.24657	-0.934605	0.0246676	0.121716
CD14+_monocytes	WRN	-2.24852	-0.665787	0.0245428	0.121171
CD14+_monocytes	CEP89	-2.25087	-2.31932	0.0243937	0.120506
CD14+_monocytes	UBR7	-2.25101	-0.556565	0.0243849	0.12048
CD14+_monocytes	BTBD10	-2.25393	-1.0465	0.0242004	0.119621
CD14+_monocytes	SLC45A4	-2.25437	-0.938912	0.0241726	0.119502
CD14+_monocytes	GALK2	-2.25481	-2.36348	0.0241455	0.119403
CD14+_monocytes	ICA1L	-2.25663	-1.10844	0.0240312	0.118873
CD14+_monocytes	FOXRED1	-2.25865	-1.38071	0.0239051	0.118267
CD14+_monocytes	SLC35B3	-2.26058	-2.88249	0.0237855	0.11771
CD14+_monocytes	LINC01504	-2.26212	-1.29162	0.02369	0.117272
CD14+_monocytes	INTS6L	-2.26235	-0.639937	0.0236761	0.11722
CD14+_monocytes	SAMD8	-2.26259	0.25047	0.0236609	0.117162
CD14+_monocytes	CHKB	-2.26274	-0.472008	0.0236519	0.117135
CD14+_monocytes	NUP205	-2.26718	-1.49291	0.0233793	0.115802
CD14+_monocytes	PAPOLG	-2.26805	-1.20873	0.0233264	0.115557
CD14+_monocytes	TMEM42	-2.26828	-1.06521	0.0233124	0.115505
CD14+_monocytes	AC007448.3	-2.26831	-1.55877	0.0233105	0.115505
CD14+_monocytes	TMEM168	-2.26998	-1.30008	0.0232087	0.115042
CD14+_monocytes	CELA1	-2.27074	-5.30353	0.0231625	0.11483
CD14+_monocytes	FRA10AC1	-2.27109	-0.839256	0.0231416	0.114743
CD14+_monocytes	MS4A3	-2.2711	-6.05447	0.0231407	0.114743
CD14+_monocytes	UIMC1	-2.27201	0.266195	0.0230858	0.114534
CD14+_monocytes	DHRS7B	-2.27213	-0.485426	0.0230789	0.114517
CD14+_monocytes	TBL3	-2.27309	-0.521409	0.0230208	0.114246
CD14+_monocytes	TSC22D1	-2.27394	-0.421212	0.0229695	0.114008
CD14+_monocytes	C11orf68	-2.27547	-0.994999	0.0228777	0.113636
CD14+_monocytes	ERVK3-1	-2.27646	-0.355429	0.0228186	0.113376
CD14+_monocytes	CEP120	-2.28269	-0.901249	0.0224484	0.111669
CD14+_monocytes	NPHP3	-2.2851	-0.727134	0.0223072	0.111016
CD14+_monocytes	PSMG3-AS1	-2.28847	-1.95464	0.0221102	0.110085
CD14+_monocytes	C2CD2L	-2.2904	-0.498579	0.0219982	0.10956
CD14+_monocytes	GTPBP2	-2.29295	-0.663116	0.0218511	0.108843
CD14+_monocytes	NUMA1	-2.29308	0.258818	0.0218433	0.108821
CD14+_monocytes	ELP3	-2.29411	-1.38228	0.0217839	0.108541
CD14+_monocytes	CPEB3	-2.2947	-0.616327	0.0217505	0.108391
CD14+_monocytes	CPT2	-2.29651	-0.427763	0.0216467	0.107889
CD14+_monocytes	LRCH1	-2.29683	-0.73056	0.0216287	0.107815
CD14+_monocytes	TRMT2A	-2.2985	-0.340261	0.0215333	0.107356
CD14+_monocytes	SHLD3	-2.29858	-0.566416	0.0215287	0.107349
CD14+_monocytes	ENTPD3-AS1	-2.29876	-2.01241	0.0215185	0.107314
CD14+_monocytes	EPB41L2	-2.2989	-0.395489	0.0215108	0.107292
CD14+_monocytes	AFMID	-2.3009	-1.61242	0.0213971	0.106741
CD14+_monocytes	ATG10	-2.3029	-1.09038	0.0212846	0.106195
CD14+_monocytes	MIB1	-2.30369	-0.314405	0.0212401	0.105989
CD14+_monocytes	BCS1L	-2.30546	-2.3674	0.0211406	0.105524
CD14+_monocytes	ZNF28	-2.30621	-2.41498	0.0210991	0.105332
CD14+_monocytes	MYO10	-2.3064	-0.45635	0.0210885	0.105295
CD14+_monocytes	ZNF18	-2.3065	-0.980392	0.0210829	0.105282
CD14+_monocytes	AC104986.2	-2.30714	-2.46559	0.0210471	0.105119
CD14+_monocytes	ATN1	-2.30756	-0.291649	0.0210236	0.105018
CD14+_monocytes	C11orf74	-2.30862	-0.438639	0.0209645	0.104738
CD14+_monocytes	NSDHL	-2.31041	-0.950465	0.0208656	0.104291
CD14+_monocytes	ASCC1	-2.31304	-1.0562	0.0207205	0.103612
CD14+_monocytes	TMEM234	-2.31321	-1.28854	0.0207114	0.103595
CD14+_monocytes	ZSCAN2	-2.31882	-0.82696	0.0204045	0.102093
CD14+_monocytes	CYB5D2	-2.31974	-0.487449	0.0203548	0.101874
CD14+_monocytes	POLRMT	-2.3202	-1.13975	0.0203299	0.101765
CD14+_monocytes	ODF2	-2.32192	-0.547972	0.0202374	0.101332
CD14+_monocytes	AC005523.2	-2.32371	-1.59185	0.0201409	0.100879
CD14+_monocytes	SMG6	-2.32382	-0.272638	0.020135	0.100864
CD14+_monocytes	ZMYND11	-2.32387	-0.313444	0.0201323	0.100864
CD14+_monocytes	NUDT18	-2.32414	-1.61432	0.0201178	0.100808
CD14+_monocytes	IL2RA	-2.32433	-6.20279	0.0201076	0.100772
CD14+_monocytes	NPEPL1	-2.32647	0.274016	0.0199935	0.10023
CD14+_monocytes	SZT2	-2.32819	-0.534594	0.0199018	0.0997856
CD14+_monocytes	SPOUT1	-2.32983	-2.32905	0.0198149	0.0993799
CD14+_monocytes	QTRT1	-2.33043	-0.636198	0.0197837	0.0992528
CD14+_monocytes	AC006059.1	-2.33355	-0.990541	0.0196191	0.0984566
CD14+_monocytes	MRPS9	-2.33486	-0.583099	0.0195506	0.0981276
CD14+_monocytes	SLC35A5	-2.33551	-1.49753	0.0195169	0.0979875
CD14+_monocytes	VPS72	-2.33717	-1.09136	0.0194304	0.0975974
CD14+_monocytes	DNAJA4	-2.34866	-1.04779	0.0188412	0.0947227
CD14+_monocytes	PPM1L	-2.35009	-0.359566	0.018769	0.0943817
CD14+_monocytes	EXOSC2	-2.35214	-1.31339	0.0186656	0.0939105
CD14+_monocytes	VAC14	-2.35219	-0.728012	0.0186631	0.0939105
CD14+_monocytes	RBM12B	-2.35404	-0.58158	0.0185707	0.0934892
CD14+_monocytes	POLR3D	-2.35529	-1.69142	0.0185085	0.0931897
CD14+_monocytes	P2RY2	-2.35565	-0.94407	0.0184905	0.0931132
CD14+_monocytes	TRDMT1	-2.35728	-1.09543	0.0184095	0.0927474
CD14+_monocytes	KCNJ2	-2.3575	-3.78235	0.0183984	0.092705
CD14+_monocytes	INTS13	-2.36304	-0.686676	0.0181259	0.091387
CD14+_monocytes	F2RL1	-2.36326	-1.93859	0.0181151	0.0913463
CD14+_monocytes	AP000547.3	-2.36379	-0.629776	0.0180891	0.0912428
CD14+_monocytes	ABHD18	-2.36461	-1.1905	0.0180493	0.0910829
CD14+_monocytes	KPNA5	-2.36577	-0.537314	0.0179924	0.0908097
CD14+_monocytes	FKBP11	-2.36615	-0.77459	0.0179739	0.0907436
CD14+_monocytes	C22orf46	-2.36695	-0.375909	0.0179355	0.0905905
CD14+_monocytes	C8orf44	-2.36788	-1.28509	0.0178904	0.0903762
CD14+_monocytes	TELO2	-2.36842	-0.461901	0.0178645	0.0902588
CD14+_monocytes	PAPSS2	-2.36949	-1.23839	0.0178125	0.0900233
CD14+_monocytes	POC1B	-2.37425	-0.270891	0.0175848	0.088913
CD14+_monocytes	TRAP1	-2.37524	-0.626813	0.0175374	0.0886864
CD14+_monocytes	AL357060.1	-2.37683	-2.02222	0.017462	0.0883186
CD14+_monocytes	ZSCAN25	-2.3772	-0.755041	0.0174447	0.0882443
CD14+_monocytes	JAZF1	-2.38227	0.251764	0.0172062	0.0870772
CD14+_monocytes	NMB	-2.38307	-1.22068	0.017169	0.0869414
CD14+_monocytes	ABHD14A	-2.38442	-0.921701	0.0171059	0.0866353
CD14+_monocytes	SCYL3	-2.38793	-1.98892	0.0169437	0.0858655
CD14+_monocytes	HADH	-2.389	-0.834668	0.0168943	0.085641
CD14+_monocytes	TRIP10	-2.38964	-1.24818	0.016865	0.0855057
CD14+_monocytes	CHCHD4	-2.39327	-3.09016	0.0166989	0.0846889
CD14+_monocytes	MPHOSPH9	-2.39355	-0.636881	0.0166861	0.0846369
CD14+_monocytes	MMS19	-2.39397	-0.973204	0.016667	0.0845525
CD14+_monocytes	RXRB	-2.39785	-0.942683	0.0164915	0.0836749
CD14+_monocytes	TUBG1	-2.39829	-2.25888	0.0164718	0.0835879
CD14+_monocytes	INPP5F	-2.39855	-0.371692	0.0164601	0.0835411
CD14+_monocytes	DIP2A	-2.39922	-0.642188	0.01643	0.0834006
CD14+_monocytes	MRPS24	-2.39968	-1.24447	0.0164093	0.0833334
CD14+_monocytes	TAGLN	-2.40024	-0.508672	0.0163843	0.0832195
CD14+_monocytes	AC009506.1	-2.40327	-0.322222	0.0162491	0.0825449
CD14+_monocytes	ATP8B4	-2.40511	-0.832301	0.0161675	0.0821678
CD14+_monocytes	EIF5A2	-2.40531	-0.972119	0.0161586	0.0821352
CD14+_monocytes	ERCC2	-2.40537	-0.89246	0.0161562	0.0821352
CD14+_monocytes	ZBTB6	-2.4063	-2.18491	0.0161152	0.0819642
CD14+_monocytes	ABCD4	-2.40766	-0.347447	0.0160552	0.0816835
CD14+_monocytes	ZBTB2	-2.40865	-0.348383	0.0160116	0.0814741
CD14+_monocytes	CCDC151	-2.41302	-1.13521	0.0158208	0.0805267
CD14+_monocytes	ZUP1	-2.41375	-0.813145	0.0157893	0.0803796
CD14+_monocytes	MTOR	-2.41656	-0.56948	0.0156678	0.0797977
CD14+_monocytes	BOLA2-SMG1P6	-2.41739	-3.02511	0.0156323	0.0796286
CD14+_monocytes	UBR1	-2.4177	-0.658617	0.0156191	0.0795738
CD14+_monocytes	BLZF1	-2.41884	-0.353582	0.0155699	0.0793472
CD14+_monocytes	AIFM2	-2.42109	-3.16376	0.0154738	0.0788696
CD14+_monocytes	HCG11	-2.42473	-1.4746	0.0153198	0.0781201
CD14+_monocytes	AL158212.2	-2.42527	-2.46765	0.0152972	0.0780285
CD14+_monocytes	SMAD1	-2.42633	-1.1558	0.0152525	0.0778121
CD14+_monocytes	VPS13A	-2.42695	-0.769646	0.0152266	0.0776918
CD14+_monocytes	MINCR	-2.42714	-0.454153	0.0152184	0.0776618
CD14+_monocytes	CCNB2	-2.42918	-5.19177	0.0151332	0.0772506
CD14+_monocytes	FBXL4	-2.43576	-1.19319	0.0148604	0.0759159
CD14+_monocytes	IL18R1	-2.44028	-4.54038	0.0146759	0.0749961
CD14+_monocytes	ERCC4	-2.44063	-0.969482	0.0146616	0.0749347
CD14+_monocytes	RABEPK	-2.44193	-1.16512	0.0146088	0.0746874
CD14+_monocytes	BBS7	-2.44757	-1.76596	0.0143821	0.073596
CD14+_monocytes	RWDD3	-2.44809	-1.75736	0.0143615	0.073513
CD14+_monocytes	SLC39A13	-2.4537	-0.895991	0.0141395	0.0724094
CD14+_monocytes	PSKH1	-2.45396	-0.566876	0.0141294	0.0723801
CD14+_monocytes	FSD1L	-2.45435	-2.49544	0.0141141	0.0723124
CD14+_monocytes	PITPNA-AS1	-2.45597	-1.08674	0.0140504	0.0719974
CD14+_monocytes	ETV5	-2.45606	-0.930361	0.0140469	0.0719903
CD14+_monocytes	ATP6V0C	-2.45658	-1.33606	0.0140265	0.0718969
CD14+_monocytes	TADA1	-2.45746	-1.17336	0.0139925	0.0717335
CD14+_monocytes	TCF3	-2.45879	-0.304977	0.0139406	0.0714786
CD14+_monocytes	TEFM	-2.45986	-1.35583	0.013899	0.0712841
CD14+_monocytes	LIG3	-2.46372	-0.768138	0.0137503	0.070578
CD14+_monocytes	GPATCH2	-2.46433	-1.1102	0.013727	0.0704694
CD14+_monocytes	SLFN5	-2.46756	-0.775669	0.0136037	0.0698575
CD14+_monocytes	POLR3E	-2.46795	-0.405182	0.0135888	0.0698026
CD14+_monocytes	VIPAS39	-2.46937	-0.824333	0.013535	0.0695468
CD14+_monocytes	EEF1AKMT4	-2.47006	-1.28018	0.0135091	0.069425
CD14+_monocytes	TP53	-2.47073	-0.529019	0.0134839	0.0693063
CD14+_monocytes	SERGEF	-2.47155	-0.513179	0.0134528	0.0691568
CD14+_monocytes	LRRC23	-2.47228	-0.776186	0.0134253	0.0690259
CD14+_monocytes	LEO1	-2.47239	-1.20477	0.0134213	0.0690162
CD14+_monocytes	SLC25A53	-2.47345	-0.439421	0.0133814	0.0688218
CD14+_monocytes	PIAS4	-2.47546	-0.622836	0.0133065	0.0684785
CD14+_monocytes	ZNF169	-2.47556	-0.977516	0.0133026	0.0684737
CD14+_monocytes	CTPS1	-2.47669	-1.3998	0.0132608	0.0682958
CD14+_monocytes	VPS33B	-2.47804	-0.7014	0.0132104	0.0680676
CD14+_monocytes	TRG-AS1	-2.48175	-1.17774	0.0130737	0.0674045
CD14+_monocytes	MSR1	-2.48259	-1.27046	0.013043	0.0672567
CD14+_monocytes	TNFRSF21	-2.48316	-0.646601	0.0130223	0.0671705
CD14+_monocytes	PDE8A	-2.48407	-0.370928	0.012989	0.0670089
CD14+_monocytes	ZNF770	-2.48651	-0.457995	0.0129004	0.0665621
CD14+_monocytes	ZNF609	-2.48882	-0.58502	0.0128168	0.0661411
CD14+_monocytes	TTI2	-2.48979	-0.887391	0.0127818	0.0659706
CD14+_monocytes	C19orf48	-2.4948	-0.351478	0.0126027	0.065096
CD14+_monocytes	SLC22A18	-2.49582	-0.387193	0.0125666	0.0649295
CD14+_monocytes	ZDHHC21	-2.49778	-1.04102	0.0124973	0.0645915
CD14+_monocytes	PPP1R12B	-2.49864	-1.24145	0.0124671	0.0644454
CD14+_monocytes	RRP1	-2.49938	-0.698578	0.0124412	0.0643413
CD14+_monocytes	AMMECR1L	-2.50159	-1.33392	0.0123638	0.0639607
CD14+_monocytes	VKORC1L1	-2.50241	-2.37463	0.0123349	0.0638213
CD14+_monocytes	TUBGCP4	-2.50372	-1.7482	0.0122896	0.0635965
CD14+_monocytes	GALT	-2.50506	-0.701907	0.012243	0.0633847
CD14+_monocytes	ALKBH3	-2.50521	-1.57249	0.0122378	0.0633774
CD14+_monocytes	YARS2	-2.5054	-1.46047	0.0122312	0.063353
CD14+_monocytes	SHCBP1	-2.50614	-2.66043	0.0122056	0.06323
CD14+_monocytes	GGPS1	-2.51055	-1.0836	0.0120545	0.0624858
CD14+_monocytes	METTL15	-2.51142	-0.69462	0.0120245	0.0623403
CD14+_monocytes	PRKCI	-2.51275	-1.065	0.0119795	0.0621165
CD14+_monocytes	GDAP1	-2.5152	-2.42974	0.0118966	0.0617053
CD14+_monocytes	CLK2	-2.51829	-1.98743	0.0117927	0.0611953
CD14+_monocytes	HERC2	-2.5203	-0.92905	0.0117256	0.0608563
CD14+_monocytes	BDH2	-2.52035	-1.3332	0.0117238	0.0608562
CD14+_monocytes	STRADB	-2.52117	-0.613127	0.0116966	0.0607338
CD14+_monocytes	METTL6	-2.5226	-1.27812	0.0116492	0.060497
CD14+_monocytes	AKTIP	-2.52528	-1.20882	0.0115605	0.0600456
CD14+_monocytes	ZBTB48	-2.52632	-0.589109	0.0115265	0.059888
CD14+_monocytes	TRMU	-2.52635	-0.900451	0.0115255	0.059888
CD14+_monocytes	ZNF296	-2.52701	-1.03499	0.0115038	0.0597886
CD14+_monocytes	DUS4L	-2.52777	-1.06409	0.0114789	0.0596775
CD14+_monocytes	MAP1LC3A	-2.52855	-0.676476	0.0114534	0.0595724
CD14+_monocytes	CXorf40A	-2.52905	-1.08434	0.011437	0.0594966
CD14+_monocytes	SLC38A9	-2.52975	-0.585022	0.0114145	0.0593887
CD14+_monocytes	AP1AR	-2.53103	-0.74943	0.0113727	0.0591802
CD14+_monocytes	MTA2	-2.53208	-0.25451	0.0113389	0.0590136
CD14+_monocytes	INF2	-2.53242	-0.310075	0.0113279	0.0589654
CD14+_monocytes	FAM92A	-2.5331	-1.11956	0.011306	0.05887
CD14+_monocytes	PPFIBP2	-2.53755	-0.541442	0.0111632	0.0581626
CD14+_monocytes	ANKRD42	-2.54076	-0.623664	0.0110613	0.0576764
CD14+_monocytes	RASGEF1A	-2.54199	-2.40541	0.0110224	0.0574822
CD14+_monocytes	HEATR5B	-2.54316	-1.44025	0.0109856	0.0573083
CD14+_monocytes	SYNC	-2.5455	-1.89725	0.0109122	0.0569608
CD14+_monocytes	PAQR3	-2.5459	-1.57454	0.0108995	0.0569035
CD14+_monocytes	AACS	-2.54661	-1.09994	0.0108775	0.0567972
CD14+_monocytes	PDZD11	-2.54727	-1.05161	0.0108569	0.0566984
CD14+_monocytes	MFSD2A	-2.54984	-0.560558	0.0107773	0.0563178
CD14+_monocytes	WDR7	-2.55124	-1.66185	0.0107339	0.0561002
CD14+_monocytes	DHTKD1	-2.55138	-1.28781	0.0107298	0.0560871
CD14+_monocytes	DDB2	-2.55315	-0.71333	0.0106754	0.0558117
CD14+_monocytes	ZNF408	-2.55318	-1.10345	0.0106745	0.0558117
CD14+_monocytes	FBXL19	-2.55321	-2.20419	0.0106736	0.0558117
CD14+_monocytes	RSAD2	-2.55377	-1.98334	0.0106562	0.0557374
CD14+_monocytes	RIOX2	-2.55437	-1.8481	0.0106381	0.0556514
CD14+_monocytes	IGF2BP3	-2.55548	-1.1078	0.0106042	0.0554911
CD14+_monocytes	SOWAHD	-2.5594	-4.26577	0.0104852	0.0549026
CD14+_monocytes	AGO4	-2.56032	0.256535	0.0104575	0.0547664
CD14+_monocytes	PIM2	-2.56084	-1.43327	0.010442	0.0546936
CD14+_monocytes	EHMT2	-2.56151	-0.664488	0.010422	0.0545973
CD14+_monocytes	PMS2	-2.56266	-0.781767	0.0103873	0.0544411
CD14+_monocytes	ZNF76	-2.5631	-1.42095	0.0103741	0.0543804
CD14+_monocytes	ST7	-2.56673	-1.37424	0.0102661	0.0538314
CD14+_monocytes	ZNF845	-2.56726	-1.12121	0.0102506	0.0537581
CD14+_monocytes	METRN	-2.56813	-0.630679	0.0102248	0.0536314
CD14+_monocytes	PPRC1	-2.57073	-0.483236	0.0101483	0.0532552
CD14+_monocytes	NIT1	-2.5725	-0.739872	0.0100967	0.0529928
CD14+_monocytes	TBC1D16	-2.5766	-2.93727	0.00997788	0.0523772
CD14+_monocytes	NR2F6	-2.57913	-1.03915	0.0099049	0.0520023
CD14+_monocytes	MTMR4	-2.58104	-1.18869	0.00985027	0.0517235
CD14+_monocytes	NLK	-2.58297	-1.1243	0.00979547	0.0514439
CD14+_monocytes	ERCC6L2	-2.58542	-0.863365	0.00972609	0.0510955
CD14+_monocytes	ACOX2	-2.5865	-1.83985	0.00969558	0.0509432
CD14+_monocytes	SIAE	-2.58857	-1.50963	0.00963749	0.0506538
CD14+_monocytes	WRAP53	-2.5891	-0.586364	0.00962263	0.0505995
CD14+_monocytes	LILRA4	-2.5892	-2.95084	0.00961997	0.0505935
CD14+_monocytes	AL117335.1	-2.58947	-0.72197	0.00961227	0.0505609
CD14+_monocytes	ZFYVE19	-2.59008	-1.71144	0.00959548	0.0504805
CD14+_monocytes	IVD	-2.59136	-0.877085	0.00955977	0.0503005
CD14+_monocytes	C2orf76	-2.59294	-0.89076	0.00951585	0.0500773
CD14+_monocytes	PXMP2	-2.59388	-1.17669	0.00948994	0.0499566
CD14+_monocytes	THAP3	-2.5966	-2.04466	0.00941507	0.0495703
CD14+_monocytes	FCGR2B	-2.59678	-1.69309	0.00941026	0.0495527
CD14+_monocytes	NEK4	-2.59719	-0.50768	0.00939901	0.0495012
CD14+_monocytes	KBTBD4	-2.60038	-0.991546	0.00931212	0.049059
CD14+_monocytes	AC026369.3	-2.60258	-1.47327	0.00925242	0.0487522
CD14+_monocytes	ATR	-2.60434	-0.656864	0.00920519	0.0485109
CD14+_monocytes	C19orf12	-2.6049	-1.22124	0.00919011	0.0484391
CD14+_monocytes	UEVLD	-2.60675	-1.27003	0.00914062	0.0481858
CD14+_monocytes	GRPEL2	-2.61008	-1.29331	0.00905201	0.0477337
CD14+_monocytes	FKRP	-2.61265	-0.990038	0.00898445	0.0473998
CD14+_monocytes	NKRF	-2.61284	-1.0713	0.00897931	0.0473876
CD14+_monocytes	DENND2D	-2.61443	-0.782559	0.00893765	0.0471826
CD14+_monocytes	GOPC	-2.61624	-1.47216	0.00889041	0.0469554
CD14+_monocytes	MTR	-2.61991	-1.14106	0.00879531	0.0464604
CD14+_monocytes	UFSP2	-2.62006	-0.586852	0.00879144	0.0464473
CD14+_monocytes	E4F1	-2.62156	-0.679777	0.00875274	0.0462501
CD14+_monocytes	PSD4	-2.62347	-0.709259	0.00870394	0.0459995
CD14+_monocytes	NFYB	-2.62384	-0.334464	0.00869434	0.045956
CD14+_monocytes	SORD	-2.62513	-0.559934	0.00866151	0.0457897
CD14+_monocytes	AARS	-2.62568	-2.72554	0.00864749	0.04573
CD14+_monocytes	ASTE1	-2.62885	-1.05241	0.00856734	0.0453204
CD14+_monocytes	SLC4A7	-2.6295	-0.292689	0.00855093	0.0452408
CD14+_monocytes	ELP4	-2.63197	-1.41574	0.00848923	0.0449214
CD14+_monocytes	NPM3	-2.63502	-1.27568	0.00841325	0.0445475
CD14+_monocytes	FCHSD1	-2.63558	-0.697784	0.00839947	0.0444815
CD14+_monocytes	TEX2	-2.63684	-1.63734	0.00836825	0.0443232
CD14+_monocytes	UGGT2	-2.63838	-0.817821	0.00833024	0.0441288
CD14+_monocytes	SMPD2	-2.63874	-0.428425	0.00832138	0.0440888
CD14+_monocytes	HAUS3	-2.64128	-0.351682	0.00825945	0.0437745
CD14+_monocytes	AL356512.1	-2.64171	-0.72107	0.00824882	0.0437251
CD14+_monocytes	CCP110	-2.64256	-0.540788	0.00822821	0.0436228
CD14+_monocytes	TMEM223	-2.64524	-2.31023	0.00816339	0.043286
CD14+_monocytes	RNF26	-2.64649	-0.378736	0.00813308	0.0431389
CD14+_monocytes	HIBCH	-2.65039	-1.83612	0.00803978	0.0426575
CD14+_monocytes	GATC	-2.65063	-0.812553	0.00803429	0.0426351
CD14+_monocytes	ULK2	-2.65119	-0.581007	0.00802082	0.0425704
CD14+_monocytes	AGL	-2.65155	-1.68079	0.00801238	0.0425323
CD14+_monocytes	TMEM129	-2.65238	-1.407	0.00799265	0.042441
CD14+_monocytes	IPCEF1	-2.65583	-1.69179	0.00791137	0.0420294
CD14+_monocytes	MCCC1	-2.65651	-1.08473	0.00789539	0.0419511
CD14+_monocytes	TOGARAM1	-2.65655	-0.893445	0.00789445	0.0419511
CD14+_monocytes	TRIM52	-2.65671	-0.578378	0.00789069	0.0419395
CD14+_monocytes	NUSAP1	-2.6571	-1.65773	0.00788155	0.0418975
CD14+_monocytes	AC004943.2	-2.65835	-0.6403	0.00785241	0.0417492
CD14+_monocytes	AKAP10	-2.66243	-0.465601	0.00775783	0.041266
CD14+_monocytes	TEX30	-2.66336	-1.387	0.00773637	0.0411584
CD14+_monocytes	DNAJC25-GNG10	-2.66452	-2.6364	0.00770978	0.0410364
CD14+_monocytes	C2	-2.66488	-1.34729	0.00770151	0.0409989
CD14+_monocytes	DCAF10	-2.66541	-0.418778	0.00768935	0.0409407
CD14+_monocytes	DUSP18	-2.66926	-0.256822	0.00760175	0.0404872
CD14+_monocytes	UPRT	-2.67032	-0.34986	0.00757784	0.0403726
CD14+_monocytes	CEP68	-2.67034	-0.882516	0.00757739	0.0403726
CD14+_monocytes	HAUS7	-2.67144	-2.18145	0.00755276	0.0402582
CD14+_monocytes	MAP3K4	-2.67211	-0.610612	0.00753755	0.0401865
CD14+_monocytes	BANK1	-2.67339	-1.79066	0.00750899	0.040044
CD14+_monocytes	RABL3	-2.67483	-0.498509	0.00747662	0.039884
CD14+_monocytes	GPKOW	-2.67563	-1.03861	0.00745886	0.0397956
CD14+_monocytes	VPS37C	-2.67949	-0.303844	0.00737352	0.0393591
CD14+_monocytes	HENMT1	-2.68031	-1.8838	0.00735543	0.0392688
CD14+_monocytes	ALG11	-2.68059	-1.45217	0.00734915	0.0392415
CD14+_monocytes	BARD1	-2.68164	-0.355952	0.00732628	0.0391256
CD14+_monocytes	AC245452.1	-2.68309	-1.01139	0.00729451	0.0389808
CD14+_monocytes	BRCA2	-2.68416	-1.55164	0.00727114	0.0388621
CD14+_monocytes	DDX56	-2.68792	-0.313472	0.00718989	0.03844
CD14+_monocytes	LTB	-2.68998	-0.69296	0.00714565	0.0382096
CD14+_monocytes	PIP4K2C	-2.69701	-1.7142	0.00699646	0.0374417
CD14+_monocytes	ARHGAP35	-2.69784	-0.415606	0.0069791	0.0373607
CD14+_monocytes	FBXO41	-2.69809	-2.38837	0.00697384	0.0373386
CD14+_monocytes	INTS3	-2.69941	-1.4812	0.00694617	0.0371963
CD14+_monocytes	TMEM222	-2.69974	-0.565186	0.00693937	0.0371658
CD14+_monocytes	IKBIP	-2.69977	-0.365777	0.00693884	0.0371658
CD14+_monocytes	ACOT2	-2.70144	-1.92813	0.006904	0.0369942
CD14+_monocytes	MBTD1	-2.70177	-0.7471	0.00689724	0.0369638
CD14+_monocytes	GATD1	-2.70294	-1.0461	0.00687284	0.036839
CD14+_monocytes	CHM	-2.70483	-2.72346	0.00683397	0.0366423
CD14+_monocytes	KPTN	-2.70671	-1.72229	0.00679539	0.0364413
CD14+_monocytes	SIPA1L2	-2.70674	-0.554758	0.00679467	0.0364413
CD14+_monocytes	SLC2A1	-2.70759	-0.657169	0.00677735	0.0363562
CD14+_monocytes	BEX3	-2.70976	-1.41058	0.00673316	0.0361249
CD14+_monocytes	FARSB	-2.70992	-0.60461	0.00673001	0.0361138
CD14+_monocytes	KIF20B	-2.71796	-0.605668	0.00656852	0.0352754
CD14+_monocytes	BRAT1	-2.71845	-0.495512	0.00655877	0.0352287
CD14+_monocytes	ERMN	-2.71873	-0.306183	0.0065534	0.0352055
CD14+_monocytes	RCC1	-2.71956	-0.471515	0.00653694	0.0351283
CD14+_monocytes	PRPF39	-2.72102	-0.872804	0.00650806	0.0349787
CD14+_monocytes	EXOSC3	-2.72221	-1.15025	0.0064847	0.0348588
CD14+_monocytes	TRIM5	-2.72593	-1.62128	0.00641198	0.0344734
CD14+_monocytes	KDELC2	-2.72602	-3.31143	0.00641023	0.0344695
CD14+_monocytes	TRNT1	-2.72798	-1.0514	0.00637236	0.0342713
CD14+_monocytes	FAHD2A	-2.72841	-1.01686	0.00636403	0.0342321
CD14+_monocytes	C11orf54	-2.73458	-1.214	0.00624605	0.0336136
CD14+_monocytes	RNF8	-2.73507	-1.09131	0.00623664	0.0335714
CD14+_monocytes	SLC29A1	-2.73553	-0.926646	0.006228	0.0335326
CD14+_monocytes	AC012306.2	-2.73674	-0.530979	0.00620508	0.0334146
CD14+_monocytes	FASTKD2	-2.73681	-0.415289	0.00620376	0.0334128
CD14+_monocytes	ANG	-2.73956	-1.25064	0.00615215	0.0331455
CD14+_monocytes	BLM	-2.74055	-2.48398	0.00613369	0.033062
CD14+_monocytes	DNAJB4	-2.74213	-0.888236	0.00610418	0.0329082
CD14+_monocytes	RIPK3	-2.74622	-1.34618	0.00602867	0.0325168
CD14+_monocytes	BUD13	-2.74926	-1.5463	0.00597308	0.0322325
CD14+_monocytes	COQ5	-2.74966	-1.33688	0.00596577	0.0321983
CD14+_monocytes	RPP21	-2.75	-1.34748	0.00595957	0.03217
CD14+_monocytes	BRF2	-2.75016	-2.42009	0.00595656	0.0321589
CD14+_monocytes	LYPLAL1	-2.75158	-0.891272	0.00593082	0.0320251
CD14+_monocytes	SLPI	-2.75259	-3.53271	0.0059126	0.0319318
CD14+_monocytes	ALDH4A1	-2.75283	-1.62047	0.00590825	0.0319135
CD14+_monocytes	TMEM185A	-2.75401	-0.64161	0.00588703	0.0318142
CD14+_monocytes	SLC10A7	-2.75612	-2.60539	0.00584908	0.0316143
CD14+_monocytes	RNF170	-2.75718	-1.61925	0.00583028	0.0315177
CD14+_monocytes	AC020909.2	-2.7592	-0.915408	0.00579427	0.0313281
CD14+_monocytes	SLC29A3	-2.76168	-0.622771	0.00575042	0.0311111
CD14+_monocytes	AC016876.1	-2.76197	-1.10065	0.00574539	0.0310889
CD14+_monocytes	SACM1L	-2.76325	-0.465646	0.00572293	0.0309824
CD14+_monocytes	NAALADL1	-2.76388	-1.08821	0.00571187	0.0309274
CD14+_monocytes	TRPT1	-2.76455	-0.777106	0.00570021	0.0308693
CD14+_monocytes	C12orf29	-2.76533	-3.3447	0.00568656	0.0308003
CD14+_monocytes	NBAS	-2.76611	-0.881527	0.00567294	0.0307415
CD14+_monocytes	FAM8A1	-2.76645	-0.301612	0.0056671	0.0307148
CD14+_monocytes	CRYBG3	-2.76772	-0.919143	0.00564492	0.0305995
CD14+_monocytes	MATR3-1	-2.76857	-0.377118	0.00563026	0.030525
CD14+_monocytes	TMEM254	-2.76926	-0.965052	0.00561832	0.0304652
CD14+_monocytes	WDTC1	-2.7707	-0.312669	0.00559355	0.0303358
CD14+_monocytes	HIST1H2AL	-2.77128	-4.33691	0.00558366	0.0302919
CD14+_monocytes	AP3S2	-2.77158	-0.263439	0.00557842	0.0302733
CD14+_monocytes	ARL11	-2.77268	-0.821438	0.00555972	0.0301767
CD14+_monocytes	OGG1	-2.77332	-1.10715	0.00554868	0.0301265
CD14+_monocytes	POLR1C	-2.77499	-0.911833	0.00552036	0.0299922
CD14+_monocytes	KLHL42	-2.775	-1.06456	0.00552011	0.0299922
CD14+_monocytes	CDK5RAP2	-2.77709	-1.37774	0.00548481	0.0298184
CD14+_monocytes	SNAPC3	-2.77867	-1.91872	0.00545814	0.0296782
CD14+_monocytes	GORASP1	-2.77977	-0.325031	0.0054398	0.0295833
CD14+_monocytes	ASH1L-AS1	-2.78123	-1.05926	0.00541542	0.0294602
CD14+_monocytes	HDAC6	-2.78171	-0.892809	0.00540739	0.0294213
CD14+_monocytes	RAB39A	-2.78313	-2.55489	0.00538372	0.0292973
CD14+_monocytes	RUNDC1	-2.78323	-0.338425	0.00538214	0.0292934
CD14+_monocytes	RANBP3	-2.78655	-0.362439	0.00532725	0.0290088
CD14+_monocytes	XPC	-2.79082	-0.804608	0.00525754	0.0286385
CD14+_monocytes	ZNF518B	-2.79088	-0.31607	0.00525649	0.0286374
CD14+_monocytes	INPP4A	-2.79607	-0.806858	0.00517275	0.028195
CD14+_monocytes	CAAP1	-2.79693	-0.428887	0.00515913	0.0281253
CD14+_monocytes	ASPHD2	-2.79961	-0.566146	0.00511638	0.0278968
CD14+_monocytes	ZDHHC19	-2.79994	-4.91756	0.00511122	0.0278732
CD14+_monocytes	SKIV2L	-2.80063	-0.753713	0.00510027	0.027818
CD14+_monocytes	SEPT11	-2.80078	-0.669719	0.0050979	0.0278141
CD14+_monocytes	CSNK1G2	-2.80094	0.26029	0.00509537	0.0278048
CD14+_monocytes	METTL7B	-2.80099	-5.26855	0.00509465	0.0278048
CD14+_monocytes	MCCC2	-2.80437	-0.980976	0.00504156	0.0275291
CD14+_monocytes	SCD	-2.80702	-0.676801	0.00500016	0.0273209
CD14+_monocytes	HAMP	-2.80736	-1.35709	0.00499488	0.0272964
CD14+_monocytes	CBR4	-2.80765	-1.39236	0.00499045	0.0272767
CD14+_monocytes	TEDC1	-2.80923	-0.613764	0.00496603	0.0271476
CD14+_monocytes	SLC41A3	-2.80925	-0.903819	0.00496564	0.0271476
CD14+_monocytes	WDSUB1	-2.81006	-0.776643	0.00495328	0.0270956
CD14+_monocytes	URB1-AS1	-2.81015	-1.15148	0.0049519	0.0270924
CD14+_monocytes	AGPAT4	-2.81955	-0.783068	0.00480908	0.0263283
CD14+_monocytes	PNPO	-2.82118	-0.680338	0.0047848	0.0262039
CD14+_monocytes	CYP4V2	-2.82244	-1.13676	0.00476592	0.026109
CD14+_monocytes	ICK	-2.82307	-1.49698	0.00475668	0.0260627
CD14+_monocytes	MUC12	-2.8251	-1.88472	0.00472665	0.025915
CD14+_monocytes	SCML1	-2.82689	-0.313839	0.00470031	0.0257791
CD14+_monocytes	PIGB	-2.82724	-1.55445	0.00469509	0.0257546
CD14+_monocytes	EIF2B4	-2.82777	-0.65199	0.0046873	0.0257204
CD14+_monocytes	ST6GALNAC3	-2.82827	-1.66369	0.00467997	0.0256843
CD14+_monocytes	MPO	-2.83064	-0.999464	0.00464556	0.0255038
CD14+_monocytes	MT1H	-2.83079	-25.3453	0.00464338	0.025496
CD14+_monocytes	MECR	-2.83352	-1.9748	0.00460387	0.0252832
CD14+_monocytes	CEACAM21	-2.83431	-2.0606	0.00459247	0.0252289
CD14+_monocytes	MRM3	-2.83651	-0.317293	0.00456101	0.0250602
CD14+_monocytes	PRKAB2	-2.83994	-0.825812	0.00451227	0.0248005
CD14+_monocytes	CASP9	-2.84087	-0.730642	0.00449903	0.0247318
CD14+_monocytes	ETS1	-2.84213	-2.0172	0.00448138	0.0246388
CD14+_monocytes	KREMEN1	-2.84349	-1.8806	0.00446225	0.0245395
CD14+_monocytes	STX18	-2.84409	-0.461654	0.00445383	0.0244994
CD14+_monocytes	CIPC	-2.84477	-0.989937	0.00444438	0.0244514
CD14+_monocytes	CENPV	-2.84684	-0.850242	0.00441558	0.0242969
CD14+_monocytes	FAM157C	-2.84836	-1.26992	0.00439456	0.0241852
CD14+_monocytes	INSIG2	-2.84854	-1.127	0.00439206	0.0241755
CD14+_monocytes	WIZ	-2.84902	-0.813278	0.00438536	0.0241425
CD14+_monocytes	ST3GAL4	-2.85267	-1.21342	0.00433538	0.0238752
CD14+_monocytes	TAOK2	-2.85399	-0.544625	0.00431736	0.0237799
CD14+_monocytes	WRAP73	-2.85562	-0.517948	0.00429534	0.0236702
CD14+_monocytes	ZNF445	-2.86002	-0.762844	0.00423617	0.0233621
CD14+_monocytes	SAAL1	-2.86401	-1.07144	0.0041831	0.0230935
CD14+_monocytes	MTG2	-2.86677	-0.566569	0.0041469	0.0228974
CD14+_monocytes	KANSL1-AS1	-2.86752	-0.94936	0.00413705	0.0228468
CD14+_monocytes	DNAJC11	-2.86818	-0.9364	0.00412835	0.0228024
CD14+_monocytes	PTPN22	-2.86959	-0.355113	0.00411	0.0227049
CD14+_monocytes	AC009403.1	-2.8704	-1.6516	0.00409959	0.0226511
CD14+_monocytes	NFKBIL1	-2.87044	-0.318924	0.00409907	0.0226511
CD14+_monocytes	ATAD3B	-2.87127	-0.674642	0.00408829	0.0225998
CD14+_monocytes	RHBDD3	-2.87344	-0.988128	0.00406024	0.0224484
CD14+_monocytes	KLHL12	-2.87462	-0.912921	0.00404512	0.0223759
CD14+_monocytes	PRKCH	-2.87584	-1.07065	0.00402948	0.0223003
CD14+_monocytes	TNFAIP8L2	-2.87731	-1.75124	0.00401077	0.0222042
CD14+_monocytes	MTX2	-2.87744	-1.76076	0.00400911	0.0221987
CD14+_monocytes	FCHO2	-2.87825	-0.65194	0.00399893	0.022146
CD14+_monocytes	ZBED5	-2.87831	-0.283133	0.00399817	0.0221454
CD14+_monocytes	PPIL3	-2.88003	-0.258235	0.00397636	0.0220319
CD14+_monocytes	ARHGAP24	-2.88191	-0.599004	0.00395278	0.0219121
CD14+_monocytes	SAPCD2	-2.88437	-1.92243	0.00392195	0.0217448
CD14+_monocytes	DNMT3A	-2.8889	-0.436061	0.00386587	0.021448
CD14+_monocytes	TMTC1	-2.89235	-1.67825	0.00382374	0.0212248
CD14+_monocytes	PPP2R5D	-2.8924	-1.48303	0.00382307	0.0212246
CD14+_monocytes	AP5S1	-2.89267	-1.38761	0.00381977	0.0212099
CD14+_monocytes	SIRPD	-2.89307	-3.04521	0.00381502	0.021187
CD14+_monocytes	TRMT61B	-2.89451	-1.13837	0.00379752	0.0210968
CD14+_monocytes	CDC37L1	-2.89624	-0.888387	0.00377659	0.020984
CD14+_monocytes	SLC25A51	-2.89692	-0.797437	0.00376851	0.020946
CD14+_monocytes	DHX33	-2.89711	-1.6646	0.00376623	0.0209403
CD14+_monocytes	ETAA1	-2.89737	-1.57358	0.0037631	0.0209263
CD14+_monocytes	LINC01506	-2.89765	-1.14079	0.00375973	0.0209111
CD14+_monocytes	DPH7	-2.90895	-0.944192	0.00362642	0.0202061
CD14+_monocytes	UTP15	-2.91132	-1.07455	0.00359901	0.0200704
CD14+_monocytes	CA11	-2.91233	-0.261169	0.00358742	0.0200125
CD14+_monocytes	TAF1B	-2.91339	-0.557745	0.00357529	0.0199514
CD14+_monocytes	GATB	-2.91524	-2.06639	0.00355411	0.0198398
CD14+_monocytes	NOL12	-2.91547	-0.555402	0.00355154	0.0198354
CD14+_monocytes	AL137186.2	-2.92028	-0.999302	0.0034972	0.0195384
CD14+_monocytes	ALAD	-2.9221	-0.663502	0.00347678	0.0194308
CD14+_monocytes	CEP55	-2.92288	-7.0281	0.00346806	0.0193853
CD14+_monocytes	SEMA3C	-2.9233	-1.93543	0.00346343	0.0193626
CD14+_monocytes	OXCT1	-2.92351	-1.42614	0.00346108	0.0193528
CD14+_monocytes	CEACAM3	-2.92464	-3.53833	0.00344851	0.0192857
CD14+_monocytes	CHN2	-2.92608	-0.559398	0.00343266	0.0192002
CD14+_monocytes	TTC13	-2.92845	-1.38087	0.00340653	0.0190572
CD14+_monocytes	MTO1	-2.92875	-1.05626	0.00340323	0.019042
CD14+_monocytes	TRMT10A	-2.92876	-2.15122	0.00340312	0.019042
CD14+_monocytes	ZNF562	-2.93082	-0.692019	0.00338063	0.018925
CD14+_monocytes	DNAJC17	-2.93086	-1.23873	0.00338031	0.018925
CD14+_monocytes	MICALL1	-2.93143	-0.942069	0.00337409	0.0188947
CD14+_monocytes	PIP4K2B	-2.93248	-0.901472	0.00336262	0.0188336
CD14+_monocytes	UMAD1	-2.93379	-1.17493	0.00334848	0.0187575
CD14+_monocytes	PRKCE	-2.93441	-0.409959	0.00334178	0.0187262
CD14+_monocytes	CLCC1	-2.93491	-1.21971	0.00333649	0.0187029
CD14+_monocytes	FBXO30	-2.93573	-0.370167	0.00332761	0.0186593
CD14+_monocytes	ANAPC1	-2.93736	-0.331673	0.00331023	0.0185649
CD14+_monocytes	GANC	-2.93758	-0.715123	0.00330782	0.0185545
CD14+_monocytes	WDR73	-2.93957	-0.905316	0.0032867	0.0184484
CD14+_monocytes	PUSL1	-2.94087	-0.882158	0.00327296	0.0183744
CD14+_monocytes	IDNK	-2.94122	-1.55168	0.00326925	0.0183566
CD14+_monocytes	FAM174A	-2.94168	-1.33343	0.00326439	0.0183324
CD14+_monocytes	WEE1	-2.94241	-1.54873	0.00325673	0.0182925
CD14+_monocytes	MINDY2	-2.94252	-0.625128	0.00325557	0.018289
CD14+_monocytes	C12orf43	-2.94284	-0.503894	0.00325215	0.0182728
CD14+_monocytes	ACYP1	-2.94333	-2.84095	0.00324699	0.0182469
CD14+_monocytes	EEF1G	-2.94412	-1.53512	0.00323874	0.0182067
CD14+_monocytes	RBM45	-2.94549	-1.93669	0.00322445	0.0181294
CD14+_monocytes	HSD3B7	-2.94705	-1.3948	0.00320818	0.018049
CD14+_monocytes	COQ8B	-2.94784	-1.449	0.00320003	0.0180102
CD14+_monocytes	COX10	-2.94896	-1.03953	0.00318842	0.0179479
CD14+_monocytes	NUP37	-2.94994	-1.71256	0.0031784	0.0178975
CD14+_monocytes	ZDHHC9	-2.95107	-1.4182	0.00316677	0.0178379
CD14+_monocytes	WRNIP1	-2.95125	-0.311987	0.00316487	0.0178302
CD14+_monocytes	CLEC4G	-2.95222	-0.900097	0.00315502	0.0177777
CD14+_monocytes	ZNF37A	-2.95734	-0.503305	0.00310306	0.0174908
CD14+_monocytes	POLB	-2.95759	-0.449458	0.00310059	0.0174798
CD14+_monocytes	AC084033.3	-2.95814	-0.969378	0.00309499	0.0174512
CD14+_monocytes	DAPK3	-2.95929	-0.505378	0.00308354	0.0173925
CD14+_monocytes	MCEE	-2.95994	-1.53281	0.00307702	0.0173586
CD14+_monocytes	KIAA0586	-2.96083	-1.93222	0.00306807	0.017314
CD14+_monocytes	FFAR3	-2.96276	-1.53899	0.00304895	0.0172119
CD14+_monocytes	TAF6	-2.9633	-1.28138	0.00304364	0.0171848
CD14+_monocytes	CEP104	-2.96371	-0.937526	0.00303953	0.0171645
CD14+_monocytes	ZNF195	-2.96443	-0.711951	0.00303246	0.0171303
CD14+_monocytes	SCRN1	-2.9659	-0.50364	0.00301801	0.0170516
CD14+_monocytes	PVR	-2.96874	-1.30697	0.00299023	0.0168975
CD14+_monocytes	SLC25A40	-2.96965	-1.54017	0.00298142	0.0168505
CD14+_monocytes	FKBP1B	-2.97119	-1.05758	0.00296647	0.0167716
CD14+_monocytes	MED19	-2.9736	-0.609972	0.00294326	0.0166432
CD14+_monocytes	PIP5K1C	-2.97468	-0.494808	0.00293298	0.0165935
CD14+_monocytes	PREPL	-2.97503	-1.65121	0.00292958	0.0165771
CD14+_monocytes	LMNB2	-2.97536	-1.63996	0.00292643	0.016562
CD14+_monocytes	CMTR1	-2.97551	-0.953756	0.00292504	0.016557
CD14+_monocytes	TRAM2	-2.97567	-0.954552	0.00292351	0.0165511
CD14+_monocytes	CXCL10	-2.97698	-25.8586	0.00291106	0.0164862
CD14+_monocytes	MSH6	-2.97929	-0.693079	0.00288919	0.0163734
CD14+_monocytes	POGLUT1	-2.97973	-0.74012	0.00288499	0.0163551
CD14+_monocytes	TMEM216	-2.97981	-1.10096	0.00288428	0.0163538
CD14+_monocytes	HS2ST1	-2.98332	-0.915011	0.00285136	0.0161699
CD14+_monocytes	CKAP5	-2.98458	-1.51168	0.00283966	0.0161063
CD14+_monocytes	SMIM10	-2.98563	-3.08443	0.00282995	0.0160539
CD14+_monocytes	LEMD3	-2.98591	-0.436492	0.00282736	0.0160419
CD14+_monocytes	UPF3B	-2.98752	-0.958688	0.00281247	0.0159602
CD14+_monocytes	HELB	-2.98828	-2.06801	0.00280551	0.0159234
CD14+_monocytes	ZNF830	-2.98846	-0.654193	0.00280385	0.0159167
CD14+_monocytes	SOS1	-2.98869	-1.60554	0.00280174	0.0159073
CD14+_monocytes	EXOSC4	-2.98872	-0.49538	0.00280146	0.0159073
CD14+_monocytes	GOT2	-2.98958	-1.13557	0.00279361	0.0158666
CD14+_monocytes	LIN54	-2.99059	-0.436306	0.00278441	0.015817
CD14+_monocytes	HMGN4	-2.99123	-1.27957	0.00277852	0.0157862
CD14+_monocytes	MBOAT2	-2.99388	-1.05883	0.00275458	0.0156555
CD14+_monocytes	TMEM115	-2.9943	-0.617399	0.00275073	0.0156363
CD14+_monocytes	PPIL1	-2.99607	-4.01893	0.00273486	0.015554
CD14+_monocytes	PEX7	-2.99761	-1.55413	0.00272105	0.015478
CD14+_monocytes	CASP3	-2.99838	-0.361019	0.00271421	0.0154444
CD14+_monocytes	ATXN7L1	-3.0004	-1.43029	0.00269627	0.0153501
CD14+_monocytes	MRPL39	-3.0009	-1.08523	0.00269179	0.0153298
CD14+_monocytes	HIST1H2BH	-3.00108	-3.08061	0.00269028	0.0153238
CD14+_monocytes	RRAGB	-3.00373	-0.831633	0.0026669	0.0151958
CD14+_monocytes	TRUB2	-3.00524	-1.69915	0.0026537	0.0151232
CD14+_monocytes	AC020911.2	-3.00527	-0.938602	0.00265348	0.0151232
CD14+_monocytes	OTUD6B	-3.00658	-0.752047	0.002642	0.0150642
CD14+_monocytes	SNAP47	-3.007	-0.548486	0.00263843	0.0150464
CD14+_monocytes	WDR4	-3.00886	-2.89408	0.00262229	0.0149594
CD14+_monocytes	TIMM44	-3.00889	-0.624109	0.00262203	0.0149594
CD14+_monocytes	ZNF226	-3.01278	-0.418685	0.0025887	0.0147856
CD14+_monocytes	RNF146	-3.01333	-0.869608	0.00258395	0.0147633
CD14+_monocytes	ZCCHC7	-3.01337	-0.52751	0.00258361	0.0147633
CD14+_monocytes	ZNF185	-3.01779	-0.484104	0.00254626	0.0145579
CD14+_monocytes	SCRIB	-3.01848	-1.5244	0.00254049	0.0145274
CD14+_monocytes	LRBA	-3.02309	-1.00306	0.00250209	0.0143224
CD14+_monocytes	ECHDC2	-3.02358	-1.42834	0.00249803	0.0143016
CD14+_monocytes	ORAOV1	-3.02413	-0.477644	0.00249348	0.0142805
CD14+_monocytes	DDX55	-3.02547	-0.53235	0.00248247	0.0142198
CD14+_monocytes	KCTD3	-3.02677	-1.29977	0.00247179	0.0141635
CD14+_monocytes	FAM13A	-3.02769	-1.50574	0.00246434	0.0141232
CD14+_monocytes	MOSPD2	-3.02881	-1.41848	0.00245516	0.0140778
CD14+_monocytes	MDM1	-3.03261	-2.22806	0.00242446	0.0139113
CD14+_monocytes	PDLIM1	-3.03356	-1.2073	0.0024169	0.0138703
CD14+_monocytes	NCK2	-3.03474	-0.898262	0.0024074	0.0138181
CD14+_monocytes	TRMT61A	-3.03486	-1.09212	0.00240644	0.0138154
CD14+_monocytes	HCFC2	-3.03565	-1.23823	0.00240021	0.0137839
CD14+_monocytes	KCTD18	-3.03569	-0.444959	0.00239989	0.0137839
CD14+_monocytes	GGT5	-3.0409	-5.89353	0.00235872	0.0135573
CD14+_monocytes	RPAP2	-3.04144	-0.754402	0.00235448	0.0135352
CD14+_monocytes	UCK1	-3.04196	-0.472728	0.00235045	0.0135144
CD14+_monocytes	PRMT5	-3.04287	-1.31433	0.00234337	0.013476
CD14+_monocytes	ATF2	-3.04305	-0.327916	0.00234196	0.0134702
CD14+_monocytes	PCYOX1	-3.04425	-1.08541	0.00233262	0.0134188
CD14+_monocytes	GCN1	-3.04746	-0.586424	0.00230786	0.0132832
CD14+_monocytes	TMEM9	-3.0479	-0.57694	0.00230444	0.0132657
CD14+_monocytes	FARSA	-3.04948	-1.8181	0.00229239	0.0131987
CD14+_monocytes	RFX1	-3.05126	-0.583282	0.00227885	0.0131252
CD14+_monocytes	HECTD3	-3.05303	-0.961553	0.00226541	0.0130545
CD14+_monocytes	RBAK-RBAKDN	-3.05625	-1.47737	0.00224127	0.0129177
CD14+_monocytes	SELENOI	-3.06126	-0.950496	0.00220408	0.0127099
CD14+_monocytes	KIF9	-3.06405	-1.09124	0.00218365	0.0125964
CD14+_monocytes	TMEM131L	-3.06781	-0.984899	0.00215633	0.0124409
CD14+_monocytes	ESYT1	-3.06939	-0.299014	0.00214496	0.0123796
CD14+_monocytes	ATG16L1	-3.06948	-0.797785	0.00214431	0.012378
CD14+_monocytes	TMEM106C	-3.06972	-2.40714	0.00214258	0.0123701
CD14+_monocytes	SRRD	-3.07077	-0.284447	0.00213508	0.0123289
CD14+_monocytes	AL390036.1	-3.07327	-0.520374	0.00211726	0.0122311
CD14+_monocytes	LRP8	-3.07416	-1.22041	0.00211094	0.0121979
CD14+_monocytes	ZBED5-AS1	-3.07507	-1.04987	0.00210453	0.0121651
CD14+_monocytes	KLHL20	-3.07727	-0.312275	0.00208908	0.01208
CD14+_monocytes	RABEP1	-3.07988	-0.32566	0.00207085	0.0119787
CD14+_monocytes	FBXO21	-3.08188	-0.308605	0.00205699	0.0119046
CD14+_monocytes	RPL39L	-3.08215	-2.47268	0.00205508	0.0118956
CD14+_monocytes	MKRN2	-3.08374	-0.447537	0.00204417	0.0118366
CD14+_monocytes	CCNJ	-3.0839	-0.42764	0.00204304	0.011832
CD14+_monocytes	RAP1GAP2	-3.08409	-0.254982	0.00204173	0.0118265
CD14+_monocytes	DHDDS	-3.08425	-0.444171	0.00204066	0.0118224
CD14+_monocytes	NREP	-3.08448	-0.482556	0.00203908	0.0118153
CD14+_monocytes	ELAC1	-3.08459	-0.597169	0.00203832	0.0118129
CD14+_monocytes	RITA1	-3.08596	-1.84354	0.00202897	0.0117627
CD14+_monocytes	DYRK4	-3.08732	-0.735483	0.00201971	0.0117152
CD14+_monocytes	FARS2	-3.08751	-2.08413	0.00201842	0.0117097
CD14+_monocytes	CASP2	-3.0876	-0.379295	0.00201777	0.011708
CD14+_monocytes	GTF3C5	-3.0895	-0.357455	0.00200495	0.0116396
CD14+_monocytes	ZNF689	-3.08988	-1.13192	0.00200238	0.0116287
CD14+_monocytes	NFXL1	-3.09022	-1.85654	0.00200011	0.0116176
CD14+_monocytes	ITGB3BP	-3.09047	-1.18171	0.00199843	0.0116098
CD14+_monocytes	PIP5K1A	-3.09645	-0.424739	0.00195852	0.0113858
CD14+_monocytes	CSTF3	-3.09711	-1.11825	0.00195415	0.0113624
CD14+_monocytes	CCL4	-3.09903	-1.26907	0.00194153	0.0112968
CD14+_monocytes	CEP192	-3.09982	-0.380276	0.00193638	0.0112702
CD14+_monocytes	KATNBL1	-3.10383	-1.22374	0.00191032	0.0111249
CD14+_monocytes	GRB10	-3.1047	-3.14049	0.00190473	0.0111001
CD14+_monocytes	STK11IP	-3.10894	-0.476674	0.0018776	0.0109477
CD14+_monocytes	PCK2	-3.11127	-0.910839	0.00186287	0.0108637
CD14+_monocytes	GTF2A1	-3.11369	-0.894378	0.00184765	0.0107768
CD14+_monocytes	ALG8	-3.11418	-1.10344	0.00184458	0.0107607
CD14+_monocytes	DNAJC24	-3.11917	-1.08882	0.00181363	0.0105876
CD14+_monocytes	C7orf26	-3.12013	-0.323186	0.00180772	0.0105549
CD14+_monocytes	GBF1	-3.12057	-0.736404	0.00180504	0.0105411
CD14+_monocytes	AL354733.3	-3.12088	-2.50725	0.00180311	0.0105316
CD14+_monocytes	PRKAB1	-3.12407	-0.763063	0.00178368	0.0104236
CD14+_monocytes	MTMR2	-3.1241	-1.30436	0.0017835	0.0104236
CD14+_monocytes	AC060780.1	-3.12446	-1.71665	0.00178134	0.0104148
CD14+_monocytes	ORC3	-3.13161	-0.824449	0.00173848	0.0101683
CD14+_monocytes	CLUH	-3.13288	-0.99412	0.00173101	0.0101264
CD14+_monocytes	IFIH1	-3.13966	-1.16409	0.00169143	0.00990178
CD14+_monocytes	B3GALT6	-3.13991	-1.02518	0.00169002	0.00989521
CD14+_monocytes	DDHD2	-3.14085	-0.852379	0.00168456	0.0098667
CD14+_monocytes	EEFSEC	-3.14364	-1.03199	0.00166863	0.00977508
CD14+_monocytes	SRD5A3	-3.14533	-0.588172	0.00165899	0.00972034
CD14+_monocytes	SLC25A30	-3.1461	-1.54006	0.00165465	0.00969827
CD14+_monocytes	CBWD5	-3.14777	-0.581057	0.00164523	0.00964474
CD14+_monocytes	AC006064.4	-3.14863	-2.36258	0.00164038	0.00961801
CD14+_monocytes	NME6	-3.15382	-1.35648	0.00161147	0.00945179
CD14+_monocytes	MAGEF1	-3.1571	-2.99654	0.00159348	0.00935286
CD14+_monocytes	ABHD17B	-3.15945	-0.489453	0.00158065	0.00927918
CD14+_monocytes	PUS1	-3.15962	-0.473798	0.00157973	0.00927538
CD14+_monocytes	HDGFL2	-3.15994	-0.761681	0.00157799	0.0092668
CD14+_monocytes	RMC1	-3.1613	-0.422173	0.00157065	0.00922691
CD14+_monocytes	CHST12	-3.16333	-1.26021	0.00155976	0.00916616
CD14+_monocytes	ILVBL	-3.16432	-0.792996	0.00155445	0.00913656
CD14+_monocytes	CASP10	-3.16692	-0.657951	0.00154061	0.00906315
CD14+_monocytes	TOR1B	-3.16702	-1.19622	0.00154011	0.00906177
CD14+_monocytes	AGGF1	-3.17253	-1.52534	0.00151115	0.0088961
CD14+_monocytes	BCAT2	-3.17255	-1.24048	0.00151108	0.0088961
CD14+_monocytes	RMDN3	-3.1729	-0.293926	0.00150925	0.00888958
CD14+_monocytes	BOLA2B	-3.17305	-1.43761	0.00150847	0.00888654
CD14+_monocytes	PHGDH	-3.17554	-2.61558	0.00149557	0.00881212
CD14+_monocytes	NUDCD3	-3.17711	-1.04972	0.00148748	0.00876597
CD14+_monocytes	EOGT	-3.17832	-1.04742	0.00148132	0.0087312
CD14+_monocytes	PATZ1	-3.17852	-0.630556	0.0014803	0.0087267
CD14+_monocytes	EZH2	-3.1786	-0.430151	0.00147989	0.00872582
CD14+_monocytes	UBIAD1	-3.18083	-0.672665	0.00146854	0.00866195
CD14+_monocytes	NHLRC2	-3.18302	-0.680709	0.00145747	0.00859819
CD14+_monocytes	CASK	-3.18697	-0.585031	0.00143774	0.00848624
CD14+_monocytes	ODF2L	-3.18787	-0.879533	0.00143326	0.00846129
CD14+_monocytes	POLR3F	-3.18886	-0.7766	0.00142837	0.00843392
CD14+_monocytes	WDYHV1	-3.18966	-1.11828	0.00142441	0.00841203
CD14+_monocytes	HAUS4	-3.1918	-0.468713	0.00141387	0.00835274
CD14+_monocytes	ROCK2	-3.19258	-0.879339	0.0014101	0.00833191
CD14+_monocytes	ABCB7	-3.19469	-0.326221	0.0013998	0.00827254
CD14+_monocytes	CLCN3	-3.19501	-1.59961	0.00139827	0.00826495
CD14+_monocytes	TXLNG	-3.19579	-0.604918	0.00139447	0.00824389
CD14+_monocytes	TTC38	-3.19669	-1.00348	0.00139016	0.00821988
CD14+_monocytes	SURF6	-3.19669	-0.822168	0.00139013	0.00821988
CD14+_monocytes	PELI3	-3.1969	-1.06905	0.00138912	0.00821663
CD14+_monocytes	EXOC2	-3.19756	-0.530052	0.00138594	0.00819925
CD14+_monocytes	OGFOD1	-3.19815	-1.97289	0.00138312	0.00818404
CD14+_monocytes	TCTEX1D2	-3.20126	-2.01884	0.00136829	0.00809769
CD14+_monocytes	NTNG2	-3.20166	-1.20448	0.00136638	0.00808785
CD14+_monocytes	SCAMP1-AS1	-3.20238	-1.26623	0.00136299	0.00806917
CD14+_monocytes	SLC35D1	-3.20259	-1.09946	0.00136199	0.0080647
CD14+_monocytes	FAM104B	-3.20382	-0.432794	0.00135617	0.00803165
CD14+_monocytes	MINDY3	-3.20657	-1.06769	0.00134326	0.00796084
CD14+_monocytes	TMEM245	-3.20776	-0.776475	0.00133775	0.00792956
CD14+_monocytes	HACL1	-3.20836	-0.960145	0.00133495	0.00791719
CD14+_monocytes	CCDC58	-3.21172	-1.76459	0.00131945	0.00782798
CD14+_monocytes	ZNF264	-3.21201	-0.382695	0.00131809	0.00782131
CD14+_monocytes	RCL1	-3.21247	-0.377312	0.001316	0.00781028
CD14+_monocytes	UNK	-3.21322	-0.425489	0.00131256	0.00779124
CD14+_monocytes	USP46	-3.21723	-0.588946	0.00129434	0.00768722
CD14+_monocytes	ABCC1	-3.21957	-0.475799	0.00128382	0.00762877
CD14+_monocytes	HPS6	-3.22079	-2.90623	0.00127838	0.00759911
CD14+_monocytes	P2RX7	-3.2209	-0.508049	0.00127791	0.00759767
CD14+_monocytes	AP1G2	-3.22116	-0.817557	0.00127675	0.00759211
CD14+_monocytes	TBC1D8	-3.22156	-1.69415	0.00127496	0.00758284
CD14+_monocytes	TMLHE	-3.22839	-1.63146	0.00124489	0.00740794
CD14+_monocytes	RBBP5	-3.22893	-0.560531	0.00124254	0.00739524
CD14+_monocytes	CDK19	-3.22922	-0.261055	0.00124129	0.00738916
CD14+_monocytes	NOL9	-3.23152	-0.342298	0.00123134	0.00733383
CD14+_monocytes	TRIQK	-3.23456	-0.623526	0.00121832	0.00726012
CD14+_monocytes	ELP1	-3.23715	-2.00046	0.00120731	0.00719706
CD14+_monocytes	NR2C1	-3.23788	-0.390261	0.00120421	0.00717989
CD14+_monocytes	ATXN2	-3.23893	-0.834374	0.0011998	0.00715611
CD14+_monocytes	TSPYL4	-3.24291	-1.18644	0.00118316	0.00705814
CD14+_monocytes	ATAD1	-3.24572	-1.43602	0.00117156	0.00699016
CD14+_monocytes	GPD2	-3.24726	-0.903971	0.00116524	0.00695618
CD14+_monocytes	DOHH	-3.24734	-1.68194	0.00116491	0.00695545
CD14+_monocytes	PLRG1	-3.24894	-0.476049	0.00115834	0.00691746
CD14+_monocytes	WWP1	-3.2496	-0.36308	0.00115569	0.00690285
CD14+_monocytes	METTL2B	-3.25211	-1.12296	0.00114553	0.0068458
CD14+_monocytes	PWWP2A	-3.25482	-0.524468	0.00113464	0.00678439
CD14+_monocytes	CCL23	-3.25607	-25.1446	0.00112967	0.00675825
CD14+_monocytes	TMEM60	-3.26002	-0.855943	0.00111405	0.00666958
CD14+_monocytes	FAM210A	-3.26061	-0.419016	0.00111173	0.00665805
CD14+_monocytes	TSC1	-3.26629	-0.405839	0.00108968	0.00653187
CD14+_monocytes	TRPM2	-3.26684	-1.0821	0.00108756	0.00652033
CD14+_monocytes	SLC11A2	-3.26694	-0.348102	0.00108718	0.00651918
CD14+_monocytes	HMGN5	-3.26832	-2.24042	0.00108188	0.00648972
CD14+_monocytes	SNX24	-3.26981	-1.16762	0.00107618	0.00645669
CD14+_monocytes	KRT7	-3.27189	-2.39977	0.00106833	0.00641189
CD14+_monocytes	TMEM255B	-3.27354	-1.3668	0.0010621	0.00637904
CD14+_monocytes	L3MBTL2	-3.28061	-1.00985	0.00103584	0.0062269
CD14+_monocytes	TCTEX1D1	-3.28265	-24.8399	0.00102837	0.00618311
CD14+_monocytes	HIST1H4J	-3.28265	-24.7858	0.00102837	0.00618311
CD14+_monocytes	PIGN	-3.28397	-1.90255	0.00102357	0.00615757
CD14+_monocytes	COX18	-3.28454	-1.09794	0.00102148	0.00614609
CD14+_monocytes	FAR2	-3.29002	-1.9666	0.00100181	0.00603317
CD14+_monocytes	SPARC	-3.29194	-1.20905	0.000994996	0.0059932
CD14+_monocytes	XPR1	-3.29207	-0.647888	0.000994534	0.0059915
CD14+_monocytes	NDUFAF4	-3.29325	-1.30585	0.000990359	0.00596849
CD14+_monocytes	GALNS	-3.29401	-0.251697	0.000987678	0.0059534
CD14+_monocytes	PELP1	-3.29576	-1.47852	0.000981565	0.00591762
CD14+_monocytes	BISPR	-3.2958	-0.334541	0.000981425	0.00591762
CD14+_monocytes	ANKS1A	-3.29927	-2.25316	0.000969376	0.00584834
CD14+_monocytes	RGL2	-3.29946	-0.447805	0.000968701	0.00584532
CD14+_monocytes	TTC9C	-3.30095	-1.46199	0.000963574	0.00581543
CD14+_monocytes	RIPK1	-3.30105	-0.28561	0.000963247	0.00581451
CD14+_monocytes	FAM3A	-3.30484	-0.330353	0.000950316	0.00573748
CD14+_monocytes	SLC25A32	-3.31543	-0.345068	0.000915023	0.00552838
CD14+_monocytes	COX15	-3.31834	-1.00072	0.000905533	0.00547203
CD14+_monocytes	MAP2K4	-3.31977	-1.02501	0.000900928	0.00544518
CD14+_monocytes	RBFA	-3.32038	-0.617193	0.00089894	0.00543415
CD14+_monocytes	THTPA	-3.32064	-1.57309	0.000898101	0.00543005
CD14+_monocytes	ACSF3	-3.32071	-0.777887	0.000897875	0.00542967
CD14+_monocytes	NCBP1	-3.32074	-0.808855	0.000897778	0.00542967
CD14+_monocytes	HIST2H2BE	-3.32324	-0.442688	0.000889781	0.00538363
CD14+_monocytes	PPBP	-3.32893	-1.05575	0.000871817	0.00527589
CD14+_monocytes	C1orf35	-3.33028	-0.569311	0.000867574	0.00525401
CD14+_monocytes	ITPR1	-3.33376	-0.789849	0.000856811	0.00519164
CD14+_monocytes	LRRC40	-3.33598	-0.406894	0.00084998	0.00515304
CD14+_monocytes	VAPB	-3.33678	-0.771744	0.000847561	0.00513931
CD14+_monocytes	TTF2	-3.33801	-0.522023	0.000843808	0.00511933
CD14+_monocytes	TK1	-3.33808	-3.94679	0.000843595	0.00511896
CD14+_monocytes	FZD5	-3.33974	-3.0151	0.000838556	0.00509023
CD14+_monocytes	HERC4	-3.34156	-0.620415	0.000833078	0.00505789
CD14+_monocytes	TXNL4B	-3.34319	-0.699252	0.000828217	0.0050302
CD14+_monocytes	SLC5A6	-3.34538	-1.75575	0.000821702	0.00499334
CD14+_monocytes	PPM1K	-3.34539	-2.13184	0.000821657	0.00499334
CD14+_monocytes	CDC25B	-3.34967	-0.968406	0.000809093	0.00492028
CD14+_monocytes	MPV17L	-3.35006	-3.77345	0.000807951	0.00491512
CD14+_monocytes	HSCB	-3.3504	-0.507617	0.000806943	0.00490988
CD14+_monocytes	SUPT20H	-3.35636	-0.960179	0.000789763	0.00480709
CD14+_monocytes	CDK7	-3.36775	-0.613334	0.000757848	0.00461702
CD14+_monocytes	ADO	-3.36954	-0.425014	0.00075293	0.00458789
CD14+_monocytes	TRIM69	-3.37448	-1.13223	0.000739564	0.00450891
CD14+_monocytes	CDKN2AIP	-3.37546	-0.958554	0.000736915	0.00449357
CD14+_monocytes	ZC3H12D	-3.37578	-1.43857	0.000736056	0.00448915
CD14+_monocytes	PPP2R1B	-3.38027	-0.563187	0.000724157	0.00441899
CD14+_monocytes	SPRYD3	-3.38091	-1.39984	0.000722455	0.00440941
CD14+_monocytes	BCL2L12	-3.38154	-0.993	0.000720796	0.00440008
CD14+_monocytes	CENPF	-3.3841	-5.04403	0.000714117	0.0043609
CD14+_monocytes	ELP6	-3.38589	-1.45059	0.000709489	0.00433421
CD14+_monocytes	COG4	-3.38757	-1.75903	0.000705159	0.00430855
CD14+_monocytes	TMIGD3	-3.38934	-3.67319	0.000700611	0.00428154
CD14+_monocytes	NEK9	-3.39302	-1.65327	0.000691254	0.0042259
CD14+_monocytes	TARBP2	-3.39467	-0.979853	0.000687116	0.00420213
CD14+_monocytes	SLFN11	-3.39636	-0.589241	0.000682876	0.00417696
CD14+_monocytes	EPS15L1	-3.3969	-0.352827	0.000681539	0.00416954
CD14+_monocytes	CYB5R2	-3.40001	-6.00894	0.000673826	0.00412462
CD14+_monocytes	NPIPB5	-3.40627	-0.270564	0.000658571	0.00403271
CD14+_monocytes	NSD2	-3.40643	-0.59464	0.000658184	0.00403108
CD14+_monocytes	COQ9	-3.40994	-2.11184	0.000649773	0.00398393
CD14+_monocytes	NUPL2	-3.4119	-0.58389	0.000645119	0.00395612
CD14+_monocytes	SLC27A4	-3.41581	-3.73859	0.000635915	0.00390324
CD14+_monocytes	QRSL1	-3.41797	-1.07945	0.000630911	0.00387324
CD14+_monocytes	ZFYVE21	-3.41841	-1.42853	0.000629877	0.0038676
CD14+_monocytes	MCM9	-3.42071	-0.466277	0.000624584	0.0038358
CD14+_monocytes	CARD9	-3.4239	-0.684829	0.000617302	0.00379247
CD14+_monocytes	PYGB	-3.42449	-0.555378	0.00061596	0.00378491
CD14+_monocytes	SLFN12	-3.42483	-1.83765	0.000615176	0.00378079
CD14+_monocytes	FAM151B	-3.42809	-1.39865	0.000607839	0.00373638
CD14+_monocytes	RAB28	-3.42944	-1.25217	0.000604826	0.00371854
CD14+_monocytes	TAF2	-3.43004	-0.415647	0.000603498	0.00371106
CD14+_monocytes	NUP155	-3.43496	-0.890128	0.00059264	0.00364563
CD14+_monocytes	DAGLB	-3.43656	-0.325086	0.000589142	0.00362477
CD14+_monocytes	NAV1	-3.43715	-2.12598	0.000587867	0.0036176
CD14+_monocytes	SOCS4	-3.43784	-0.358273	0.000586378	0.00360909
CD14+_monocytes	CNOT6	-3.44008	-0.657495	0.000581534	0.00357993
CD14+_monocytes	DNAAF2	-3.44039	-0.868342	0.000580877	0.00357655
CD14+_monocytes	CLASP1	-3.44405	-0.32865	0.000573071	0.00353108
CD14+_monocytes	SEMA4B	-3.44519	-3.96648	0.000570653	0.00351682
CD14+_monocytes	TTLL12	-3.44567	-1.51887	0.000569638	0.00351121
CD14+_monocytes	ANKMY2	-3.45006	-1.22322	0.000560472	0.00345599
CD14+_monocytes	ZC3H4	-3.45052	-0.857288	0.000559505	0.00345066
CD14+_monocytes	PRKACB	-3.45946	-0.874453	0.00054127	0.00334127
CD14+_monocytes	EML2	-3.46016	-1.43414	0.000539851	0.00333312
CD14+_monocytes	NPRL3	-3.46164	-1.01608	0.000536903	0.00331553
CD14+_monocytes	CC2D1A	-3.46175	-0.574568	0.000536673	0.00331472
CD14+_monocytes	ARFRP1	-3.46251	-1.00964	0.000535156	0.00330657
CD14+_monocytes	DHRSX	-3.46434	-0.46044	0.000531538	0.00328482
CD14+_monocytes	UBL4A	-3.46594	-0.283766	0.000528387	0.00326655
CD14+_monocytes	GLE1	-3.46655	-1.25795	0.000527176	0.00325967
CD14+_monocytes	SIGLEC5	-3.4679	-3.6047	0.000524538	0.00324395
CD14+_monocytes	PLPP3	-3.47045	-0.968316	0.000519589	0.00321453
CD14+_monocytes	NOMO3	-3.47195	-1.77118	0.000516687	0.00319776
CD14+_monocytes	TEP1	-3.47396	-1.61502	0.000512841	0.00317512
CD14+_monocytes	MLH1	-3.47731	-0.724769	0.000506468	0.00313683
CD14+_monocytes	CARD6	-3.47804	-0.884728	0.000505096	0.00312891
CD14+_monocytes	SLF2	-3.47815	-0.807196	0.000504879	0.00312814
CD14+_monocytes	RASAL3	-3.47973	-0.671433	0.000501922	0.00311097
CD14+_monocytes	MAP2K6	-3.48148	-1.63352	0.000498654	0.00309129
CD14+_monocytes	PRPSAP2	-3.485	-0.410711	0.000492132	0.00305142
CD14+_monocytes	GBE1	-3.48556	-0.74846	0.00049111	0.00304621
CD14+_monocytes	ASB7	-3.48563	-0.779986	0.000490981	0.00304597
CD14+_monocytes	RPUSD2	-3.48747	-1.6116	0.000487615	0.00302565
CD14+_monocytes	DHX16	-3.48819	-0.795346	0.00048631	0.00301811
CD14+_monocytes	PNPLA4	-3.48852	-2.05238	0.000485708	0.00301493
CD14+_monocytes	RBBP8	-3.48905	-0.270265	0.000484744	0.0030095
CD14+_monocytes	CERS5	-3.49119	-0.317823	0.000480867	0.00298654
CD14+_monocytes	SCAP	-3.49317	-2.00416	0.000477315	0.00296558
CD14+_monocytes	IL27	-3.4961	-2.95089	0.000472109	0.00293377
CD14+_monocytes	RRS1	-3.49748	-1.34789	0.000469675	0.00291919
CD14+_monocytes	FZD1	-3.50019	-0.735042	0.000464922	0.00289072
CD14+_monocytes	IFI27L1	-3.50128	-2.49146	0.000463028	0.00288002
CD14+_monocytes	C2orf74	-3.5036	-2.58966	0.000459012	0.00285556
CD14+_monocytes	RRM1	-3.50561	-1.60346	0.000455559	0.00283513
CD14+_monocytes	HOXA9	-3.50838	-2.68122	0.000450837	0.00280627
CD14+_monocytes	TMEM181	-3.50894	-0.786098	0.000449895	0.00280093
CD14+_monocytes	ZNF777	-3.50915	-1.14318	0.000449548	0.00279928
CD14+_monocytes	RNF14	-3.51511	-0.567741	0.000439577	0.00273923
CD14+_monocytes	SENP1	-3.5176	-0.342751	0.000435471	0.00271415
CD14+_monocytes	MCM5	-3.51841	-0.407347	0.00043414	0.00270635
CD14+_monocytes	MYBBP1A	-3.52122	-1.67465	0.000429569	0.00267861
CD14+_monocytes	DOPEY2	-3.52255	-0.341617	0.000427422	0.00266646
CD14+_monocytes	RETREG3	-3.52729	-0.326419	0.00041983	0.00261958
CD14+_monocytes	AC114760.2	-3.53077	-0.658393	0.000414355	0.00258701
CD14+_monocytes	TMEM250	-3.53136	-2.21467	0.000413429	0.00258253
CD14+_monocytes	LIMK1	-3.53283	-0.467632	0.000411139	0.0025687
CD14+_monocytes	MTRR	-3.54094	-0.935686	0.000398704	0.0024924
CD14+_monocytes	CASP5	-3.54216	-4.76743	0.000396867	0.00248184
CD14+_monocytes	KCTD2	-3.54243	-0.494553	0.000396453	0.00248018
CD14+_monocytes	ARL5B	-3.54368	-0.407491	0.00039458	0.00246939
CD14+_monocytes	AL442128.2	-3.54558	-0.945956	0.000391754	0.00245215
CD14+_monocytes	MYO9A	-3.54862	-0.9496	0.000387262	0.00242541
CD14+_monocytes	DIMT1	-3.55007	-0.734294	0.000385123	0.0024129
CD14+_monocytes	AK4	-3.55236	-1.019	0.000381799	0.00239297
CD14+_monocytes	STIM2	-3.5534	-0.324046	0.000380289	0.00238395
CD14+_monocytes	CAPN10	-3.55494	-0.586334	0.000378062	0.00237088
CD14+_monocytes	RBL1	-3.55616	-2.1813	0.000376315	0.00236036
CD14+_monocytes	SLC35B4	-3.55634	-1.79041	0.000376063	0.00235922
CD14+_monocytes	HDHD2	-3.55777	-1.63803	0.000374017	0.00234683
CD14+_monocytes	PRKCA	-3.55787	-0.518619	0.000373867	0.00234659
CD14+_monocytes	SMC2	-3.55872	-3.37051	0.000372671	0.00234013
CD14+_monocytes	ZBED4	-3.56008	-0.409149	0.000370741	0.00232845
CD14+_monocytes	ARHGAP19	-3.56017	-1.0933	0.000370621	0.00232813
CD14+_monocytes	GMPPB	-3.5624	-1.55801	0.000367477	0.00230925
CD14+_monocytes	MTAP	-3.56283	-2.87328	0.000366881	0.00230593
CD14+_monocytes	ETV7	-3.56739	-3.18687	0.000360555	0.00226702
CD14+_monocytes	PLEKHM3	-3.56844	-1.03089	0.000359116	0.0022584
CD14+_monocytes	AL450998.2	-3.56851	-0.331212	0.000359013	0.00225817
CD14+_monocytes	HIF1AN	-3.56962	-0.780506	0.000357498	0.00224907
CD14+_monocytes	ERG28	-3.57146	-1.18782	0.000355003	0.00223462
CD14+_monocytes	PDCD7	-3.57436	-0.652308	0.000351081	0.00221035
CD14+_monocytes	GPBAR1	-3.57454	-0.334113	0.000350839	0.00220925
CD14+_monocytes	OSR2	-3.57515	-3.66036	0.000350033	0.00220459
CD14+_monocytes	S100B	-3.57729	-4.16492	0.00034718	0.00218703
CD14+_monocytes	SPATA33	-3.57785	-1.36585	0.000346429	0.00218311
CD14+_monocytes	ANKRA2	-3.5782	-0.324997	0.000345971	0.00218064
CD14+_monocytes	PCNX4	-3.58247	-0.546948	0.000340361	0.00214568
CD14+_monocytes	KLHL7	-3.58254	-0.625068	0.00034027	0.00214551
CD14+_monocytes	ABL2	-3.58638	-0.330052	0.0003353	0.00211537
CD14+_monocytes	THOC3	-3.58673	-2.72337	0.000334856	0.00211296
CD14+_monocytes	GPALPP1	-3.59135	-0.778207	0.000328972	0.00207779
CD14+_monocytes	HYPK	-3.59305	-0.666162	0.000326833	0.00206506
CD14+_monocytes	C14orf119	-3.59386	-1.12896	0.000325815	0.00205901
CD14+_monocytes	FAM168A	-3.59396	-0.50783	0.00032569	0.00205861
CD14+_monocytes	HERC3	-3.59425	-0.350549	0.000325326	0.00205709
CD14+_monocytes	LRP3	-3.60249	-0.375172	0.00031518	0.00199406
CD14+_monocytes	GSS	-3.60418	-0.313254	0.000313138	0.00198188
CD14+_monocytes	IGHA1	-3.60517	-2.38153	0.000311943	0.00197544
CD14+_monocytes	CXorf56	-3.607	-0.416596	0.000309758	0.00196198
CD14+_monocytes	SNHG10	-3.61039	-1.11093	0.000305733	0.00193721
CD14+_monocytes	ELMOD2	-3.61331	-1.30525	0.000302317	0.0019163
CD14+_monocytes	KATNA1	-3.61389	-0.264624	0.00030164	0.00191236
CD14+_monocytes	SFT2D3	-3.61791	-0.252796	0.000296994	0.00188397
CD14+_monocytes	VPS37A	-3.61794	-0.322598	0.000296953	0.00188397
CD14+_monocytes	KLHL28	-3.61854	-0.377493	0.00029627	0.00188009
CD14+_monocytes	SMARCAD1	-3.62363	-1.56034	0.000290493	0.00184518
CD14+_monocytes	COG5	-3.62466	-0.704436	0.000289341	0.00183821
CD14+_monocytes	MBIP	-3.62659	-0.356768	0.000287187	0.00182557
CD14+_monocytes	CLK3	-3.62814	-0.262846	0.000285476	0.00181537
CD14+_monocytes	FBXW4	-3.62838	-1.08563	0.00028521	0.00181403
CD14+_monocytes	TSC2	-3.6298	-0.360972	0.000283641	0.00180439
CD14+_monocytes	CDCA7L	-3.62998	-2.92617	0.000283443	0.00180347
CD14+_monocytes	IL12RB1	-3.63299	-0.898248	0.000280158	0.00178393
CD14+_monocytes	GHDC	-3.63628	-0.582566	0.000276602	0.00176195
CD14+_monocytes	SEH1L	-3.63711	-0.26746	0.000275715	0.00175664
CD14+_monocytes	RMND5B	-3.63804	-1.04828	0.000274719	0.00175096
CD14+_monocytes	NDUFAF5	-3.63822	-0.767014	0.000274532	0.0017501
CD14+_monocytes	RAB33B	-3.63922	-0.672829	0.00027346	0.0017436
CD14+_monocytes	MROH6	-3.64056	-1.30825	0.000272048	0.00173492
CD14+_monocytes	HSPA6	-3.64255	-1.12179	0.000269947	0.00172185
CD14+_monocytes	B4GALT4	-3.64301	-0.990163	0.000269469	0.00171945
CD14+_monocytes	PTRH2	-3.64422	-1.56421	0.000268206	0.00171172
CD14+_monocytes	TRIM56	-3.64461	-0.265173	0.000267794	0.00170941
CD14+_monocytes	MKKS	-3.64627	-1.86065	0.000266076	0.00169942
CD14+_monocytes	RBM19	-3.6468	-1.05544	0.000265522	0.0016962
CD14+_monocytes	HEG1	-3.64869	-1.76462	0.000263581	0.00168445
CD14+_monocytes	TRAPPC13	-3.649	-0.793323	0.000263268	0.00168277
CD14+_monocytes	PGAM5	-3.64958	-1.9881	0.000262673	0.0016796
CD14+_monocytes	NEXN	-3.65499	-2.9685	0.000257196	0.00164521
CD14+_monocytes	BMP2K	-3.65904	-0.715534	0.00025316	0.0016197
CD14+_monocytes	FAM114A2	-3.66295	-2.52164	0.00024933	0.00159581
CD14+_monocytes	NF2	-3.66466	-0.745204	0.000247671	0.00158579
CD14+_monocytes	SOWAHC	-3.6653	-0.925286	0.000247046	0.00158209
CD14+_monocytes	HMBOX1	-3.66557	-0.679542	0.000246784	0.00158072
CD14+_monocytes	ARNT	-3.66711	-0.281298	0.000245309	0.00157277
CD14+_monocytes	UAP1L1	-3.66757	-0.419204	0.000244862	0.00157021
CD14+_monocytes	MAST3	-3.6724	-0.283779	0.000240281	0.00154201
CD14+_monocytes	RPRD1A	-3.67444	-0.935903	0.000238369	0.00153003
CD14+_monocytes	CBWD2	-3.67538	-1.09333	0.000237496	0.00152472
CD14+_monocytes	TMEM63A	-3.67641	-0.81938	0.000236541	0.00151888
CD14+_monocytes	MTHFD1L	-3.67652	-0.973651	0.000236435	0.00151849
CD14+_monocytes	THAP5	-3.67753	-1.55665	0.000235503	0.00151308
CD14+_monocytes	AC004556.1	-3.67943	-6.72392	0.000233755	0.00150214
CD14+_monocytes	APBB2	-3.68163	-1.35172	0.000231746	0.0014898
CD14+_monocytes	UBTD1	-3.68513	-0.323698	0.00022859	0.00146979
CD14+_monocytes	MTHFD1	-3.68585	-1.49088	0.000227938	0.00146589
CD14+_monocytes	PEX13	-3.68694	-0.686507	0.000226966	0.00145992
CD14+_monocytes	ALKBH4	-3.68804	-0.798301	0.00022599	0.00145447
CD14+_monocytes	MFSD4B	-3.69011	-0.939927	0.000224154	0.00144324
CD14+_monocytes	MED31	-3.69035	-0.512803	0.000223946	0.00144243
CD14+_monocytes	ZNF468	-3.69163	-1.32396	0.000222819	0.00143572
CD14+_monocytes	DAAM2	-3.69221	-5.92364	0.00022231	0.00143271
CD14+_monocytes	REV3L	-3.69573	-0.436212	0.000219253	0.00141437
CD14+_monocytes	NOL11	-3.70125	-0.380456	0.000214537	0.00138475
CD14+_monocytes	ERGIC2	-3.70239	-0.436724	0.000213577	0.00137908
CD14+_monocytes	ICE2	-3.70247	-0.565718	0.000213509	0.00137891
CD14+_monocytes	FAF1	-3.70916	-0.288142	0.000207949	0.00134455
CD14+_monocytes	MAP3K7CL	-3.71169	-0.510322	0.000205883	0.00133171
CD14+_monocytes	PIK3IP1	-3.71307	-0.484019	0.000204761	0.00132496
CD14+_monocytes	ORC4	-3.71347	-0.489654	0.000204436	0.00132312
CD14+_monocytes	MYO7A	-3.71349	-2.00376	0.000204424	0.00132312
CD14+_monocytes	FECH	-3.71437	-1.57588	0.000203708	0.00131891
CD14+_monocytes	CWF19L1	-3.71503	-0.270852	0.00020318	0.001316
CD14+_monocytes	ZNF407	-3.71592	-0.883719	0.000202464	0.00131192
CD14+_monocytes	PYCR2	-3.71699	-2.22291	0.000201611	0.00130735
CD14+_monocytes	ZDHHC16	-3.71742	-3.44958	0.000201271	0.0013054
CD14+_monocytes	AK6	-3.72455	-1.26155	0.00019566	0.00126999
CD14+_monocytes	TPK1	-3.7249	-0.715978	0.000195392	0.0012685
CD14+_monocytes	ACOT13	-3.72508	-1.47331	0.000195252	0.00126784
CD14+_monocytes	TMEM106B	-3.72543	-0.636142	0.000194985	0.00126634
CD14+_monocytes	SUDS3	-3.7255	-0.275866	0.000194927	0.00126621
CD14+_monocytes	SLC35A1	-3.72635	-1.73893	0.000194269	0.00126218
CD14+_monocytes	DCAF12	-3.7266	-0.939626	0.00019408	0.0012612
CD14+_monocytes	TP53TG1	-3.72788	-0.306272	0.000193095	0.00125504
CD14+_monocytes	TMEM68	-3.72976	-1.94475	0.000191663	0.00124598
CD14+_monocytes	DIS3L	-3.73061	-1.0388	0.000191016	0.00124201
CD14+_monocytes	TRAPPC5	-3.73087	-0.686126	0.000190819	0.00124097
CD14+_monocytes	NHLRC3	-3.73308	-0.57515	0.000189151	0.0012306
CD14+_monocytes	TRAPPC2	-3.73406	-0.848113	0.000188418	0.00122631
CD14+_monocytes	SLC7A6OS	-3.73862	-0.556965	0.000185032	0.00120474
CD14+_monocytes	RNGTT	-3.74158	-0.58701	0.000182867	0.00119111
CD14+_monocytes	MRPL50	-3.74201	-0.612446	0.000182557	0.00118932
CD14+_monocytes	GTF2H1	-3.74272	-0.964836	0.000182041	0.00118618
CD14+_monocytes	MFAP1	-3.74417	-0.592567	0.00018099	0.00117957
CD14+_monocytes	GTF3C2	-3.74668	-0.691252	0.000179192	0.00116807
CD14+_monocytes	B3GNT8	-3.7482	-2.27715	0.00017811	0.00116125
CD14+_monocytes	IGLC2	-3.74844	-2.08885	0.000177936	0.00116056
CD14+_monocytes	ANAPC10	-3.74969	-0.835877	0.000177056	0.00115527
CD14+_monocytes	ACTL6A	-3.75225	-2.35684	0.000175253	0.00114373
CD14+_monocytes	SLC37A1	-3.75268	-0.894783	0.000174955	0.00114201
CD14+_monocytes	ANAPC7	-3.75292	-1.14704	0.000174783	0.00114111
CD14+_monocytes	MMP14	-3.75461	-3.21119	0.000173612	0.00113369
CD14+_monocytes	ANKRD40	-3.75834	-0.939347	0.000171042	0.00111712
CD14+_monocytes	INTS12	-3.75901	-0.496453	0.000170587	0.00111436
CD14+_monocytes	NDUFAF1	-3.76443	-1.86719	0.000166933	0.00109071
CD14+_monocytes	ACVR1B	-3.76501	-0.540576	0.000166545	0.00108838
CD14+_monocytes	FAM122B	-3.76686	-0.325863	0.000165313	0.00108075
CD14+_monocytes	GIMAP7	-3.76731	-2.30154	0.000165018	0.00107903
CD14+_monocytes	TFCP2	-3.76834	-1.06519	0.00016434	0.00107502
CD14+_monocytes	RIDA	-3.771	-3.60067	0.000162596	0.00106382
CD14+_monocytes	TCAIM	-3.77271	-0.722889	0.000161486	0.00105676
CD14+_monocytes	AL121603.2	-3.77271	-0.689426	0.000161486	0.00105676
CD14+_monocytes	NOM1	-3.77471	-0.976917	0.000160193	0.00104871
CD14+_monocytes	DUSP28	-3.7749	-0.282323	0.000160073	0.00104813
CD14+_monocytes	CA5B	-3.7764	-1.0019	0.000159114	0.00104226
CD14+_monocytes	ARL14EP	-3.77643	-0.471548	0.000159091	0.00104226
CD14+_monocytes	HNRNPA1P48	-3.77751	-0.324495	0.000158401	0.001038
CD14+_monocytes	RAP2A	-3.77753	-0.307881	0.000158389	0.001038
CD14+_monocytes	CPNE8	-3.77773	-0.908936	0.000158261	0.00103769
CD14+_monocytes	ZKSCAN1	-3.77902	-0.573899	0.000157448	0.00103255
CD14+_monocytes	UBE3B	-3.78178	-1.15987	0.00015571	0.00102156
CD14+_monocytes	PAF1	-3.78587	-0.563396	0.000153174	0.00100551
CD14+_monocytes	MAOA	-3.78767	-25.1121	0.000152066	0.000998626
CD14+_monocytes	ZMYM4	-3.78796	-0.393807	0.000151891	0.000997674
CD14+_monocytes	PTPN23	-3.78906	-0.778224	0.000151215	0.000993819
CD14+_monocytes	TOR4A	-3.79205	-0.6508	0.00014941	0.00098234
CD14+_monocytes	MTM1	-3.79248	-0.498848	0.000149148	0.000980808
CD14+_monocytes	KAT2B	-3.79506	-0.627394	0.00014761	0.000971077
CD14+_monocytes	TBC1D13	-3.79783	-1.15936	0.000145967	0.000960452
CD14+_monocytes	LIG4	-3.79944	-0.63915	0.000145025	0.000954444
CD14+_monocytes	MLST8	-3.80045	-0.379288	0.000144434	0.000950925
CD14+_monocytes	LTBP3	-3.80466	-0.534156	0.000141998	0.000935444
CD14+_monocytes	RFTN1	-3.80606	-0.589219	0.000141198	0.000930355
CD14+_monocytes	ANAPC4	-3.80738	-1.80043	0.000140448	0.000925774
CD14+_monocytes	KIAA0319L	-3.80745	-0.95327	0.000140405	0.000925675
CD14+_monocytes	FADS2	-3.80927	-1.9258	0.000139376	0.000919069
CD14+_monocytes	AMIGO2	-3.81463	-2.11529	0.000136386	0.000899883
CD14+_monocytes	TSTD1	-3.81772	-0.544506	0.00013469	0.000888871
CD14+_monocytes	THOP1	-3.81847	-1.03479	0.000134281	0.000886341
CD14+_monocytes	GIPC1	-3.82021	-1.83099	0.00013334	0.000880304
CD14+_monocytes	TIMM23B	-3.82599	-0.354173	0.000130249	0.000860069
CD14+_monocytes	METTL17	-3.83095	-1.40381	0.000127649	0.0008434
CD14+_monocytes	SDHAF1	-3.83127	-1.77899	0.000127485	0.000842484
CD14+_monocytes	PON2	-3.83425	-0.71343	0.000125946	0.000832474
CD14+_monocytes	ALOX15B	-3.83429	-4.84406	0.000125928	0.000832474
CD14+_monocytes	RAD51C	-3.84161	-1.03473	0.000122231	0.000809033
CD14+_monocytes	SBF1	-3.84189	-0.835646	0.000122088	0.000808251
CD14+_monocytes	GPN2	-3.84321	-0.990701	0.000121434	0.000804078
CD14+_monocytes	TANGO2	-3.84509	-0.485903	0.000120507	0.000798096
CD14+_monocytes	ITPRIPL2	-3.8453	-0.629201	0.000120406	0.000797585
CD14+_monocytes	ATAD3A	-3.84636	-1.15644	0.000119885	0.000794605
CD14+_monocytes	ENOX2	-3.84792	-2.03584	0.000119127	0.000789739
CD14+_monocytes	MICB	-3.84823	-0.98651	0.000118976	0.000788894
CD14+_monocytes	HS1BP3	-3.85784	-0.440118	0.000114393	0.000758953
CD14+_monocytes	C11orf71	-3.85841	-0.905217	0.000114128	0.000757346
CD14+_monocytes	TP53I11	-3.86423	-0.523861	0.000111439	0.000739792
CD14+_monocytes	BICRA	-3.86835	-0.561723	0.000109575	0.00072785
[truncated: 3,877 more rows]

## Sheet: Dendritic_cells
group	names	scores	logfoldchanges	pvals	pvals_adj
Dendritic_cells	RPS3A	28.3897	1.08597	2.7095e-177	4.54356e-173
Dendritic_cells	EEF1A1	26.666	1.13273	1.1683e-156	1.30608e-152
Dendritic_cells	PABPC1	25.9403	1.20634	2.34199e-148	1.96364e-144
Dendritic_cells	NACA	24.6966	0.790594	1.16473e-134	7.81256e-131
Dendritic_cells	RPL26	24.4428	0.755007	6.00191e-132	3.35487e-128
Dendritic_cells	RPL4	24.2593	1.24725	5.27666e-130	2.21211e-126
Dendritic_cells	TPT1	24.1851	0.77688	3.19347e-129	1.19003e-125
Dendritic_cells	RPL6	23.3948	0.753378	4.82222e-121	1.47025e-117
Dendritic_cells	RPL9	23.3314	0.655979	2.12916e-120	5.95065e-117
Dendritic_cells	RPL5	23.2493	0.903182	1.44605e-119	3.46412e-116
Dendritic_cells	RPS23	23.2377	0.756569	1.89312e-119	4.23277e-116
Dendritic_cells	RPS13	23.2276	0.788008	2.39715e-119	5.02473e-116
Dendritic_cells	BTF3	23.0704	0.922487	9.18879e-118	1.81279e-114
Dendritic_cells	RPL29	23.0242	0.768959	2.66546e-117	4.96634e-114
Dendritic_cells	RPS24	22.8039	0.612892	4.1916e-115	7.39884e-112
Dendritic_cells	LGALS2	22.6438	3.88324	1.60767e-113	2.6959e-110
Dendritic_cells	RACK1	22.4832	0.80818	6.05873e-112	9.67609e-109
Dendritic_cells	RPL13	22.3802	0.653925	6.14124e-111	9.36205e-108
Dendritic_cells	RPS14	22.1211	0.631424	1.98168e-108	2.88964e-105
Dendritic_cells	RPS3	22.0321	0.701577	1.41718e-107	1.98038e-104
Dendritic_cells	LSP1	21.9846	1.98734	4.03968e-107	5.41931e-104
Dendritic_cells	RPL18A	21.9763	0.695411	4.8562e-107	6.26412e-104
Dendritic_cells	RPL22	21.9182	0.731407	1.74069e-106	2.16219e-103
Dendritic_cells	RPL18	21.8144	0.669487	1.69474e-105	2.02994e-102
Dendritic_cells	RPS2	21.6606	0.808512	4.83253e-104	5.58874e-101
Dendritic_cells	RPL10	21.6543	0.615256	5.53068e-104	6.18294e-101
Dendritic_cells	RPL3	21.607	0.807619	1.54514e-103	1.67164e-100
Dendritic_cells	SLC25A6	21.5032	1.19772	1.4518e-102	1.47547e-99
Dendritic_cells	RPS4X	21.4396	0.814248	5.71148e-102	5.63387e-99
Dendritic_cells	EIF3E	21.4169	1.41521	9.30535e-102	8.91665e-99
Dendritic_cells	RPL11	21.2331	0.605128	4.72547e-100	4.4023e-97
Dendritic_cells	JUND	21.191	1.03642	1.15638e-99	1.04818e-96
Dendritic_cells	H3F3B	21.0611	0.735805	1.80785e-98	1.55466e-95
Dendritic_cells	RPL15	20.9779	0.686706	1.04485e-97	8.76057e-95
Dendritic_cells	RPL19	20.9706	0.640264	1.21653e-97	9.95125e-95
Dendritic_cells	RPL30	20.9612	0.655725	1.48308e-97	1.18428e-94
Dendritic_cells	RPL10A	20.9139	0.767626	4.00547e-97	3.12408e-94
Dendritic_cells	EIF3L	20.8932	1.5287	6.17244e-97	4.7048e-94
Dendritic_cells	RPS6	20.7609	0.738669	9.77989e-96	7.28884e-93
Dendritic_cells	RPL32	20.6197	0.647414	1.82523e-94	1.30244e-91
Dendritic_cells	EEF2	20.5527	1.05539	7.28355e-94	5.08908e-91
Dendritic_cells	RPS5	20.5206	0.792111	1.41052e-93	9.65427e-91
Dendritic_cells	ARL4C	20.4983	2.13946	2.22955e-93	1.4955e-90
Dendritic_cells	RPL34	20.2201	0.633948	6.51648e-91	4.28529e-88
Dendritic_cells	RPL7	20.0742	0.688377	1.23983e-89	7.9964e-87
Dendritic_cells	CCNI	20.0686	0.96209	1.38787e-89	8.78232e-87
Dendritic_cells	RPL21	20.0004	0.52197	5.45912e-89	3.39052e-86
Dendritic_cells	CEBPD	19.9855	1.55969	7.36376e-89	4.49028e-86
Dendritic_cells	CD37	19.5635	1.49406	3.16715e-85	1.83138e-82
Dendritic_cells	RPL35A	19.4049	0.533421	7.01114e-84	3.91899e-81
Dendritic_cells	RPL23A	19.1574	0.664886	8.40411e-82	4.54608e-79
Dendritic_cells	RPL7A	18.9068	0.524474	1.00227e-79	5.17142e-77
Dendritic_cells	HLA-DMA	18.7111	1.96489	4.02242e-78	2.044e-75
Dendritic_cells	FXYD5	18.668	1.26952	9.01618e-78	4.51321e-75
Dendritic_cells	RPL14	18.4841	0.574282	2.77409e-76	1.3291e-73
Dendritic_cells	RPS15A	18.327	0.546092	5.03875e-75	2.34708e-72
Dendritic_cells	EIF3F	18.0405	1.06125	9.36197e-73	4.243e-70
Dendritic_cells	PHACTR1	18.0296	1.93918	1.14038e-72	5.09949e-70
Dendritic_cells	EEF1B2	18.0235	0.743439	1.2749e-72	5.62599e-70
Dendritic_cells	PCBP2	17.9787	0.955137	2.8626e-72	1.24683e-69
Dendritic_cells	RPSA	17.9773	0.740303	2.93182e-72	1.26061e-69
Dendritic_cells	RPS7	17.7559	0.505572	1.55127e-70	6.42304e-68
Dendritic_cells	IRF2BP2	17.5224	1.19326	9.66617e-69	3.72625e-66
Dendritic_cells	RPS18	17.4696	0.590193	2.44414e-68	9.31493e-66
Dendritic_cells	CXCR4	17.3988	1.44317	8.42299e-68	3.17405e-65
Dendritic_cells	CPVL	17.3352	2.07895	2.55129e-67	9.50723e-65
Dendritic_cells	RPL24	17.2822	0.489335	6.41037e-67	2.33686e-64
Dendritic_cells	HLA-DMB	17.1921	2.09763	3.04275e-66	1.08561e-63
Dendritic_cells	CD74	16.8363	1.74065	1.32295e-63	4.62178e-61
Dendritic_cells	ATP2B1-AS1	16.7655	1.47776	4.36009e-63	1.50751e-60
Dendritic_cells	RPL13A	16.7489	0.645084	5.77038e-63	1.97477e-60
Dendritic_cells	SGK1	16.7169	1.79662	9.8682e-63	3.34303e-60
Dendritic_cells	RPS27A	16.7059	0.480783	1.18792e-62	3.94459e-60
Dendritic_cells	EIF3H	16.6942	1.04399	1.44455e-62	4.70361e-60
Dendritic_cells	RPL28	16.5988	0.370831	7.1108e-62	2.27126e-59
Dendritic_cells	EIF1	16.5959	0.48538	7.46333e-62	2.36137e-59
Dendritic_cells	RPLP0	16.4989	0.700338	3.7393e-61	1.17204e-58
Dendritic_cells	SNHG8	16.3252	1.21023	6.53586e-60	2.01101e-57
Dendritic_cells	FMNL1	16.2543	1.25041	2.08301e-59	6.2937e-57
Dendritic_cells	LYZ	16.2479	1.7721	2.31112e-59	6.92056e-57
Dendritic_cells	PTMA	16.2016	0.438114	4.91041e-59	1.44461e-56
Dendritic_cells	CST3	16.1735	1.37186	7.76242e-59	2.26379e-56
Dendritic_cells	HLA-DRA	16.1175	1.85646	1.92089e-58	5.41368e-56
Dendritic_cells	RPL8	15.926	0.434939	4.18103e-57	1.15887e-54
Dendritic_cells	RGCC	15.8874	1.98134	7.74809e-57	2.12996e-54
Dendritic_cells	ATP2B1	15.8373	1.48609	1.72056e-56	4.69139e-54
Dendritic_cells	UBA52	15.7754	0.374135	4.59268e-56	1.22245e-53
Dendritic_cells	AP1S2	15.6603	1.47769	2.82549e-55	7.40321e-53
Dendritic_cells	RAP2B	15.4355	1.36793	9.44599e-54	2.36418e-51
Dendritic_cells	JUNB	15.4072	0.847066	1.46376e-53	3.63642e-51
Dendritic_cells	RPS16	15.3647	0.510387	2.82274e-53	6.96095e-51
Dendritic_cells	PLAUR	15.2637	1.62743	1.33448e-52	3.19683e-50
Dendritic_cells	GABARAPL1	15.1996	1.65646	3.55815e-52	8.46335e-50
Dendritic_cells	CD48	15.1597	1.0561	6.53259e-52	1.54289e-49
Dendritic_cells	RPS15	15.1187	0.380144	1.21991e-51	2.86106e-49
Dendritic_cells	HLA-DPA1	14.9658	1.64968	1.22884e-50	2.82279e-48
Dendritic_cells	VAMP2	14.9547	1.24325	1.4521e-50	3.31296e-48
Dendritic_cells	HLA-DPB1	14.8669	1.62193	5.40539e-50	1.22491e-47
Dendritic_cells	SLC25A5	14.6578	0.954722	1.20094e-48	2.70317e-46
Dendritic_cells	HLA-DRB1	14.6313	1.58593	1.77357e-48	3.96547e-46
Dendritic_cells	CXXC5	14.6175	1.53263	2.17094e-48	4.82179e-46
Dendritic_cells	RPS25	14.5162	0.417834	9.56294e-48	2.09622e-45
Dendritic_cells	ERP29	14.4859	1.0142	1.4875e-47	3.23948e-45
Dendritic_cells	RPS8	14.4545	0.484391	2.34789e-47	5.08023e-45
Dendritic_cells	RGS2	14.4491	1.30456	2.53948e-47	5.45955e-45
Dendritic_cells	FAU	14.403	0.361064	4.95176e-47	1.05778e-44
Dendritic_cells	CRTAP	14.2174	1.77781	7.14279e-46	1.47873e-43
Dendritic_cells	DUSP2	14.1295	1.58331	2.50027e-45	5.08206e-43
Dendritic_cells	FOSL2	14.0651	1.34391	6.22338e-45	1.24982e-42
Dendritic_cells	ARF6	14.016	0.826418	1.24392e-44	2.48325e-42
Dendritic_cells	CD83	13.9968	1.35672	1.63025e-44	3.21619e-42
Dendritic_cells	LIMD2	13.978	1.02033	2.1251e-44	4.1437e-42
Dendritic_cells	FCN1	13.9578	1.36239	2.81912e-44	5.46519e-42
Dendritic_cells	NAP1L1	13.9246	0.791698	4.48757e-44	8.60024e-42
Dendritic_cells	CLEC7A	13.879	1.22393	8.49402e-44	1.60945e-41
Dendritic_cells	ICAM3	13.8364	1.41993	1.53652e-43	2.86289e-41
Dendritic_cells	RPL12	13.7727	0.448651	3.71916e-43	6.85348e-41
Dendritic_cells	RPLP1	13.6726	0.35459	1.48047e-42	2.66947e-40
Dendritic_cells	SF1	13.6618	0.94283	1.71619e-42	3.07795e-40
Dendritic_cells	EEF1D	13.6318	0.503408	2.59069e-42	4.62163e-40
Dendritic_cells	GPR183	13.5145	1.46211	1.28436e-41	2.24348e-39
Dendritic_cells	HNRNPA0	13.3017	1.00154	2.26197e-40	3.87052e-38
Dendritic_cells	CSRNP1	13.2593	1.34685	3.9876e-40	6.7204e-38
Dendritic_cells	VEGFA	13.1786	2.92299	1.16462e-39	1.9241e-37
Dendritic_cells	RPS12	13.1587	0.408732	1.51634e-39	2.4929e-37
Dendritic_cells	PPIF	13.1458	1.65595	1.79953e-39	2.92975e-37
Dendritic_cells	NR4A2	13.0711	1.29736	4.81555e-39	7.76462e-37
Dendritic_cells	EIF3M	12.847	0.951877	8.94377e-38	1.38229e-35
Dendritic_cells	HLA-DQB1	12.8176	1.4729	1.30732e-37	2.01124e-35
Dendritic_cells	HNRNPA1	12.7806	0.574962	2.10379e-37	3.22177e-35
Dendritic_cells	RNF130	12.6003	1.00793	2.1044e-36	3.13677e-34
Dendritic_cells	NOP53	12.5978	0.891049	2.17068e-36	3.22126e-34
Dendritic_cells	KDM6B	12.5454	1.69526	4.21138e-36	6.22208e-34
Dendritic_cells	EIF4B	12.5077	0.860786	6.77891e-36	9.84204e-34
Dendritic_cells	EVI2B	12.4858	0.96995	8.92417e-36	1.29008e-33
Dendritic_cells	ZNF385A	12.3729	1.51809	3.66276e-35	5.20516e-33
Dendritic_cells	ATP5MC2	12.284	0.561093	1.10352e-34	1.54853e-32
Dendritic_cells	TRIR	12.2677	0.831401	1.35073e-34	1.88753e-32
Dendritic_cells	PFDN5	12.1892	0.37302	3.54915e-34	4.91866e-32
Dendritic_cells	LDHB	12.0315	1.1239	2.42821e-33	3.31046e-31
Dendritic_cells	RGS10	11.9282	1.0154	8.43673e-33	1.1318e-30
Dendritic_cells	ZNF331	11.9181	1.67571	9.52332e-33	1.26242e-30
Dendritic_cells	FOSB	11.8841	0.910234	1.43122e-32	1.86771e-30
Dendritic_cells	RPLP2	11.8801	0.298014	1.50277e-32	1.95348e-30
Dendritic_cells	RPS11	11.8538	0.464963	2.05763e-32	2.64402e-30
Dendritic_cells	ACTG1	11.7471	0.688144	7.30511e-32	9.31554e-30
Dendritic_cells	PCBP1	11.7465	0.67891	7.35815e-32	9.34764e-30
Dendritic_cells	HBEGF	11.709	1.52656	1.14668e-31	1.45123e-29
Dendritic_cells	HMGA1	11.7031	1.18754	1.22872e-31	1.53765e-29
Dendritic_cells	MEF2D	11.5528	1.51814	7.14836e-31	8.81403e-29
Dendritic_cells	KMT2E	11.3809	0.9245	5.20805e-30	6.26048e-28
Dendritic_cells	FOXN3	11.3117	0.955357	1.14899e-29	1.36165e-27
Dendritic_cells	NR4A1	11.3034	2.12321	1.26306e-29	1.49157e-27
Dendritic_cells	LY86	11.2824	1.32949	1.60397e-29	1.88091e-27
Dendritic_cells	EIF3K	11.2145	0.501304	3.46055e-29	4.01591e-27
Dendritic_cells	FCER1A	11.1623	6.39488	6.23686e-29	7.18803e-27
Dendritic_cells	MARCKSL1	11.1362	0.898453	8.35724e-29	9.56604e-27
Dendritic_cells	YBX1	11.1066	0.442709	1.1647e-28	1.32413e-26
Dendritic_cells	EIF2S3	11.0751	1.0258	1.65628e-28	1.87031e-26
Dendritic_cells	GNAS	10.9872	0.452644	4.40504e-28	4.90818e-26
Dendritic_cells	SRGN	10.986	0.537171	4.4626e-28	4.95586e-26
Dendritic_cells	ALDH2	10.8889	1.1728	1.3018e-27	1.42214e-25
Dendritic_cells	SQSTM1	10.6837	0.948288	1.21353e-26	1.26396e-24
Dendritic_cells	CNBP	10.6483	0.614757	1.77542e-26	1.83213e-24
Dendritic_cells	SMDT1	10.5805	0.709348	3.67046e-26	3.76452e-24
Dendritic_cells	CLEC4A	10.4382	1.80084	1.65932e-25	1.65625e-23
Dendritic_cells	TGFBI	10.4357	1.32158	1.70353e-25	1.69534e-23
Dendritic_cells	SEPT9	10.3843	1.00678	2.92372e-25	2.8925e-23
Dendritic_cells	APEX1	10.3552	1.17474	3.96448e-25	3.91061e-23
Dendritic_cells	HINT1	10.3438	0.480809	4.46412e-25	4.39055e-23
Dendritic_cells	ATP5F1A	10.3236	0.857471	5.50987e-25	5.40321e-23
Dendritic_cells	RPL23	10.3222	0.439349	5.59536e-25	5.45515e-23
Dendritic_cells	EIF3G	10.2845	0.693629	8.27773e-25	8.04692e-23
Dendritic_cells	CDKN1A	10.1193	0.996461	4.53791e-24	4.28712e-22
Dendritic_cells	CXCL16	10.0643	1.14726	7.94668e-24	7.38271e-22
Dendritic_cells	ALKBH7	10.0457	0.984803	9.59356e-24	8.88809e-22
Dendritic_cells	OXA1L	10.0012	1.1836	1.50503e-23	1.3829e-21
Dendritic_cells	PICALM	10.0006	0.915351	1.51514e-23	1.3846e-21
Dendritic_cells	PNRC1	9.92275	0.61389	3.31479e-23	2.98047e-21
Dendritic_cells	ITGAX	9.9016	1.20707	4.09647e-23	3.66367e-21
Dendritic_cells	HLA-DRB5	9.89462	1.09016	4.39262e-23	3.90769e-21
Dendritic_cells	TOMM7	9.87536	0.398901	5.3242e-23	4.69903e-21
Dendritic_cells	CD99	9.73745	0.770908	2.08722e-22	1.8135e-20
Dendritic_cells	TKT	9.73388	0.73031	2.16176e-22	1.87341e-20
Dendritic_cells	OSM	9.67018	3.90507	4.03665e-22	3.48023e-20
Dendritic_cells	CSTA	9.55719	0.806167	1.20991e-21	1.02729e-19
Dendritic_cells	NR4A3	9.52412	1.96997	1.66446e-21	1.40966e-19
Dendritic_cells	EIF3D	9.4674	0.871428	2.86902e-21	2.38762e-19
Dendritic_cells	AES	9.41801	0.655709	4.59699e-21	3.79738e-19
Dendritic_cells	ZFP36L1	9.4016	0.753013	5.37374e-21	4.40647e-19
Dendritic_cells	CIRBP	9.37276	0.517806	7.06608e-21	5.76599e-19
Dendritic_cells	RPL37	9.35171	0.257279	8.6241e-21	6.98636e-19
Dendritic_cells	BTG1	9.29968	0.537576	1.40872e-20	1.12758e-18
Dendritic_cells	UXT	9.2269	0.633214	2.78572e-20	2.1778e-18
Dendritic_cells	ETF1	9.22252	0.791828	2.902e-20	2.26343e-18
Dendritic_cells	HACD4	9.22043	1.07986	2.95912e-20	2.30262e-18
Dendritic_cells	LGALS3	9.19632	0.727923	3.70404e-20	2.85577e-18
Dendritic_cells	COX7A2L	9.17594	0.749664	4.47657e-20	3.42774e-18
Dendritic_cells	HLA-DQA2	9.09292	1.08215	9.64145e-20	7.29921e-18
Dendritic_cells	RPL27	9.07457	0.259701	1.14124e-19	8.60112e-18
Dendritic_cells	TOMM20	9.03875	0.537121	1.5848e-19	1.19173e-17
Dendritic_cells	TAGLN2	9.01449	0.571212	1.97794e-19	1.46829e-17
Dendritic_cells	C6orf48	8.98156	0.99551	2.66943e-19	1.97197e-17
Dendritic_cells	AL118516.1	8.96842	1.39446	3.00808e-19	2.21239e-17
Dendritic_cells	PLD4	8.95292	3.06418	3.4619e-19	2.54059e-17
Dendritic_cells	NPM1	8.95088	0.510862	3.52644e-19	2.58231e-17
Dendritic_cells	TGFB1	8.93733	0.66559	3.98691e-19	2.91314e-17
Dendritic_cells	FTH1	8.84646	0.492489	9.03383e-19	6.55794e-17
Dendritic_cells	COX4I1	8.82944	0.31111	1.05202e-18	7.62041e-17
Dendritic_cells	SFPQ	8.75993	0.547828	1.95379e-18	1.39715e-16
Dendritic_cells	TLE3	8.74443	0.771653	2.24139e-18	1.596e-16
Dendritic_cells	IGBP1	8.72038	0.989463	2.77275e-18	1.95773e-16
Dendritic_cells	BTG2	8.71605	0.776106	2.88086e-18	2.0298e-16
Dendritic_cells	ICOSLG	8.66916	2.25492	4.3532e-18	3.03529e-16
Dendritic_cells	PTPRE	8.65173	0.830583	5.07243e-18	3.52214e-16
Dendritic_cells	GNA13	8.63206	0.853636	6.02575e-18	4.17544e-16
Dendritic_cells	INSIG1	8.53049	1.10191	1.45731e-17	9.79461e-16
Dendritic_cells	UBE2D3	8.51148	0.397518	1.71728e-17	1.14729e-15
Dendritic_cells	G0S2	8.46954	1.17247	2.46371e-17	1.63296e-15
Dendritic_cells	CLEC2B	8.44288	0.650977	3.09605e-17	2.03599e-15
Dendritic_cells	SRSF5	8.38693	0.420458	4.99022e-17	3.23093e-15
Dendritic_cells	UBC	8.26186	0.319461	1.43418e-16	9.16183e-15
Dendritic_cells	CARD19	8.25014	0.86987	1.58209e-16	1.00875e-14
Dendritic_cells	NR1H2	8.24713	0.926382	1.6224e-16	1.03249e-14
Dendritic_cells	SSR2	8.23042	0.54472	1.86563e-16	1.17833e-14
Dendritic_cells	CHMP2B	8.20636	0.904598	2.27991e-16	1.43459e-14
Dendritic_cells	NXT1	8.18103	0.886814	2.81419e-16	1.76087e-14
Dendritic_cells	ATP5MG	8.1527	0.310993	3.55893e-16	2.21858e-14
Dendritic_cells	PHB2	8.14296	0.75011	3.85717e-16	2.40003e-14
Dendritic_cells	H1FX	8.13904	0.699459	3.98425e-16	2.46994e-14
Dendritic_cells	GPAT3	8.12834	2.44545	4.35218e-16	2.69305e-14
Dendritic_cells	NFKBID	8.11346	1.50576	4.91999e-16	3.0388e-14
Dendritic_cells	EGR1	8.10984	1.59991	5.06873e-16	3.12491e-14
Dendritic_cells	SMIM26	8.0812	0.70285	6.41343e-16	3.92507e-14
Dendritic_cells	CBX6	8.05918	1.03714	7.68077e-16	4.64978e-14
Dendritic_cells	C15orf39	7.95369	1.01411	1.81042e-15	1.07465e-13
Dendritic_cells	RBM38	7.93702	0.945493	2.07094e-15	1.2228e-13
Dendritic_cells	SELENOK	7.93656	0.692311	2.07861e-15	1.22518e-13
Dendritic_cells	PTP4A1	7.92887	0.79804	2.21154e-15	1.29896e-13
Dendritic_cells	FNIP1	7.91572	1.05748	2.45829e-15	1.43384e-13
Dendritic_cells	VIM	7.89442	0.46404	2.91677e-15	1.68951e-13
Dendritic_cells	PABPC4	7.88132	0.723856	3.23944e-15	1.86674e-13
Dendritic_cells	ENHO	7.8618	4.57142	3.78653e-15	2.17082e-13
Dendritic_cells	PSAP	7.8458	0.572523	4.30212e-15	2.458e-13
Dendritic_cells	ZFAS1	7.83825	0.453947	4.56852e-15	2.60134e-13
Dendritic_cells	GRASP	7.8224	0.937586	5.18236e-15	2.93591e-13
Dendritic_cells	HLA-DQA1	7.81914	0.975611	5.3184e-15	3.0079e-13
Dendritic_cells	THBD	7.80487	1.60308	5.95612e-15	3.3629e-13
Dendritic_cells	HSD17B11	7.78235	0.954716	7.11908e-15	3.99932e-13
Dendritic_cells	CHMP1B	7.74841	0.843746	9.3053e-15	5.1927e-13
Dendritic_cells	JARID2	7.64857	0.770779	2.03228e-14	1.10647e-12
Dendritic_cells	HLA-C	7.64617	0.284938	2.07047e-14	1.12544e-12
Dendritic_cells	IL10RA	7.64363	0.704168	2.11189e-14	1.14424e-12
Dendritic_cells	SEC11A	7.63578	0.571409	2.24462e-14	1.21419e-12
Dendritic_cells	PTP4A2	7.59822	0.34683	3.00237e-14	1.6111e-12
Dendritic_cells	CD52	7.5944	0.642204	3.09233e-14	1.65672e-12
Dendritic_cells	NSMCE3	7.54639	1.07583	4.47496e-14	2.37095e-12
Dendritic_cells	IL1B	7.50847	1.40198	5.98218e-14	3.15457e-12
Dendritic_cells	IER2	7.48722	0.478157	7.0348e-14	3.67782e-12
Dendritic_cells	RASSF5	7.46057	0.696995	8.61518e-14	4.46578e-12
Dendritic_cells	CSF3R	7.39335	0.87978	1.4318e-13	7.33126e-12
Dendritic_cells	DDIT4	7.39141	0.881884	1.45281e-13	7.41621e-12
Dendritic_cells	ALYREF	7.3806	0.751361	1.57573e-13	8.01923e-12
Dendritic_cells	USP3	7.38015	0.671617	1.58116e-13	8.03471e-12
Dendritic_cells	YPEL5	7.36593	0.510898	1.7592e-13	8.9124e-12
Dendritic_cells	COTL1	7.35405	0.521076	1.92286e-13	9.71219e-12
Dendritic_cells	AKIRIN1	7.34885	0.872661	1.99913e-13	1.00822e-11
Dendritic_cells	ABHD14B	7.32745	1.44819	2.34574e-13	1.17245e-11
Dendritic_cells	CD4	7.28953	1.0368	3.11031e-13	1.53628e-11
Dendritic_cells	ZFP36	7.28245	0.430808	3.27814e-13	1.6168e-11
Dendritic_cells	JMJD1C	7.24448	0.642316	4.34097e-13	2.11303e-11
Dendritic_cells	MKNK2	7.24362	0.970076	4.3688e-13	2.12349e-11
Dendritic_cells	CNN2	7.22782	0.643027	4.90822e-13	2.37535e-11
Dendritic_cells	DEDD2	7.21635	1.08412	5.34016e-13	2.57325e-11
Dendritic_cells	PFDN2	7.21283	0.600486	5.47995e-13	2.63682e-11
Dendritic_cells	PEBP1	7.19117	0.593475	6.42366e-13	3.08207e-11
Dendritic_cells	FCGRT	7.17629	0.630882	7.16272e-13	3.42687e-11
Dendritic_cells	LAPTM4A	7.17558	0.534184	7.20018e-13	3.43988e-11
Dendritic_cells	COMMD6	7.15662	0.332739	8.26901e-13	3.92257e-11
Dendritic_cells	BNIP3L	7.12594	0.685012	1.03372e-12	4.8556e-11
Dendritic_cells	SARAF	7.10622	0.381964	1.19266e-12	5.55548e-11
Dendritic_cells	METTL9	7.0998	0.674765	1.24941e-12	5.79565e-11
Dendritic_cells	HERPUD1	7.06417	0.520985	1.61575e-12	7.42315e-11
Dendritic_cells	CCDC85B	6.9917	0.635579	2.71568e-12	1.22913e-10
Dendritic_cells	RSL24D1	6.98941	0.45161	2.76044e-12	1.24771e-10
Dendritic_cells	UQCRB	6.98146	0.274106	2.92128e-12	1.31685e-10
Dendritic_cells	CD1C	6.95073	2.91095	3.63403e-12	1.62288e-10
Dendritic_cells	NLRP3	6.92795	1.05015	4.26987e-12	1.90429e-10
Dendritic_cells	CUTA	6.9174	0.674959	4.60011e-12	2.04613e-10
Dendritic_cells	ATP6V1F	6.90833	0.441687	4.904e-12	2.17554e-10
Dendritic_cells	POLR1D	6.90226	0.499631	5.11806e-12	2.2645e-10
Dendritic_cells	C9orf16	6.8912	0.514541	5.53222e-12	2.4381e-10
Dendritic_cells	ERGIC3	6.87592	0.830189	6.15932e-12	2.71026e-10
Dendritic_cells	GDI2	6.80049	0.576549	1.04264e-11	4.52956e-10
Dendritic_cells	MAZ	6.79988	0.814889	1.04708e-11	4.54294e-10
Dendritic_cells	LMNA	6.77603	0.826925	1.23526e-11	5.32494e-10
Dendritic_cells	EIF1B	6.76792	0.551512	1.30644e-11	5.61734e-10
Dendritic_cells	VPS51	6.727	0.93936	1.73196e-11	7.39957e-10
Dendritic_cells	ARF5	6.7241	0.537478	1.76687e-11	7.53908e-10
Dendritic_cells	ANKH	6.70677	1.78533	1.98982e-11	8.4261e-10
Dendritic_cells	STRAP	6.69433	0.578013	2.16658e-11	9.15148e-10
Dendritic_cells	FBL	6.66467	0.800027	2.65257e-11	1.11761e-09
Dendritic_cells	ADA2	6.61539	1.16272	3.70572e-11	1.54966e-09
Dendritic_cells	RNF166	6.6135	0.795089	3.75325e-11	1.56758e-09
Dendritic_cells	PQBP1	6.60071	0.854384	4.09184e-11	1.70475e-09
Dendritic_cells	EPB41L4A-AS1	6.5999	0.713773	4.11441e-11	1.71202e-09
Dendritic_cells	FBXW7	6.57319	0.865321	4.92475e-11	2.02907e-09
Dendritic_cells	UBE2B	6.54929	0.533247	5.78108e-11	2.37024e-09
Dendritic_cells	NRGN	6.52218	0.932312	6.92933e-11	2.83065e-09
Dendritic_cells	BCAS2	6.43513	0.843282	1.23365e-10	4.94905e-09
Dendritic_cells	YY1	6.38988	0.564589	1.66018e-10	6.54279e-09
Dendritic_cells	DNAJC4	6.38901	0.99047	1.66961e-10	6.57224e-09
Dendritic_cells	CNPY3	6.37	0.517568	1.89025e-10	7.42333e-09
Dendritic_cells	IVNS1ABP	6.34651	1.06233	2.20257e-10	8.60952e-09
Dendritic_cells	BID	6.33117	0.582348	2.43312e-10	9.47756e-09
Dendritic_cells	CIITA	6.30212	1.97066	2.93603e-10	1.13518e-08
Dendritic_cells	CLEC10A	6.293	1.67962	3.11394e-10	1.20041e-08
Dendritic_cells	CYLD	6.29121	0.555845	3.14994e-10	1.21289e-08
Dendritic_cells	BRK1	6.264	0.448025	3.75228e-10	1.43658e-08
Dendritic_cells	SLC2A3	6.25839	0.604415	3.88965e-10	1.48747e-08
Dendritic_cells	SAT2	6.22313	0.674112	4.87345e-10	1.84684e-08
Dendritic_cells	PTGS2	6.20198	1.85619	5.57584e-10	2.10588e-08
Dendritic_cells	SLC43A2	6.19688	0.923278	5.75933e-10	2.16543e-08
Dendritic_cells	RSL1D1	6.19189	0.466404	5.94486e-10	2.23269e-08
Dendritic_cells	KLF3	6.17537	0.472646	6.60072e-10	2.46795e-08
Dendritic_cells	NDUFB5	6.17252	0.749979	6.72101e-10	2.51013e-08
Dendritic_cells	CFD	6.15162	0.852667	7.66931e-10	2.85159e-08
Dendritic_cells	MAP2K3	6.14546	0.612066	7.9733e-10	2.96133e-08
Dendritic_cells	RCC2	6.12074	1.04438	9.31412e-10	3.44787e-08
Dendritic_cells	STK4	6.11682	0.458703	9.5463e-10	3.52992e-08
Dendritic_cells	SYNGR1	6.11254	1.76722	9.80602e-10	3.62196e-08
Dendritic_cells	CTDNEP1	6.11187	0.553522	9.84683e-10	3.63303e-08
Dendritic_cells	NDEL1	6.09399	1.55496	1.10134e-09	4.05452e-08
Dendritic_cells	MPC2	6.07645	0.638322	1.22869e-09	4.49377e-08
Dendritic_cells	EIF4A1	6.05026	0.465155	1.44613e-09	5.25062e-08
Dendritic_cells	SATB1	6.01846	0.94473	1.76087e-09	6.35694e-08
Dendritic_cells	BZW1	5.9809	0.343326	2.21911e-09	7.93439e-08
Dendritic_cells	EMD	5.96826	0.823893	2.39799e-09	8.53754e-08
Dendritic_cells	CCNH	5.9547	1.00365	2.60545e-09	9.25538e-08
Dendritic_cells	RNPS1	5.95455	0.505121	2.60789e-09	9.25538e-08
Dendritic_cells	ANP32B	5.94573	0.379638	2.75222e-09	9.7573e-08
Dendritic_cells	NINJ1	5.93304	0.528901	2.9737e-09	1.04761e-07
Dendritic_cells	SRRM2	5.91964	0.382937	3.22647e-09	1.13546e-07
Dendritic_cells	GPX4	5.87372	0.352124	4.26118e-09	1.48866e-07
Dendritic_cells	ADAM8	5.85634	1.25396	4.73169e-09	1.64447e-07
Dendritic_cells	RCOR1	5.84992	1.10963	4.91803e-09	1.70218e-07
Dendritic_cells	SAT1	5.84865	0.297177	4.95584e-09	1.70997e-07
Dendritic_cells	TRIM8	5.83789	0.601219	5.28645e-09	1.81843e-07
Dendritic_cells	SYF2	5.83545	0.422805	5.3646e-09	1.84342e-07
Dendritic_cells	CCNY	5.81751	0.713922	5.97309e-09	2.04205e-07
Dendritic_cells	RBM3	5.81308	0.265717	6.13353e-09	2.09264e-07
Dendritic_cells	R3HDM4	5.75335	0.755127	8.74938e-09	2.94911e-07
Dendritic_cells	MCL1	5.74733	0.304483	9.0662e-09	3.05283e-07
Dendritic_cells	MAP7D1	5.7166	0.742415	1.08675e-08	3.63022e-07
Dendritic_cells	MAPKAPK2	5.69933	0.600442	1.20282e-08	4.00201e-07
Dendritic_cells	MEF2C	5.67609	0.749832	1.37811e-08	4.55361e-07
Dendritic_cells	UBE2R2	5.67578	0.588309	1.38058e-08	4.55726e-07
Dendritic_cells	LTB	5.67257	0.887787	1.40671e-08	4.63896e-07
Dendritic_cells	SLC9A3R1	5.65468	0.961643	1.56135e-08	5.12876e-07
Dendritic_cells	SERTAD1	5.63384	0.709091	1.76243e-08	5.74425e-07
Dendritic_cells	CMTM3	5.6263	0.728581	1.84121e-08	5.98358e-07
Dendritic_cells	PABPN1	5.62609	0.612088	1.84339e-08	5.98436e-07
Dendritic_cells	TTC3	5.62594	0.672183	1.84502e-08	5.98436e-07
Dendritic_cells	USP36	5.62176	1.04675	1.89022e-08	6.12505e-07
Dendritic_cells	TOB1	5.61952	0.743282	1.91492e-08	6.19909e-07
Dendritic_cells	DDIT3	5.60576	1.09898	2.07347e-08	6.67369e-07
Dendritic_cells	NSA2	5.59928	0.381532	2.15238e-08	6.92105e-07
Dendritic_cells	NRARP	5.58904	2.77585	2.28327e-08	7.33489e-07
Dendritic_cells	NR1D2	5.58364	0.844696	2.35537e-08	7.55206e-07
Dendritic_cells	UTF1	5.5817	2.20815	2.38176e-08	7.62936e-07
Dendritic_cells	CAMLG	5.57182	0.525336	2.52098e-08	8.0446e-07
Dendritic_cells	ZFP91	5.57095	0.845034	2.53355e-08	8.07702e-07
Dendritic_cells	GRK2	5.54312	0.541193	2.97124e-08	9.42756e-07
Dendritic_cells	MAPK1IP1L	5.53211	0.498146	3.16392e-08	1.00011e-06
Dendritic_cells	SIK3	5.52896	0.959408	3.22143e-08	1.01542e-06
Dendritic_cells	HIGD2A	5.52896	0.331439	3.22143e-08	1.01542e-06
Dendritic_cells	CD44	5.51825	0.386945	3.42386e-08	1.0772e-06
Dendritic_cells	DPP7	5.49573	0.527303	3.89103e-08	1.22189e-06
Dendritic_cells	SASH3	5.48717	0.683203	4.08434e-08	1.28139e-06
Dendritic_cells	CSDE1	5.48691	0.304552	4.09024e-08	1.28204e-06
Dendritic_cells	C7orf50	5.4627	0.653776	4.68938e-08	1.46164e-06
Dendritic_cells	ZBTB43	5.45801	0.722432	4.81488e-08	1.49936e-06
Dendritic_cells	ATP5F1B	5.43743	0.370935	5.4056e-08	1.6663e-06
Dendritic_cells	HNRNPUL1	5.4333	0.482147	5.53221e-08	1.7022e-06
Dendritic_cells	MLF2	5.42102	0.60345	5.92615e-08	1.81674e-06
Dendritic_cells	PTRHD1	5.41373	0.650865	6.17261e-08	1.88712e-06
Dendritic_cells	GGA1	5.37923	0.779187	7.4807e-08	2.27253e-06
Dendritic_cells	HAVCR2	5.3646	0.975596	8.11293e-08	2.45128e-06
Dendritic_cells	TAB2	5.35772	0.721402	8.42793e-08	2.53276e-06
Dendritic_cells	CCL3L1	5.32546	2.05601	1.00698e-07	3.00465e-06
Dendritic_cells	MYO9B	5.32235	0.587666	1.02435e-07	3.05104e-06
Dendritic_cells	RANBP2	5.31195	0.679717	1.08456e-07	3.22179e-06
Dendritic_cells	EIF2A	5.30839	0.567091	1.106e-07	3.28257e-06
Dendritic_cells	TSPYL1	5.29916	0.841029	1.16335e-07	3.44061e-06
Dendritic_cells	SF3B1	5.29672	0.35523	1.17904e-07	3.48393e-06
Dendritic_cells	ZDHHC7	5.25365	0.943192	1.49113e-07	4.37145e-06
Dendritic_cells	GSTK1	5.24264	0.442149	1.58292e-07	4.62842e-06
Dendritic_cells	OSER1	5.24193	0.666147	1.58905e-07	4.64231e-06
Dendritic_cells	CHP1	5.2401	0.52041	1.60493e-07	4.68462e-06
Dendritic_cells	SH2B3	5.23398	0.642853	1.65898e-07	4.83818e-06
Dendritic_cells	ZNF787	5.23174	0.804911	1.67924e-07	4.89299e-06
Dendritic_cells	RGS1	5.21915	0.682529	1.79747e-07	5.21934e-06
Dendritic_cells	BAIAP2	5.21385	2.54471	1.84962e-07	5.36149e-06
Dendritic_cells	PPT1	5.20473	0.411184	1.94282e-07	5.61709e-06
Dendritic_cells	HSPA9	5.16049	0.49964	2.46303e-07	7.04822e-06
Dendritic_cells	TRAF4	5.12125	1.56185	3.03518e-07	8.63392e-06
Dendritic_cells	C12orf75	5.10856	1.00514	3.24625e-07	9.18756e-06
Dendritic_cells	ATP1B1	5.08649	1.63446	3.64747e-07	1.02367e-05
Dendritic_cells	HMGN1	5.0792	0.363717	3.79019e-07	1.06046e-05
Dendritic_cells	RTRAF	5.07869	0.382175	3.80037e-07	1.06214e-05
Dendritic_cells	SLC25A33	5.06142	0.80605	4.16149e-07	1.15824e-05
Dendritic_cells	REL	5.06081	0.386147	4.17486e-07	1.161e-05
Dendritic_cells	CCNB1IP1	5.04419	1.09552	4.5544e-07	1.26236e-05
Dendritic_cells	RAC1	5.01677	0.312037	5.25462e-07	1.44806e-05
Dendritic_cells	MXI1	4.98737	0.934513	6.12072e-07	1.67436e-05
Dendritic_cells	UBE2M	4.98533	0.524128	6.18561e-07	1.69073e-05
Dendritic_cells	CNIH1	4.96902	0.614488	6.72915e-07	1.82591e-05
Dendritic_cells	ZNF703	4.96734	1.60946	6.78775e-07	1.84032e-05
Dendritic_cells	RXRA	4.96423	0.747679	6.89737e-07	1.86702e-05
Dendritic_cells	BCL2	4.95373	0.833861	7.28031e-07	1.96592e-05
Dendritic_cells	PRMT9	4.95287	1.03869	7.31282e-07	1.97152e-05
Dendritic_cells	DNTTIP2	4.94915	0.449157	7.45398e-07	2.00796e-05
Dendritic_cells	PLK3	4.93763	0.831216	7.90783e-07	2.12681e-05
Dendritic_cells	MIDN	4.93549	0.403026	7.99506e-07	2.14851e-05
Dendritic_cells	MOB3A	4.91566	0.714405	8.84824e-07	2.36644e-05
Dendritic_cells	TENT5C	4.88509	0.833712	1.03384e-06	2.73446e-05
Dendritic_cells	BCL11A	4.87821	0.788491	1.07055e-06	2.82045e-05
Dendritic_cells	GPSM3	4.87341	0.33498	1.09686e-06	2.88069e-05
Dendritic_cells	HSPA8	4.86179	0.532977	1.16326e-06	3.04792e-05
Dendritic_cells	NDRG2	4.85038	2.78349	1.23226e-06	3.21864e-05
Dendritic_cells	ZFYVE16	4.84936	1.1923	1.2386e-06	3.23271e-05
Dendritic_cells	UBE2D2	4.84763	0.323042	1.24947e-06	3.25853e-05
Dendritic_cells	TPD52L2	4.8462	0.909855	1.25848e-06	3.27949e-05
Dendritic_cells	VASP	4.84284	0.410186	1.27998e-06	3.33034e-05
Dendritic_cells	CCND2	4.81725	1.00324	1.45548e-06	3.7607e-05
Dendritic_cells	FBRS	4.81206	0.747444	1.49386e-06	3.85394e-05
Dendritic_cells	RHOF	4.79457	0.684573	1.6302e-06	4.17357e-05
Dendritic_cells	STK10	4.77918	0.589512	1.76008e-06	4.49237e-05
Dendritic_cells	MAP3K2	4.77139	0.511905	1.82962e-06	4.65568e-05
Dendritic_cells	CSNK1A1	4.76425	0.376709	1.89556e-06	4.81981e-05
Dendritic_cells	PPP2CA	4.76175	0.418455	1.91917e-06	4.87246e-05
Dendritic_cells	RNF168	4.74331	0.796379	2.10259e-06	5.31399e-05
Dendritic_cells	SULF2	4.74076	0.721713	2.12921e-06	5.37721e-05
Dendritic_cells	B4GALT1	4.72797	0.483762	2.26781e-06	5.71433e-05
Dendritic_cells	PRNP	4.72302	0.452814	2.32366e-06	5.84189e-05
Dendritic_cells	MAP1LC3B	4.7111	0.333008	2.46387e-06	6.1836e-05
Dendritic_cells	UQCRFS1	4.69596	0.356189	2.65357e-06	6.63154e-05
Dendritic_cells	ID2	4.69509	0.421203	2.66484e-06	6.6498e-05
Dendritic_cells	MAFG	4.69219	0.729336	2.70297e-06	6.73493e-05
Dendritic_cells	GID8	4.68296	0.614115	2.82755e-06	7.03489e-05
Dendritic_cells	CREM	4.65784	0.86082	3.19544e-06	7.90913e-05
Dendritic_cells	NRROS	4.65162	1.06214	3.29333e-06	8.13942e-05
Dendritic_cells	BEX4	4.64979	0.776989	3.32277e-06	8.20611e-05
Dendritic_cells	PIP4P1	4.64902	0.829241	3.3351e-06	8.22853e-05
Dendritic_cells	ID3	4.64892	1.70343	3.33675e-06	8.22853e-05
Dendritic_cells	DAZAP2	4.64622	0.291596	3.38072e-06	8.32471e-05
Dendritic_cells	AKAP17A	4.64051	0.910234	3.47546e-06	8.53715e-05
Dendritic_cells	UPK3A	4.62471	1.94374	3.75116e-06	9.18965e-05
Dendritic_cells	CYTIP	4.62451	0.372468	3.75485e-06	9.19198e-05
Dendritic_cells	PHLDA1	4.58578	1.0406	4.52299e-06	0.000109525
Dendritic_cells	CAPN2	4.56448	0.468464	5.00745e-06	0.000120646
Dendritic_cells	SPNS3	4.54674	2.85856	5.44832e-06	0.000130518
Dendritic_cells	PPIG	4.54093	0.488035	5.60065e-06	0.000133881
Dendritic_cells	DBP	4.51657	2.16978	6.28494e-06	0.000149599
Dendritic_cells	TMEM14C	4.51366	0.687454	6.37169e-06	0.000151448
Dendritic_cells	QARS	4.49965	0.771223	6.80654e-06	0.000161213
Dendritic_cells	EID1	4.49287	0.310798	7.02691e-06	0.000166198
Dendritic_cells	KDM7A	4.48594	0.994921	7.25929e-06	0.000171573
Dendritic_cells	C1orf43	4.48456	0.554516	7.30629e-06	0.000172562
Dendritic_cells	RPS4Y1	4.48253	0.833776	7.37645e-06	0.000174097
Dendritic_cells	SSR1	4.47891	0.535573	7.50259e-06	0.000176453
Dendritic_cells	CEP170	4.47794	0.610641	7.53669e-06	0.000177131
Dendritic_cells	YBX3	4.46887	0.403116	7.86346e-06	0.000184552
Dendritic_cells	PLEKHO1	4.4547	0.393178	8.40104e-06	0.000196618
Dendritic_cells	GRN	4.43905	0.30976	9.03549e-06	0.000210147
Dendritic_cells	TSPYL2	4.42484	0.72071	9.65156e-06	0.000223546
Dendritic_cells	RBPJ	4.42346	0.380336	9.71327e-06	0.00022482
Dendritic_cells	RNF114	4.41918	0.467671	9.90766e-06	0.000229161
Dendritic_cells	MAF1	4.41602	0.534495	1.00535e-05	0.000232374
Dendritic_cells	BRD2	4.4122	0.413976	1.02327e-05	0.00023619
Dendritic_cells	BCLAF1	4.40022	0.279313	1.08141e-05	0.000247734
Dendritic_cells	ADAM28	4.39405	0.859834	1.11256e-05	0.000254697
Dendritic_cells	TACC1	4.39202	0.402865	1.12305e-05	0.000256922
Dendritic_cells	BCL7A	4.38641	1.23753	1.15237e-05	0.000263271
Dendritic_cells	SYAP1	4.36648	0.51658	1.26263e-05	0.000287677
Dendritic_cells	IL18	4.36623	1.05711	1.2641e-05	0.000287818
Dendritic_cells	CD86	4.36123	0.476287	1.29331e-05	0.000294068
Dendritic_cells	OGFRL1	4.35889	0.549852	1.30724e-05	0.000296632
Dendritic_cells	PID1	4.35226	2.1981	1.34739e-05	0.000305329
Dendritic_cells	PI4K2A	4.35043	1.09352	1.35871e-05	0.000307687
Dendritic_cells	APH1A	4.34885	0.427764	1.36853e-05	0.000309494
Dendritic_cells	GADD45B	4.34691	0.297009	1.38067e-05	0.000311817
Dendritic_cells	AHNAK	4.34508	0.385193	1.39226e-05	0.000314223
Dendritic_cells	BRD4	4.34161	0.482856	1.41441e-05	0.000318579
Dendritic_cells	ACTN1	4.34049	0.978967	1.42164e-05	0.000319565
Dendritic_cells	ARRDC2	4.32923	1.00101	1.49632e-05	0.000335229
Dendritic_cells	RNF138	4.32128	0.467788	1.55128e-05	0.000346614
Dendritic_cells	CACUL1	4.3094	0.675105	1.63695e-05	0.000364784
Dendritic_cells	PDE4A	4.30823	1.13735	1.64565e-05	0.000366236
Dendritic_cells	RNF11	4.30278	0.617202	1.68669e-05	0.000374376
Dendritic_cells	EIF3A	4.29157	0.397128	1.77417e-05	0.000392753
Dendritic_cells	AKR1B1	4.28673	1.13379	1.81326e-05	0.000401142
Dendritic_cells	PPP1CB	4.28377	0.322339	1.83753e-05	0.000406244
Dendritic_cells	CD300LB	4.28301	2.3743	1.84386e-05	0.000407106
Dendritic_cells	SUPT4H1	4.27918	0.434561	1.87581e-05	0.00041371
Dendritic_cells	TSPOAP1	4.26721	1.70864	1.97936e-05	0.000435589
Dendritic_cells	FKBP8	4.24529	0.366774	2.18309e-05	0.000477507
Dendritic_cells	RALGDS	4.24325	1.1192	2.20302e-05	0.000481335
Dendritic_cells	RNASET2	4.23872	0.33881	2.248e-05	0.000490842
Dendritic_cells	AC025171.3	4.23398	1.20954	2.29593e-05	0.000499357
Dendritic_cells	ZNF277	4.21731	1.26386	2.4723e-05	0.000535288
Dendritic_cells	USP22	4.21543	0.783164	2.49305e-05	0.000538737
Dendritic_cells	SYPL1	4.21232	0.682391	2.52762e-05	0.000545856
Dendritic_cells	TAGAP	4.21018	0.751911	2.55169e-05	0.000550698
Dendritic_cells	JOSD1	4.19311	0.583956	2.75161e-05	0.000590803
Dendritic_cells	PRPF40A	4.19255	0.357131	2.75842e-05	0.000591887
Dendritic_cells	TMEM219	4.18684	0.341905	2.82868e-05	0.000604257
Dendritic_cells	CORO1A	4.18668	0.329957	2.83059e-05	0.000604279
Dendritic_cells	IER3	4.18521	0.551816	2.84907e-05	0.000607451
Dendritic_cells	NONO	4.1794	0.472359	2.92283e-05	0.000621992
Dendritic_cells	PPP1R15A	4.16477	0.282015	3.11666e-05	0.00065989
Dendritic_cells	CHD1	4.161	0.385875	3.16858e-05	0.00067046
Dendritic_cells	PIK3R5	4.15356	0.783968	3.27345e-05	0.00069134
Dendritic_cells	SMOX	4.1531	1.32088	3.28002e-05	0.000691857
Dendritic_cells	SPAG9	4.15121	0.518615	3.30716e-05	0.000696706
Dendritic_cells	ZNF394	4.1426	0.510299	3.43389e-05	0.000722042
Dendritic_cells	TCTN3	4.14066	1.30451	3.46301e-05	0.000727709
Dendritic_cells	ARF1	4.13878	0.252992	3.49159e-05	0.000733256
Dendritic_cells	SNRPD2	4.1265	0.288165	3.68331e-05	0.000768227
Dendritic_cells	H1F0	4.12624	1.18676	3.68739e-05	0.0007686
Dendritic_cells	ODF3B	4.10586	0.451847	4.02819e-05	0.000834966
Dendritic_cells	EP300	4.09622	0.374325	4.19942e-05	0.000867243
Dendritic_cells	ELP5	4.08726	0.746534	4.36507e-05	0.000898684
Dendritic_cells	HGSNAT	4.08165	1.18404	4.47173e-05	0.000918951
Dendritic_cells	AC008105.3	4.07477	1.39652	4.606e-05	0.000945386
Dendritic_cells	GLTP	4.07283	0.391615	4.64448e-05	0.000952119
Dendritic_cells	METRNL	4.06646	0.381902	4.77322e-05	0.000977316
Dendritic_cells	PAIP2	4.06157	0.275307	4.87439e-05	0.000994992
Dendritic_cells	PLXDC2	4.05775	0.668665	4.95483e-05	0.00101018
Dendritic_cells	BCL7B	4.05703	0.396906	4.96999e-05	0.00101248
Dendritic_cells	AFF3	4.05693	1.4208	4.97215e-05	0.00101248
Dendritic_cells	ANXA1	4.04878	0.381347	5.14858e-05	0.0010465
Dendritic_cells	LGMN	4.04705	1.53575	5.18682e-05	0.001053
Dendritic_cells	ANPEP	4.0445	0.727993	5.24356e-05	0.00106323
Dendritic_cells	RELT	4.03318	0.590256	5.50264e-05	0.00111307
Dendritic_cells	NUTM2B-AS1	4.02386	0.506732	5.72527e-05	0.00115532
Dendritic_cells	HNRNPD	4.01193	0.276781	6.0224e-05	0.00121163
Dendritic_cells	TRABD	4.00903	0.378461	6.09696e-05	0.00122516
Dendritic_cells	TMEM170B	4.00576	0.697503	6.18171e-05	0.00123997
Dendritic_cells	DAZAP1	3.96438	0.393174	7.35861e-05	0.00145601
Dendritic_cells	HECTD1	3.94869	0.498654	7.85813e-05	0.00154845
Dendritic_cells	KCNQ1	3.94038	1.20805	8.1353e-05	0.00159837
Dendritic_cells	RARA	3.93391	0.541349	8.35763e-05	0.00163917
Dendritic_cells	LINC00926	3.92957	1.67269	8.50962e-05	0.00166703
Dendritic_cells	SNU13	3.92397	0.275477	8.7102e-05	0.00170433
Dendritic_cells	HEXA	3.91158	0.684532	9.16925e-05	0.00178375
Dendritic_cells	ZNF467	3.89421	0.864489	9.85208e-05	0.00190883
Dendritic_cells	IQSEC1	3.89084	0.617828	9.98967e-05	0.00193326
Dendritic_cells	ANKRD13D	3.88758	0.720634	0.000101248	0.00195603
Dendritic_cells	BHLHE40	3.88116	0.378574	0.00010396	0.00200494
Dendritic_cells	SEPT6	3.87688	0.36188	0.000105805	0.00203468
Dendritic_cells	HADHA	3.86602	0.371401	0.000110624	0.00211644
Dendritic_cells	PQLC1	3.86246	0.450154	0.000112253	0.00214392
Dendritic_cells	CCDC57	3.86164	0.864773	0.000112628	0.00214987
Dendritic_cells	ALKBH5	3.86139	0.637742	0.000112746	0.00215089
Dendritic_cells	C8orf59	3.84982	0.308312	0.000118206	0.00224484
Dendritic_cells	UBAC2	3.84161	0.750569	0.000122229	0.00231469
Dendritic_cells	PTPN7	3.83988	0.753483	0.000123095	0.00232321
Dendritic_cells	NRIP3	3.82653	1.98678	0.000129964	0.0024446
Dendritic_cells	NUP214	3.82245	0.527539	0.000132132	0.00248312
Dendritic_cells	TGIF1	3.82199	0.66768	0.000132378	0.00248584
Dendritic_cells	ITPKB	3.81878	1.20627	0.000134113	0.00251559
Dendritic_cells	UBXN1	3.81358	0.30773	0.000136967	0.00256769
Dendritic_cells	PURB	3.80385	0.694505	0.000142465	0.00266184
Dendritic_cells	MPST	3.80196	0.95917	0.000143554	0.00268069
Dendritic_cells	FAM118A	3.79783	0.924417	0.000145966	0.00272269
Dendritic_cells	SPEN	3.78892	0.544913	0.000151306	0.00281604
Dendritic_cells	EVI2A	3.78795	0.785733	0.000151897	0.00282546
Dendritic_cells	GNA12	3.77215	0.709429	0.000161847	0.00299892
Dendritic_cells	FAM102B	3.76481	1.0988	0.000166675	0.00308327
Dendritic_cells	TMEM273	3.75971	2.1895	0.000170108	0.00314156
Dendritic_cells	SAMD4B	3.74534	0.853635	0.000180148	0.00331785
Dendritic_cells	ZMIZ1	3.73953	0.73141	0.000184363	0.00338432
Dendritic_cells	CAMK1D	3.72572	0.958581	0.000194757	0.00355761
Dendritic_cells	PDE4B	3.72063	0.650631	0.00019873	0.00362032
Dendritic_cells	NDUFA10	3.71772	0.474737	0.000201029	0.00365227
Dendritic_cells	PMF1	3.71334	0.528161	0.000204544	0.00371413
Dendritic_cells	RBP7	3.70676	1.1863	0.000209925	0.00380566
Dendritic_cells	SCAMP4	3.69361	0.882244	0.000221089	0.00399078
Dendritic_cells	MRFAP1	3.68888	0.449578	0.000225248	0.00404842
Dendritic_cells	PRKRA	3.65126	0.760907	0.000260953	0.0046306
Dendritic_cells	SMARCD3	3.65126	1.60981	0.000260953	0.0046306
Dendritic_cells	PNISR	3.64953	0.267595	0.000262719	0.00465701
Dendritic_cells	BIN1	3.64897	0.768244	0.000263293	0.00466472
Dendritic_cells	ARHGEF2	3.64571	0.895289	0.000266655	0.00471682
Dendritic_cells	ATF4	3.6454	0.261321	0.000266973	0.00471994
Dendritic_cells	CASP4	3.62466	0.384349	0.00028934	0.00508458
Dendritic_cells	PHF1	3.62456	0.814575	0.000289454	0.00508458
Dendritic_cells	CD69	3.61885	0.46227	0.000295913	0.00518513
Dendritic_cells	GTF2B	3.61707	0.429485	0.000297959	0.00521825
Dendritic_cells	KLF13	3.61376	0.409846	0.000301794	0.0052799
Dendritic_cells	SP3	3.60066	0.43591	0.000317413	0.00553295
Dendritic_cells	SNW1	3.59067	0.376933	0.00032983	0.00574045
Dendritic_cells	SLC35E1	3.57905	0.803907	0.000344846	0.00598007
Dendritic_cells	BORCS7	3.57023	0.529791	0.000356664	0.0061627
Dendritic_cells	CSNK1G2	3.55331	0.606358	0.000380412	0.00652596
Dendritic_cells	CERK	3.54761	1.01502	0.000388751	0.0066554
Dendritic_cells	SRSF7	3.54292	0.264017	0.000395728	0.00676449
Dendritic_cells	MAT2A	3.51927	0.819522	0.000432737	0.00735215
Dendritic_cells	ZFAND1	3.51407	0.94594	0.000441295	0.00748616
Dendritic_cells	PIM3	3.49888	0.26622	0.00046721	0.00788193
Dendritic_cells	RAB5A	3.49853	0.468023	0.000467835	0.00788606
Dendritic_cells	CYP2S1	3.48986	1.90322	0.000483267	0.00812829
Dendritic_cells	ST13	3.48512	0.281317	0.000491909	0.00825708
Dendritic_cells	SH3KBP1	3.48033	0.372233	0.00050079	0.00837263
Dendritic_cells	LMBRD1	3.47712	0.671484	0.000506826	0.0084651
Dendritic_cells	YPEL3	3.47498	0.4801	0.000510887	0.0085202
Dendritic_cells	COL9A2	3.47157	1.88673	0.000517429	0.00861217
Dendritic_cells	AL161421.1	3.46076	1.85156	0.000538646	0.00892986
Dendritic_cells	GZF1	3.45077	0.874601	0.00055898	0.00923956
Dendritic_cells	CFP	3.44756	0.317893	0.000565666	0.00933168
Dendritic_cells	ZFHX3	3.44553	0.721756	0.00056995	0.00939773
Dendritic_cells	REST	3.42667	0.351306	0.000611033	0.0100357
Dendritic_cells	C16orf72	3.41913	0.301932	0.000628225	0.0102928
Dendritic_cells	FOXO3	3.41729	0.509611	0.000632474	0.0103422
Dendritic_cells	SPINT2	3.41648	0.375702	0.000634372	0.0103682
Dendritic_cells	MCUB	3.41011	0.369819	0.000649376	0.0105928
Dendritic_cells	USF2	3.38931	0.30449	0.00070068	0.0113688
Dendritic_cells	ITM2C	3.38029	1.02854	0.000724087	0.0117203
Dendritic_cells	LY9	3.37988	1.11518	0.000725162	0.011732
Dendritic_cells	NSD3	3.37841	0.379644	0.000729071	0.0117896
Dendritic_cells	ZNF292	3.37306	0.401193	0.000743389	0.0119922
Dendritic_cells	PPP1R14B	3.36133	0.330617	0.000775669	0.0124338
Dendritic_cells	SYTL1	3.3515	0.989564	0.000803755	0.0128326
Dendritic_cells	LAPTM5	3.35145	0.298864	0.000803903	0.0128326
Dendritic_cells	CIR1	3.34742	0.341058	0.000815672	0.0130081
Dendritic_cells	LUCAT1	3.34294	1.76418	0.000828969	0.0131825
Dendritic_cells	MORF4L2	3.34039	0.548904	0.000836613	0.0132978
Dendritic_cells	DRAM2	3.33575	0.542252	0.000850694	0.0135152
Dendritic_cells	HEXB	3.3332	0.632433	0.000858524	0.0136202
Dendritic_cells	AC012615.1	3.33137	1.00295	0.000864203	0.0136909
Dendritic_cells	JAML	3.3249	0.39289	0.000884517	0.0139929
Dendritic_cells	SRP72	3.31414	0.294325	0.000919248	0.0144945
Dendritic_cells	PHLDA2	3.31394	0.745342	0.000919918	0.0144982
Dendritic_cells	RBBP6	3.30966	0.255524	0.000934102	0.0146598
Dendritic_cells	AC016831.5	3.28688	0.523507	0.00101305	0.0158321
Dendritic_cells	MTCH1	3.26807	0.325785	0.00108283	0.0168207
Dendritic_cells	TMEM127	3.26053	0.615033	0.00111205	0.0172586
Dendritic_cells	PJA2	3.25436	0.298532	0.00113647	0.017597
Dendritic_cells	USP4	3.25044	0.690199	0.00115227	0.0178252
Dendritic_cells	TRAC	3.24386	1.57639	0.0011792	0.0181914
Dendritic_cells	AVPI1	3.23928	2.85144	0.00119833	0.0184695
Dendritic_cells	MDM4	3.23423	0.291662	0.0012197	0.0187558
Dendritic_cells	SRSF11	3.2327	0.321357	0.00122625	0.0188478
Dendritic_cells	PSMG2	3.23041	0.319977	0.00123613	0.0189823
Dendritic_cells	ESD	3.22995	0.50489	0.00123812	0.0189954
Dendritic_cells	PLSCR1	3.22873	0.316623	0.00124342	0.0190594
Dendritic_cells	CXCL8	3.21405	0.536799	0.00130877	0.0199606
Dendritic_cells	SNHG7	3.21058	0.42595	0.00132465	0.0201845
Dendritic_cells	MECP2	3.20931	0.474692	0.00133054	0.020265
Dendritic_cells	C15orf48	3.20717	0.330817	0.00134048	0.0203979
Dendritic_cells	PLD3	3.17934	0.604047	0.00147609	0.0222995
Dendritic_cells	STX3	3.17914	0.830525	0.00147712	0.0223052
Dendritic_cells	MTPAP	3.1768	0.755121	0.00148912	0.0224559
Dendritic_cells	MAPK6	3.17022	0.465039	0.00152323	0.0228982
Dendritic_cells	CHD2	3.16987	0.382485	0.0015251	0.0229161
Dendritic_cells	SMU1	3.15514	0.435992	0.00160423	0.024019
Dendritic_cells	NMD3	3.148	0.601521	0.00164391	0.0245364
Dendritic_cells	MAPK8	3.14673	0.701398	0.00165109	0.0246326
Dendritic_cells	ILF3	3.14229	0.357662	0.0016763	0.0249311
Dendritic_cells	EVL	3.13577	0.481446	0.00171403	0.0254022
Dendritic_cells	PLEKHO2	3.13236	0.605535	0.00173409	0.0256768
Dendritic_cells	PFKFB3	3.1294	0.46128	0.00175164	0.0259023
Dendritic_cells	RAB4A	3.12879	0.410694	0.00175528	0.0259448
Dendritic_cells	YTHDF3	3.12726	0.443841	0.00176444	0.0260686
Dendritic_cells	SH3YL1	3.12074	1.74942	0.00180399	0.0265711
Dendritic_cells	MAX	3.11921	0.392991	0.00181338	0.0266859
Dendritic_cells	WIPI2	3.11381	0.470324	0.00184691	0.0270961
Dendritic_cells	ELMO1	3.10901	0.542482	0.00187712	0.0275153
Dendritic_cells	KDM3B	3.10825	0.93465	0.00188198	0.0275745
Dendritic_cells	AKR7A2	3.10591	0.682577	0.00189697	0.0277455
Dendritic_cells	KMT2C	3.09678	0.378084	0.00195633	0.028539
Dendritic_cells	SNX30	3.09597	0.659059	0.00196171	0.0286052
Dendritic_cells	RNMT	3.08491	0.30603	0.00203614	0.0296132
Dendritic_cells	LATS2	3.08471	1.09895	0.00203754	0.0296207
Dendritic_cells	ATP6V0A1	3.08435	0.8481	0.00203998	0.0296407
Dendritic_cells	RNASE6	3.08007	0.565897	0.00206953	0.0300078
Dendritic_cells	SPTY2D1	3.07492	0.436191	0.00210559	0.0304516
Dendritic_cells	TMEM259	3.07156	0.457747	0.00212946	0.0307437
Dendritic_cells	MTHFR	3.05341	0.761758	0.00226254	0.0325529
Dendritic_cells	IRF2BPL	3.05031	0.662269	0.00228609	0.0328636
Dendritic_cells	CD3E	3.04944	0.911917	0.00229269	0.032933
Dendritic_cells	IGHD	3.04929	1.17274	0.00229386	0.032933
Dendritic_cells	YTHDF1	3.04205	0.62972	0.00234973	0.0336919
Dendritic_cells	PPP4R3A	3.04088	0.296818	0.0023589	0.0338089
Dendritic_cells	KCTD20	3.03879	0.439314	0.00237532	0.0340297
Dendritic_cells	MED28	3.01799	0.396056	0.00254453	0.036268
Dendritic_cells	GNA15	3.01596	0.461829	0.0025617	0.0364785
Dendritic_cells	AHR	3.00959	0.360551	0.00261604	0.0371766
Dendritic_cells	YBEY	3.00699	1.2221	0.00263851	0.0374484
Dendritic_cells	SLBP	3.00021	0.520328	0.00269795	0.0382272
Dendritic_cells	MAN2A2	2.99995	1.07015	0.00270021	0.0382431
Dendritic_cells	TCOF1	2.99746	0.543211	0.00272243	0.038509
Dendritic_cells	ATG2A	2.99537	0.754436	0.00274115	0.0387411
Dendritic_cells	PNPLA2	2.99236	0.52346	0.0027683	0.0390754
Dendritic_cells	TCF7	2.98844	0.874482	0.00280409	0.0395142
Dendritic_cells	CNPPD1	2.98293	0.604286	0.00285502	0.0401811
Dendritic_cells	CDCA4	2.97615	1.4334	0.00291889	0.0409597
Dendritic_cells	TRAPPC6A	2.97564	0.482076	0.00292374	0.0409935
Dendritic_cells	CTNNB1	2.96861	0.260211	0.00299149	0.0417688
Dendritic_cells	IMPDH2	2.94955	0.80177	0.00318236	0.0441946
Dendritic_cells	NFKB2	2.94868	0.649767	0.0031913	0.0442782
Dendritic_cells	AC144652.1	2.93824	1.08676	0.00330085	0.0456134
Dendritic_cells	RIT1	2.93696	0.342307	0.00331444	0.0457635
Dendritic_cells	RNF145	2.93503	0.253661	0.00333519	0.0460312
Dendritic_cells	WDR45B	2.9282	0.352494	0.00340934	0.0469771
Dendritic_cells	UBA2	2.92229	0.550138	0.00347473	0.0478192
Dendritic_cells	HOMER2	2.91179	1.74412	0.00359368	0.0492541
Dendritic_cells	ATF3	2.90746	0.357911	0.00364383	0.0499006
Dendritic_cells	OTUD5	2.89609	0.705967	0.00377844	0.0515966
Dendritic_cells	MAPRE2	2.8939	0.637424	0.00380491	0.0518946
Dendritic_cells	MTMR14	2.88763	0.43109	0.00388156	0.0528326
Dendritic_cells	ADAM15	2.88702	0.690416	0.00388911	0.052914
Dendritic_cells	RAPGEF1	2.88625	0.365496	0.00389857	0.0530212
Dendritic_cells	TMEM238	2.88585	0.657118	0.00390362	0.0530684
Dendritic_cells	MRPL48	2.8833	0.918726	0.00393534	0.0534779
Dendritic_cells	ZBTB7A	2.88187	0.278309	0.00395321	0.0536989
Dendritic_cells	NAB2	2.87723	1.99841	0.00401178	0.0544064
Dendritic_cells	LPAR6	2.87265	1.26102	0.00407048	0.0551134
Dendritic_cells	TBC1D12	2.87051	1.22491	0.00409814	0.0553984
Dendritic_cells	SMAD3	2.86775	0.691571	0.00413396	0.0557926
Dendritic_cells	GTF2F1	2.85461	0.612406	0.00430902	0.057899
Dendritic_cells	GAB2	2.83764	0.894138	0.00454491	0.0608248
Dendritic_cells	CCNG1	2.83651	0.650468	0.00456089	0.0610145
Dendritic_cells	SPOCK2	2.83585	0.790986	0.00457037	0.0611168
Dendritic_cells	PPM1A	2.83549	0.467505	0.00457547	0.0611607
Dendritic_cells	ATXN2L	2.83239	0.422207	0.0046202	0.0616848
Dendritic_cells	CREBBP	2.81557	0.444578	0.0048691	0.0648273
Dendritic_cells	MAN2B1	2.81241	1.25354	0.0049172	0.0653121
Dendritic_cells	ARL8A	2.81144	0.323763	0.00493202	0.0654571
Dendritic_cells	FAM162A	2.80665	0.430203	0.00500596	0.0663597
Dendritic_cells	TMEM8B	2.80303	2.47973	0.00506247	0.0670558
Dendritic_cells	SH3GL1	2.80002	0.766189	0.00510987	0.0675236
Dendritic_cells	TMEM109	2.79875	0.802341	0.00513008	0.0677639
Dendritic_cells	LTC4S	2.79753	3.04309	0.00514954	0.0679674
Dendritic_cells	AC004817.3	2.79722	2.37539	0.00515442	0.068005
Dendritic_cells	DEGS1	2.79686	0.459564	0.00516011	0.0680267
Dendritic_cells	PIGP	2.79472	0.981217	0.0051944	0.068398
Dendritic_cells	UNC119	2.78713	0.417909	0.0053177	0.0699667
Dendritic_cells	WDR33	2.77592	0.409509	0.00550459	0.0721145
Dendritic_cells	HK2	2.77566	1.77537	0.00550891	0.0721428
Dendritic_cells	ETV6	2.767	0.496243	0.00565747	0.0739728
Dendritic_cells	GGA2	2.76313	0.467838	0.00572505	0.0747689
Dendritic_cells	CPNE1	2.76119	0.520749	0.00575911	0.0751552
Dendritic_cells	HCST	2.75686	0.257891	0.00583596	0.0760102
Dendritic_cells	OLA1	2.75604	0.420416	0.00585053	0.0761408
Dendritic_cells	PSME4	2.75309	0.417397	0.00590361	0.0767424
Dendritic_cells	RBM23	2.7513	0.424665	0.00593586	0.0771317
Dendritic_cells	SETD1B	2.74437	0.775493	0.00606267	0.0785663
Dendritic_cells	CMPK1	2.73209	0.265673	0.00629338	0.0811798
Dendritic_cells	CRYL1	2.72893	0.92198	0.006354	0.0819302
Dendritic_cells	ARRDC3	2.72302	0.358472	0.00646883	0.0833468
Dendritic_cells	TXNDC11	2.72083	0.505382	0.00651187	0.0838369
Dendritic_cells	SMS	2.72083	0.419815	0.00651187	0.0838369
Dendritic_cells	AC016831.7	2.7192	0.607694	0.00654407	0.0842191
Dendritic_cells	CD5	2.706	1.90206	0.00680996	0.0870398
Dendritic_cells	SRSF6	2.70161	0.333438	0.00690037	0.0880611
Dendritic_cells	RLIM	2.70014	0.546071	0.0069311	0.0883189
Dendritic_cells	NDUFV1	2.69611	0.465801	0.00701544	0.0892579
Dendritic_cells	NUP58	2.68469	0.49926	0.00725961	0.0919392
Dendritic_cells	S100A10	2.67481	0.287012	0.00747721	0.0943456
Dendritic_cells	SLC9A7	2.6689	1.50088	0.0076101	0.0957342
Dendritic_cells	AMZ2	2.66711	0.779853	0.00765061	0.0961717
Dendritic_cells	FHIT	2.6665	1.26393	0.00766454	0.0962747
Dendritic_cells	CHRAC1	2.66625	0.359049	0.00767035	0.0962756
Dendritic_cells	SERINC5	2.6587	0.857363	0.0078442	0.0980174
Dendritic_cells	KCNK6	2.65264	0.62742	0.00798653	0.0996845
Dendritic_cells	CCR1	2.65111	0.60373	0.00802277	0.100077
Dendritic_cells	ZRANB1	2.65065	0.574818	0.00803368	0.100154
Dendritic_cells	IL16	2.64719	0.646191	0.00811648	0.101006
Dendritic_cells	TUFM	2.63888	0.261564	0.00831807	0.103056
Dendritic_cells	EIF2D	2.63811	0.923768	0.00833685	0.10325
Dendritic_cells	MHENCR	2.63791	0.726876	0.00834186	0.103274
Dendritic_cells	ZNF124	2.63521	0.987442	0.00840854	0.104023
Dendritic_cells	PNPLA8	2.63327	0.359727	0.00845664	0.104502
Dendritic_cells	ATG101	2.62639	0.676324	0.00862952	0.10656
Dendritic_cells	UQCRC2	2.61824	0.334942	0.0088385	0.10878
Dendritic_cells	CYTH4	2.61788	0.34732	0.00884774	0.108854
Dendritic_cells	SEPT1	2.61671	0.69212	0.00887818	0.109148
Dendritic_cells	IFI30	2.61365	0.271	0.00895803	0.109969
Dendritic_cells	EIF4E	2.60677	0.375731	0.00914002	0.111875
Dendritic_cells	SLC2A4RG	2.6055	0.840288	0.00917409	0.112169
Dendritic_cells	DCP1A	2.60188	0.400883	0.00927145	0.113153
Dendritic_cells	CCDC88A	2.59352	0.29005	0.00949986	0.115521
Dendritic_cells	F13A1	2.59337	1.05303	0.00950409	0.11553
Dendritic_cells	SLC15A3	2.59077	0.429365	0.00957616	0.11628
Dendritic_cells	COQ7	2.58603	0.692148	0.00970885	0.117636
Dendritic_cells	PRCP	2.58435	0.485396	0.00975633	0.118168
Dendritic_cells	LMO2	2.58134	0.298264	0.00984173	0.118988
Dendritic_cells	LMBR1L	2.57268	0.858359	0.0100915	0.121613
Dendritic_cells	NXF1	2.57151	0.533858	0.0101257	0.121982
Dendritic_cells	MRPL22	2.57013	0.40624	0.0101661	0.122379
Dendritic_cells	DST	2.56738	1.28504	0.0102471	0.123267
Dendritic_cells	SELENOO	2.56605	0.803512	0.0102863	0.123561
Dendritic_cells	MIR22HG	2.55841	0.292371	0.0105153	0.12604
Dendritic_cells	PER2	2.55586	0.93829	0.0105926	0.126831
Dendritic_cells	BSDC1	2.54862	0.723475	0.0108149	0.129217
Dendritic_cells	ERF	2.54302	1.25585	0.01099	0.131121
Dendritic_cells	COPS3	2.53807	0.330022	0.0111465	0.132752
Dendritic_cells	VAMP3	2.53756	0.305801	0.0111627	0.132851
Dendritic_cells	RAB22A	2.52523	0.399803	0.0115622	0.137168
Dendritic_cells	ITGB7	2.51601	0.652842	0.0118693	0.140364
Dendritic_cells	POGZ	2.50974	0.605086	0.0120821	0.142629
Dendritic_cells	CACNA2D3	2.50163	2.54347	0.0123621	0.145576
Dendritic_cells	JMJD6	2.50107	0.482976	0.0123817	0.145726
Dendritic_cells	AHCY	2.49684	0.657378	0.0125304	0.147248
Dendritic_cells	TRPS1	2.49389	0.496479	0.0126352	0.148064
Dendritic_cells	RASSF2	2.4893	0.315971	0.0127994	0.149623
Dendritic_cells	ZNF350	2.48823	0.583143	0.012838	0.150021
Dendritic_cells	SPSB3	2.48242	0.67738	0.0130493	0.152172
Dendritic_cells	SRRT	2.4733	0.507834	0.0133872	0.155572
Dendritic_cells	SLC7A11	2.47223	1.81035	0.0134274	0.155984
Dendritic_cells	ARHGAP4	2.4682	0.298616	0.0135793	0.157423
Dendritic_cells	USP16	2.46683	0.252373	0.0136316	0.15792
Dendritic_cells	APOBEC3A	2.45903	0.824147	0.0139313	0.160947
Dendritic_cells	DDX3Y	2.45755	0.448468	0.0139888	0.161499
Dendritic_cells	RIN3	2.44517	0.251324	0.0144785	0.166294
Dendritic_cells	PBX3	2.44435	0.864064	0.0145113	0.166557
Dendritic_cells	CXorf40B	2.44084	2.07314	0.0146533	0.167957
Dendritic_cells	MPP7	2.4392	1.16984	0.0147196	0.168568
Dendritic_cells	INAFM2	2.4365	1.0701	0.01483	0.169693
Dendritic_cells	KDM2B	2.4336	0.530896	0.0149496	0.170886
Dendritic_cells	MEX3C	2.43187	0.451949	0.0150213	0.17152
Dendritic_cells	UAP1	2.43105	0.811773	0.0150551	0.171799
Dendritic_cells	DDHD1	2.42096	0.475194	0.0154796	0.175687
Dendritic_cells	ELL	2.41428	0.681234	0.0157662	0.178396
Dendritic_cells	ZNF580	2.41087	0.486236	0.0159146	0.179954
Dendritic_cells	AC058791.1	2.40796	0.556049	0.0160418	0.181188
Dendritic_cells	C12orf10	2.40776	0.595479	0.0160507	0.181188
Dendritic_cells	KPNA3	2.40674	0.343014	0.0160956	0.181633
Dendritic_cells	HLA-DOA	2.40134	0.713841	0.0163352	0.183411
Dendritic_cells	CRIP3	2.39217	4.16305	0.0167493	0.187558
Dendritic_cells	SNRPN	2.39104	0.638447	0.0168005	0.188069
Dendritic_cells	MN1	2.37361	2.84061	0.0176149	0.196323
Dendritic_cells	TRIM38	2.36913	0.330403	0.01783	0.198204
Dendritic_cells	CRY2	2.36031	0.890205	0.0182595	0.202108
Dendritic_cells	CD300E	2.35975	0.502885	0.0182871	0.202269
Dendritic_cells	SNRPA	2.35104	0.413099	0.0187211	0.206468
Dendritic_cells	TOM1	2.34482	0.627265	0.0190362	0.209324
Dendritic_cells	AC095055.1	2.34309	0.787053	0.0191249	0.210092
Dendritic_cells	FAM129B	2.34079	1.16077	0.0192428	0.211248
Dendritic_cells	RAB20	2.33906	0.585504	0.0193322	0.212022
Dendritic_cells	C19orf33	2.33376	2.97764	0.0196082	0.214838
Dendritic_cells	CSF2RA	2.32576	0.269409	0.0200313	0.219105
Dendritic_cells	ADNP2	2.32311	0.412363	0.0201732	0.220453
Dendritic_cells	TSPAN32	2.32133	1.52033	0.0202692	0.22143
Dendritic_cells	DUSP5	2.32036	0.462845	0.0203215	0.22164
Dendritic_cells	AL592183.1	2.312	1.00292	0.0207777	0.225954
Dendritic_cells	C1orf35	2.30808	0.929543	0.0209949	0.22802
Dendritic_cells	CTSW	2.30553	0.621349	0.021137	0.229267
Dendritic_cells	AL627171.1	2.30553	1.38037	0.021137	0.229267
Dendritic_cells	PPP1R16A	2.30206	1.79398	0.0213317	0.23126
Dendritic_cells	PLEC	2.30043	0.331687	0.0214238	0.232033
Dendritic_cells	PQLC3	2.299	0.478347	0.0215047	0.232728
Dendritic_cells	AC025164.1	2.28703	0.438988	0.0221942	0.239263
Dendritic_cells	CHKA	2.28667	0.785402	0.022215	0.239411
Dendritic_cells	STX10	2.27928	0.342294	0.0226503	0.243243
Dendritic_cells	ARMCX6	2.27449	0.648896	0.0229365	0.246
Dendritic_cells	CHPT1	2.27429	0.326098	0.0229487	0.246053
Dendritic_cells	BUD23	2.27378	0.275405	0.0229794	0.246145
Dendritic_cells	AC044849.1	2.27021	0.404063	0.0231948	0.24809
Dendritic_cells	MIOS	2.26353	0.541101	0.0236028	0.251492
Dendritic_cells	NEU4	2.26251	2.14833	0.0236656	0.252047
Dendritic_cells	AIP	2.24835	0.387285	0.0245541	0.259777
Dendritic_cells	TCERG1	2.24534	0.316278	0.0247463	0.261564
Dendritic_cells	TMEM41B	2.24447	0.656677	0.0248019	0.261986
Dendritic_cells	BCL6	2.24045	0.345092	0.0250619	0.264233
Dendritic_cells	MXD4	2.23938	0.329042	0.0251314	0.264799
Dendritic_cells	ARHGAP45	2.23158	0.307984	0.0256427	0.26951
Dendritic_cells	MIF4GD	2.22913	0.666025	0.025805	0.270622
Dendritic_cells	WBP11	2.22618	0.265833	0.0260023	0.27235
Dendritic_cells	TXNRD1	2.21634	0.334057	0.0266681	0.278281
Dendritic_cells	TXNL1	2.21318	0.291164	0.0268851	0.280109
Dendritic_cells	PSMA3-AS1	2.21267	0.25113	0.0269202	0.280388
Dendritic_cells	RREB1	2.20635	0.360435	0.0273593	0.284255
Dendritic_cells	ELF4	2.2034	0.548801	0.0275667	0.285512
Dendritic_cells	ARID4A	2.20151	0.328999	0.0276998	0.286411
Dendritic_cells	CNOT8	2.2011	0.401839	0.0277287	0.286584
Dendritic_cells	GAS2L3	2.20014	1.49424	0.0277973	0.287204
Dendritic_cells	CEP57	2.18587	0.71062	0.0288254	0.296457
Dendritic_cells	AC004687.1	2.17924	0.300124	0.0293138	0.300742
Dendritic_cells	U2AF1L4	2.17481	0.60172	0.0296446	0.303579
Dendritic_cells	LETMD1	2.17083	0.67562	0.0299439	0.30627
Dendritic_cells	TSSC4	2.16884	0.476268	0.0300945	0.307435
Dendritic_cells	UBXN11	2.16732	0.681362	0.0302108	0.308154
Dendritic_cells	MBP	2.16344	0.250445	0.0305072	0.310893
Dendritic_cells	OLR1	2.16212	3.86063	0.0306091	0.311838
Dendritic_cells	TIMM17A	2.16156	0.28827	0.0306524	0.312183
Dendritic_cells	PRR7	2.1614	0.866777	0.0306642	0.312209
Dendritic_cells	MAD1L1	2.16115	0.751138	0.0306838	0.312314
Dendritic_cells	SH3BP5	2.15957	0.341669	0.030806	0.313463
Dendritic_cells	AC005280.2	2.15468	1.64266	0.0311872	0.316668
Dendritic_cells	NFKBIE	2.15269	0.476167	0.0313431	0.317579
Dendritic_cells	DYNLL2	2.15136	0.361011	0.0314475	0.31854
Dendritic_cells	ITM2A	2.14815	0.971131	0.0317016	0.32063
Dendritic_cells	CD3G	2.14785	0.775611	0.0317259	0.320682
Dendritic_cells	CDC14A	2.14703	0.664537	0.0317907	0.321144
Dendritic_cells	RAB11B	2.1455	0.449339	0.0319126	0.322278
Dendritic_cells	HERC1	2.14504	0.492868	0.0319493	0.322439
Dendritic_cells	NECAP1	2.14224	0.358631	0.0321741	0.324332
Dendritic_cells	MTRNR2L1	2.13643	25.4797	0.0326442	0.328086
Dendritic_cells	ARPIN	2.13134	1.57709	0.0330615	0.331131
Dendritic_cells	DENND3	2.12884	0.357291	0.0332677	0.332954
Dendritic_cells	PHF12	2.12751	0.51181	0.0333775	0.333457
Dendritic_cells	TLNRD1	2.12588	0.418693	0.0335131	0.334512
Dendritic_cells	SNX29	2.12313	0.812274	0.0337429	0.336106
Dendritic_cells	THAP9-AS1	2.11518	0.62282	0.0344146	0.341984
Dendritic_cells	MAML3	2.10647	0.808766	0.035164	0.347475
Dendritic_cells	BFAR	2.1057	0.470371	0.0352303	0.348028
Dendritic_cells	AP1S3	2.10142	1.09711	0.0356041	0.351203
Dendritic_cells	AC005332.1	2.09979	1.92828	0.0357474	0.352409
Dendritic_cells	IL6R	2.09923	0.707411	0.0357968	0.352689
Dendritic_cells	FBXO33	2.0926	0.353773	0.0363846	0.35731
Dendritic_cells	AIG1	2.0925	0.680737	0.0363937	0.35731
Dendritic_cells	KIF13A	2.09092	0.678406	0.0365351	0.358279
Dendritic_cells	AL022328.4	2.08822	1.39899	0.036778	0.360104
Dendritic_cells	CWC25	2.08756	0.338937	0.0368377	0.360404
Dendritic_cells	SERTAD3	2.08588	0.519058	0.0369898	0.36141
Dendritic_cells	PRKCSH	2.08154	0.303272	0.0373841	0.364156
Dendritic_cells	MOAP1	2.07777	0.424056	0.0377303	0.36657
Dendritic_cells	CACNA2D4	2.0765	1.22304	0.0378478	0.36718
Dendritic_cells	ZNF791	2.07161	0.412094	0.0383022	0.370623
Dendritic_cells	TNFSF9	2.06809	0.730671	0.0386316	0.373272
Dendritic_cells	VCPKMT	2.06498	0.5383	0.0389248	0.37578
Dendritic_cells	HMCES	2.06361	0.973441	0.0390552	0.37693
Dendritic_cells	CTNNBIP1	2.06101	0.583542	0.0393025	0.378866
Dendritic_cells	TPGS1	2.05938	0.517096	0.0394583	0.379728
Dendritic_cells	IGHM	2.05601	0.618224	0.0397814	0.381742
Dendritic_cells	SLC23A2	2.05209	1.04687	0.0401612	0.384616
Dendritic_cells	DNAJB1	2.04796	0.436843	0.040564	0.387809
Dendritic_cells	TRBC2	2.04653	0.705085	0.040704	0.388926
Dendritic_cells	TUBGCP2	2.04332	0.311453	0.0410206	0.391394
Dendritic_cells	ADIPOR1	2.0395	0.346761	0.0414002	0.394007
Dendritic_cells	TNNI2	2.03369	0.771093	0.0419829	0.398181
Dendritic_cells	TPPP3	2.01973	1.80622	0.0434118	0.410126
Dendritic_cells	COQ4	2.01911	0.828319	0.0434753	0.410494
Dendritic_cells	ITGA5	2.01728	0.817728	0.0436663	0.411718
Dendritic_cells	SLC16A6	2.01652	0.600407	0.0437461	0.412239
Dendritic_cells	SLC38A1	2.01346	0.26757	0.0440665	0.414559
Dendritic_cells	EML4	2.01203	0.253009	0.0442167	0.415739
Dendritic_cells	MIR181A1HG	2.00184	0.592492	0.0453022	0.423806
Dendritic_cells	TSC22D2	1.99037	0.401629	0.0465501	0.433305
Dendritic_cells	LHPP	1.98721	0.8737	0.046899	0.435947
Dendritic_cells	NLRP1	1.98161	0.625314	0.0475234	0.440897
Dendritic_cells	AKAP8L	1.98125	0.362284	0.0475634	0.441145
Dendritic_cells	NT5DC1	1.9761	0.876977	0.0481433	0.445715
Dendritic_cells	HOXB2	1.9705	1.41487	0.0487816	0.450575
Dendritic_cells	MRPS27	1.96596	0.835942	0.0493033	0.454767
Dendritic_cells	EXOC1	-1.96188	-0.647409	0.0497762	0.458373
Dendritic_cells	SLC43A3	-1.96428	-0.846108	0.0494979	0.455935
Dendritic_cells	HDAC7	-1.96535	-0.475447	0.049374	0.454919
Dendritic_cells	PDE12	-1.96545	-0.286145	0.0493622	0.454919
Dendritic_cells	TIMM50	-1.9656	-0.350187	0.0493445	0.454919
Dendritic_cells	GPR27	-1.96785	-1.1774	0.0490859	0.452886
Dendritic_cells	ABL2	-1.96968	-0.735589	0.0488751	0.451066
Dendritic_cells	MVD	-1.96983	-0.389265	0.0488575	0.451028
Dendritic_cells	NAA30	-1.97019	-0.553814	0.0488167	0.450775
Dendritic_cells	GIMAP7	-1.97151	-0.41842	0.0486651	0.449622
Dendritic_cells	DAPL1	-1.97365	-1.43284	0.048421	0.447491
Dendritic_cells	IFNG	-1.97386	-1.5092	0.0483978	0.447399
Dendritic_cells	CDK5	-1.97488	-0.902871	0.048282	0.446452
Dendritic_cells	ACTR6	-1.97513	-0.740456	0.0482531	0.446308
Dendritic_cells	ZDHHC3	-1.97569	-0.251229	0.0481895	0.445896
Dendritic_cells	MED8	-1.97605	-0.320868	0.0481491	0.445715
Dendritic_cells	CUEDC2	-1.97605	-0.287933	0.0481491	0.445715
Dendritic_cells	RNF5	-1.97732	-0.499242	0.048005	0.444872
Dendritic_cells	ZBTB14	-1.97804	-1.08999	0.0479244	0.444248
Dendritic_cells	SYTL2	-1.98018	-1.40674	0.0476835	0.442137
Dendritic_cells	CCDC126	-1.98161	-1.06495	0.0475234	0.440897
Dendritic_cells	VBP1	-1.98196	-0.39379	0.0474835	0.44077
Dendritic_cells	IPO8	-1.98247	-0.909993	0.0474265	0.440362
Dendritic_cells	ILKAP	-1.98471	-0.369804	0.0471763	0.438161
Dendritic_cells	TRIM27	-1.98578	-0.8002	0.0470573	0.437177
Dendritic_cells	CARM1	-1.98767	-0.380554	0.0468482	0.435717
Dendritic_cells	BRCC3	-1.9895	-0.534178	0.0466455	0.433952
Dendritic_cells	MRPL24	-1.98991	-0.747541	0.0466006	0.433655
Dendritic_cells	ITPRIPL2	-1.99261	-0.99649	0.0463038	0.431132
Dendritic_cells	HERC4	-1.99317	-0.525407	0.0462424	0.43068
Dendritic_cells	TMEM126B	-1.99389	-0.447906	0.0461644	0.430072
Dendritic_cells	TMEM161B	-1.99435	-1.35456	0.0461142	0.429725
Dendritic_cells	TAF4B	-1.99486	-1.55888	0.0460586	0.429445
Dendritic_cells	ARNTL2	-1.99521	-1.72564	0.0460197	0.429202
Dendritic_cells	PSMD10	-1.99547	-0.661406	0.0459919	0.429062
Dendritic_cells	ZNF587	-1.99577	-0.540427	0.0459586	0.42887
Dendritic_cells	RNF20	-1.99588	-0.892414	0.0459475	0.42887
Dendritic_cells	POU2F1	-1.99725	-0.358931	0.0457979	0.427609
Dendritic_cells	ATP6V1B2	-1.99781	-0.297794	0.0457371	0.42716
Dendritic_cells	SNTB2	-1.99822	-1.81369	0.0456929	0.426866
Dendritic_cells	IGHG1	-1.99842	-2.64121	0.0456708	0.426778
Dendritic_cells	VPS33A	-1.99853	-0.646344	0.0456598	0.426778
Dendritic_cells	LIMK1	-2.00072	-0.822664	0.045423	0.424699
Dendritic_cells	UBTF	-2.00133	-0.345318	0.045357	0.424201
Dendritic_cells	YEATS2	-2.00184	-0.978972	0.0453022	0.423806
Dendritic_cells	AC239800.3	-2.00219	-1.14675	0.0452638	0.423684
Dendritic_cells	PCMTD1	-2.00377	-0.331268	0.0450942	0.422214
Dendritic_cells	ZBTB34	-2.00383	-0.883106	0.0450888	0.422214
Dendritic_cells	ALDH3A2	-2.00637	-0.820139	0.0448164	0.419847
Dendritic_cells	CCDC32	-2.00719	-0.441679	0.0447296	0.419151
Dendritic_cells	HSD17B12	-2.0078	-0.5535	0.0446645	0.418658
Dendritic_cells	PSMG4	-2.008	-0.438802	0.0446428	0.418572
Dendritic_cells	ANAPC10	-2.00943	-0.816121	0.0444914	0.417269
Dendritic_cells	PICK1	-2.00984	-0.917879	0.0444482	0.417097
Dendritic_cells	DNM1L	-2.01076	-0.25467	0.0443512	0.416303
Dendritic_cells	SIRT6	-2.01076	-0.881962	0.0443512	0.416303
Dendritic_cells	NUDT15	-2.01101	-0.55164	0.0443243	0.416283
Dendritic_cells	PRR5	-2.01111	-1.49777	0.0443135	0.416283
Dendritic_cells	SPTSSA	-2.01152	-0.393049	0.0442705	0.416011
Dendritic_cells	SURF2	-2.01162	-0.455707	0.0442597	0.416011
Dendritic_cells	PROK2	-2.01279	-1.03052	0.0441362	0.415098
Dendritic_cells	PPP3CA	-2.01402	-0.273562	0.0440077	0.414121
Dendritic_cells	NTPCR	-2.01601	-0.703453	0.0437994	0.412393
Dendritic_cells	ITPRIP	-2.01611	-0.356899	0.0437887	0.412393
Dendritic_cells	RIN2	-2.01636	-0.548808	0.0437621	0.412274
Dendritic_cells	GTF2A1	-2.01748	-1.19969	0.0436451	0.411634
Dendritic_cells	RTL8A	-2.01789	-0.841326	0.0436026	0.411349
Dendritic_cells	BRI3BP	-2.0182	-0.760889	0.0435708	0.411214
Dendritic_cells	PARN	-2.01927	-0.875467	0.0434595	0.41046
Dendritic_cells	KCNE1	-2.01993	-3.02983	0.0433907	0.410041
Dendritic_cells	FGD5-AS1	-2.01998	-0.269555	0.0433854	0.410041
Dendritic_cells	BTBD1	-2.02304	-0.434499	0.0430692	0.407348
Dendritic_cells	MRPS28	-2.02309	-1.152	0.0430639	0.407348
Dendritic_cells	PUDP	-2.02605	-2.49921	0.0427601	0.404653
Dendritic_cells	TRUB2	-2.02737	-1.53419	0.0426246	0.403484
Dendritic_cells	ABHD11	-2.02742	-0.726764	0.0426193	0.403484
Dendritic_cells	ZBTB32	-2.02951	-4.21862	0.0424063	0.401644
Dendritic_cells	KIAA0586	-2.03048	-1.1777	0.0423079	0.400825
Dendritic_cells	PLXND1	-2.03099	-0.422921	0.0422561	0.400448
Dendritic_cells	PPARGC1B	-2.03359	-1.77719	0.0419932	0.398181
Dendritic_cells	PHYH	-2.03389	-0.936493	0.0419623	0.398114
Dendritic_cells	CD19	-2.03394	-2.07305	0.0419572	0.398114
Dendritic_cells	AP2A2	-2.03425	-0.4675	0.0419264	0.397998
Dendritic_cells	TAF8	-2.03486	-0.424477	0.0418648	0.397526
Dendritic_cells	OARD1	-2.03491	-0.414698	0.0418596	0.397526
Dendritic_cells	EXOC5	-2.03547	-0.4877	0.0418033	0.397166
Dendritic_cells	SMC5	-2.03654	-0.292375	0.0416958	0.396258
Dendritic_cells	NME2	-2.03665	-0.454943	0.0416856	0.396258
Dendritic_cells	NIT1	-2.03705	-1.96739	0.0416447	0.395997
Dendritic_cells	CWC27	-2.03802	-0.505418	0.0415478	0.395299
Dendritic_cells	TRIM14	-2.0397	-0.717259	0.0413799	0.393925
Dendritic_cells	UBE2J2	-2.04067	-0.26138	0.0412835	0.393119
Dendritic_cells	SEC13	-2.04118	-0.291102	0.0412328	0.392748
Dendritic_cells	HIST1H1D	-2.04128	-0.332242	0.0412227	0.392748
Dendritic_cells	DNAJB4	-2.04184	-1.3733	0.041167	0.392456
Dendritic_cells	ABHD8	-2.0423	-0.77497	0.0411215	0.392134
Dendritic_cells	SLC52A2	-2.04266	-0.529868	0.0410862	0.391908
Dendritic_cells	TBC1D2B	-2.04342	-0.464627	0.0410105	0.391394
Dendritic_cells	LPIN2	-2.04373	-0.466453	0.0409803	0.391232
Dendritic_cells	DDX52	-2.04434	-0.274587	0.0409199	0.390766
Dendritic_cells	MALAT1	-2.0447	-0.289089	0.0408847	0.390541
Dendritic_cells	DPY19L3	-2.04781	-1.45149	0.040579	0.387842
Dendritic_cells	TBC1D4	-2.04857	-1.8133	0.0405041	0.387457
Dendritic_cells	SAP30L	-2.05086	-0.650027	0.0402802	0.385425
Dendritic_cells	PWWP2B	-2.05107	-0.588944	0.0402603	0.385345
Dendritic_cells	CCDC137	-2.05168	-0.537408	0.0402008	0.384886
Dendritic_cells	GTF3C3	-2.05336	-0.966036	0.0400375	0.383651
Dendritic_cells	FAIM	-2.05408	-1.46011	0.0399684	0.383098
Dendritic_cells	MTMR12	-2.05479	-0.668192	0.0398994	0.382546
Dendritic_cells	STT3A	-2.05484	-0.877799	0.0398945	0.382546
Dendritic_cells	UROD	-2.05571	-0.391125	0.0398109	0.381916
Dendritic_cells	CCDC50	-2.05601	-0.408222	0.0397814	0.381742
Dendritic_cells	TMEM251	-2.05627	-1.1341	0.0397568	0.381725
Dendritic_cells	STK16	-2.05662	-0.588099	0.0397225	0.381504
Dendritic_cells	TRAPPC4	-2.05662	-0.338779	0.0397225	0.381504
Dendritic_cells	SLC39A4	-2.05723	-0.488181	0.0396636	0.381157
Dendritic_cells	LPCAT1	-2.05805	-0.438156	0.0395853	0.380623
Dendritic_cells	TFAM	-2.05805	-0.276188	0.0395853	0.380623
Dendritic_cells	ABHD3	-2.05968	-0.484589	0.039429	0.379555
Dendritic_cells	SLC44A2	-2.05978	-0.463857	0.0394193	0.379555
Dendritic_cells	NRP2	-2.06004	-2.00796	0.0393949	0.379445
Dendritic_cells	KDM1B	-2.0609	-0.379196	0.0393122	0.378866
Dendritic_cells	MNAT1	-2.06146	-0.893196	0.0392587	0.378568
Dendritic_cells	ERAP1	-2.06152	-0.48824	0.0392539	0.378568
Dendritic_cells	MTRF1L	-2.0634	-0.292077	0.0390745	0.377008
Dendritic_cells	TRAM2	-2.06631	-1.66583	0.0387996	0.374679
Dendritic_cells	ZNF24	-2.06687	-0.283047	0.0387467	0.374276
Dendritic_cells	PRKCD	-2.06819	-0.390037	0.038622	0.373272
Dendritic_cells	TRAPPC12	-2.06957	-1.25406	0.0384928	0.372253
Dendritic_cells	SNRNP27	-2.07013	-0.265394	0.0384403	0.371852
Dendritic_cells	NUP160	-2.07176	-0.70836	0.0382879	0.370591
Dendritic_cells	ADRB2	-2.07227	-0.904267	0.0382404	0.370238
Dendritic_cells	SLC25A20	-2.07288	-1.37686	0.0381834	0.369794
Dendritic_cells	NNT	-2.07298	-0.450974	0.0381739	0.369794
Dendritic_cells	COPS5	-2.07349	-0.334777	0.0381265	0.369456
Dendritic_cells	SERPINB8	-2.07415	-0.324623	0.038065	0.368966
Dendritic_cells	B3GALT4	-2.07533	-1.353	0.0379563	0.368019
Dendritic_cells	UTP18	-2.0767	-0.445035	0.037829	0.367103
Dendritic_cells	GNE	-2.07691	-0.701591	0.0378102	0.367027
Dendritic_cells	MRPL1	-2.07721	-0.572168	0.037782	0.366859
Dendritic_cells	KARS	-2.07726	-0.293631	0.0377773	0.366859
Dendritic_cells	TRIM41	-2.07823	-0.679127	0.037688	0.366265
Dendritic_cells	C12orf4	-2.07905	-1.22243	0.037613	0.365642
Dendritic_cells	SRPRB	-2.07986	-0.869603	0.0375381	0.36502
Dendritic_cells	TXLNA	-2.08032	-0.487596	0.0374961	0.364823
Dendritic_cells	RASGRP3	-2.08047	-1.04249	0.0374821	0.364792
Dendritic_cells	MEAF6	-2.08083	-0.281115	0.0374494	0.36458
Dendritic_cells	DDX60	-2.08088	-1.6163	0.0374447	0.36458
Dendritic_cells	CH25H	-2.08175	-2.56234	0.0373655	0.36408
Dendritic_cells	ZCCHC2	-2.08302	-0.387306	0.0372492	0.363053
Dendritic_cells	C18orf32	-2.08312	-0.513517	0.0372399	0.363053
Dendritic_cells	NUDT9	-2.08368	-1.66178	0.0371889	0.362675
Dendritic_cells	SLC30A7	-2.08425	-0.67618	0.0371379	0.362283
Dendritic_cells	TOMM70	-2.08455	-0.765306	0.0371101	0.362117
Dendritic_cells	CASP3	-2.08537	-0.783969	0.037036	0.361651
Dendritic_cells	C18orf25	-2.08583	-0.494233	0.0369945	0.36141
Dendritic_cells	CDC34	-2.08588	-0.533425	0.0369898	0.36141
Dendritic_cells	MRPS18A	-2.0869	-0.58662	0.0368976	0.360779
Dendritic_cells	POGLUT1	-2.0872	-0.842726	0.03687	0.360614
Dendritic_cells	ARL1	-2.08802	-0.410629	0.0367963	0.360104
Dendritic_cells	AL357060.1	-2.08858	-1.3618	0.0367458	0.359924
Dendritic_cells	IMMT	-2.08893	-0.308297	0.0367137	0.359715
Dendritic_cells	NAALADL1	-2.08944	-1.70532	0.0366678	0.35937
Dendritic_cells	THOC5	-2.0923	-0.646113	0.0364119	0.357384
Dendritic_cells	ARHGAP17	-2.09271	-0.403907	0.0363755	0.35731
Dendritic_cells	SLAMF8	-2.09332	-1.35223	0.0363209	0.357013
Dendritic_cells	DHX29	-2.09342	-0.280742	0.0363118	0.357013
Dendritic_cells	CHST15	-2.09342	-0.605607	0.0363118	0.357013
Dendritic_cells	GEMIN7	-2.09479	-0.479492	0.0361892	0.356033
Dendritic_cells	HEATR3	-2.09739	-0.693657	0.0359587	0.353868
Dendritic_cells	GPR107	-2.09739	-0.583207	0.0359587	0.353868
Dendritic_cells	ZNF407	-2.09811	-0.780731	0.0358957	0.353455
Dendritic_cells	KLHL8	-2.09821	-0.494059	0.0358867	0.353455
Dendritic_cells	BPGM	-2.09923	-0.801093	0.0357968	0.352689
Dendritic_cells	TNFRSF13C	-2.10055	-0.573159	0.0356802	0.35185
Dendritic_cells	DPAGT1	-2.10259	-1.4733	0.0355014	0.350293
Dendritic_cells	NDUFS2	-2.10453	-0.290364	0.0353324	0.348728
Dendritic_cells	ARHGEF7	-2.10468	-0.585351	0.035319	0.348699
Dendritic_cells	EPG5	-2.10478	-0.765294	0.0353102	0.348699
Dendritic_cells	PPARG	-2.10662	-1.73423	0.0351507	0.347446
Dendritic_cells	FO393401.1	-2.1081	-0.519298	0.0350227	0.346472
Dendritic_cells	SLC39A11	-2.10891	-0.656927	0.0349522	0.345994
Dendritic_cells	RASAL3	-2.10922	-0.578191	0.0349258	0.345835
Dendritic_cells	CD9	-2.10983	-0.706404	0.0348731	0.345415
Dendritic_cells	ITPK1	-2.1107	-0.319829	0.0347985	0.344778
Dendritic_cells	GART	-2.11146	-0.818693	0.0347328	0.344228
Dendritic_cells	SPG11	-2.11192	-0.573416	0.0346935	0.344027
Dendritic_cells	SETBP1	-2.11217	-1.32846	0.0346716	0.343927
Dendritic_cells	TMEM128	-2.11228	-1.13951	0.0346629	0.343927
Dendritic_cells	PPP5C	-2.11253	-1.27108	0.034641	0.343827
Dendritic_cells	PAQR3	-2.11319	-1.83036	0.0345843	0.343365
Dendritic_cells	TPRKB	-2.1137	-0.25279	0.0345407	0.343034
Dendritic_cells	MORC3	-2.11416	-0.308621	0.0345015	0.342747
Dendritic_cells	VPS35L	-2.11528	-1.27077	0.0344059	0.341984
Dendritic_cells	TBCD	-2.1164	-0.707242	0.0343105	0.341253
Dendritic_cells	RFC2	-2.11972	-0.953887	0.03403	0.338564
Dendritic_cells	FARP2	-2.12206	-0.571761	0.0338327	0.336701
Dendritic_cells	REC8	-2.12247	-0.695294	0.0337985	0.33646
Dendritic_cells	ZNF593	-2.12257	-0.304015	0.0337899	0.33646
Dendritic_cells	AVEN	-2.12405	-1.075	0.0336662	0.335541
Dendritic_cells	RIC8A	-2.12425	-0.603854	0.0336491	0.335471
Dendritic_cells	NABP2	-2.12481	-0.713861	0.0336023	0.335104
Dendritic_cells	GNG11	-2.12527	-1.92235	0.033564	0.334822
Dendritic_cells	SNX27	-2.12547	-0.425135	0.033547	0.334752
Dendritic_cells	CD226	-2.12604	-1.02333	0.0335003	0.334485
Dendritic_cells	LIG4	-2.12767	-1.20555	0.0333648	0.333429
Dendritic_cells	PAXBP1	-2.12792	-0.419125	0.0333436	0.333317
Dendritic_cells	THTPA	-2.12812	-2.57295	0.0333267	0.333248
Dendritic_cells	CCDC66	-2.12818	-0.731135	0.0333225	0.333248
Dendritic_cells	RANBP6	-2.12869	-0.671841	0.0332803	0.332982
Dendritic_cells	ZNF622	-2.12976	-0.301738	0.0331918	0.332295
Dendritic_cells	ERG28	-2.13128	-0.762744	0.0330657	0.331131
Dendritic_cells	IFRD2	-2.1321	-0.871608	0.0329986	0.330657
Dendritic_cells	MXRA7	-2.13246	-0.923166	0.0329693	0.330462
Dendritic_cells	TRAF5	-2.13297	-0.694251	0.0329275	0.330141
Dendritic_cells	AC244090.1	-2.13373	-1.06699	0.0328648	0.329611
Dendritic_cells	NIT2	-2.13393	-0.483913	0.0328481	0.329543
Dendritic_cells	NARS	-2.13414	-0.406309	0.0328315	0.329474
Dendritic_cells	PDPR	-2.13434	-0.633158	0.0328148	0.329405
Dendritic_cells	ABHD17B	-2.1346	-0.728948	0.0327939	0.329294
Dendritic_cells	KAT2B	-2.135	-0.856163	0.0327606	0.329058
Dendritic_cells	HDAC2	-2.13618	-0.435547	0.032665	0.328196
Dendritic_cells	NUP153	-2.13674	-0.388874	0.0326193	0.327934
Dendritic_cells	ZNRF1	-2.13699	-1.98316	0.0325986	0.327824
Dendritic_cells	C1RL	-2.13822	-1.09061	0.0324993	0.327021
Dendritic_cells	CYP19A1	-2.13847	-25.1363	0.0324786	0.326911
Dendritic_cells	ADH5	-2.13852	-0.36543	0.0324745	0.326911
Dendritic_cells	DIP2B	-2.13867	-0.736538	0.0324621	0.326911
Dendritic_cells	COQ2	-2.14122	-0.809534	0.0322561	0.324964
Dendritic_cells	ATF7	-2.14173	-0.485662	0.0322151	0.324648
Dendritic_cells	ANKFY1	-2.14357	-1.09546	0.0320676	0.323357
Dendritic_cells	SLC9A9	-2.14428	-0.904448	0.0320105	0.322877
Dendritic_cells	ICAM2	-2.14494	-0.555432	0.0319574	0.322439
Dendritic_cells	MICAL1	-2.1452	-0.393122	0.0319371	0.322428
Dendritic_cells	SLC27A3	-2.14759	-0.793613	0.0317461	0.32079
Dendritic_cells	PTRH1	-2.14795	-1.42879	0.0317178	0.320682
Dendritic_cells	GFM1	-2.14871	-0.456384	0.0316571	0.320373
Dendritic_cells	SLC50A1	-2.14917	-0.370188	0.0316207	0.320101
Dendritic_cells	APOBEC3G	-2.15116	-0.492124	0.0314636	0.318607
Dendritic_cells	GALNT2	-2.15269	-0.33518	0.0313431	0.317579
Dendritic_cells	ZNF22	-2.15294	-0.378149	0.0313231	0.317568
Dendritic_cells	PIGX	-2.15315	-0.536213	0.0313071	0.317501
Dendritic_cells	FCHSD2	-2.1534	-0.497507	0.0312871	0.317394
Dendritic_cells	AC116407.2	-2.15412	-1.41089	0.0312311	0.316922
Dendritic_cells	FSCN1	-2.15442	-2.25967	0.0312071	0.316775
Dendritic_cells	LUC7L3	-2.15524	-0.26936	0.0311433	0.316318
Dendritic_cells	SLF2	-2.15651	-1.11291	0.0310438	0.315499
Dendritic_cells	GOLGA3	-2.15738	-0.617199	0.0309763	0.314908
Dendritic_cells	NUP50	-2.15743	-0.334545	0.0309723	0.314908
Dendritic_cells	DNM2	-2.15824	-0.277778	0.0309089	0.314414
Dendritic_cells	RALGPS2	-2.16563	-0.593529	0.0303392	0.309275
Dendritic_cells	MMAB	-2.16813	-0.856875	0.0301487	0.307654
Dendritic_cells	PVT1	-2.16828	-0.80279	0.0301371	0.307654
Dendritic_cells	ALPK1	-2.16935	-1.06159	0.0300558	0.307133
Dendritic_cells	C8orf82	-2.16986	-0.54294	0.0300172	0.306832
Dendritic_cells	PET117	-2.17048	-0.52599	0.0299709	0.306452
Dendritic_cells	CNTRL	-2.17302	-0.498782	0.0297786	0.304672
Dendritic_cells	ENOPH1	-2.17318	-0.449642	0.0297671	0.304647
Dendritic_cells	MSR1	-2.17445	-2.05346	0.0296713	0.30376
Dendritic_cells	SCAMP3	-2.17567	-0.498172	0.0295797	0.303007
Dendritic_cells	NLRC4	-2.17669	-3.92155	0.0295035	0.302411
Dendritic_cells	GTDC1	-2.17955	-1.15368	0.0292911	0.300601
Dendritic_cells	CEP78	-2.1797	-0.788258	0.0292797	0.300577
Dendritic_cells	CHORDC1	-2.18052	-0.60444	0.0292193	0.300048
Dendritic_cells	TGFBR3	-2.18393	-1.18615	0.0289674	0.297644
Dendritic_cells	CHD7	-2.18418	-0.316328	0.0289487	0.297543
Dendritic_cells	PPP3CB	-2.18561	-0.538324	0.0288441	0.296558
Dendritic_cells	PIGC	-2.18653	-0.342203	0.028777	0.29605
Dendritic_cells	THOC2	-2.18831	-0.31376	0.0286469	0.294802
Dendritic_cells	RECQL	-2.19096	-0.426264	0.0284545	0.292912
Dendritic_cells	TACO1	-2.19112	-0.686222	0.0284434	0.292888
Dendritic_cells	IMP3	-2.19448	-0.343682	0.028201	0.290481
Dendritic_cells	TCTA	-2.19468	-0.740293	0.0281864	0.290419
Dendritic_cells	VPS8	-2.19514	-0.71428	0.0281535	0.290258
Dendritic_cells	ZMYND8	-2.19743	-0.774052	0.0279894	0.288745
Dendritic_cells	KIF20B	-2.19784	-0.573228	0.0279603	0.288533
Dendritic_cells	TNIP3	-2.19871	-25.5231	0.0278986	0.287985
Dendritic_cells	SMIM3	-2.19912	-0.377271	0.0278696	0.287775
Dendritic_cells	KCTD9	-2.19978	-0.669837	0.0278226	0.287377
Dendritic_cells	LRRC59	-2.20146	-0.27316	0.0277034	0.286411
Dendritic_cells	FAM53B	-2.20156	-0.325108	0.0276962	0.286411
Dendritic_cells	GALNT7	-2.20161	-1.05631	0.0276926	0.286411
Dendritic_cells	VNN1	-2.20299	-2.8704	0.0275955	0.285647
Dendritic_cells	ELK3	-2.2033	-0.404919	0.0275739	0.285512
Dendritic_cells	WBP1L	-2.20386	-0.777835	0.0275345	0.28528
Dendritic_cells	OTUD6B-AS1	-2.20426	-0.315387	0.0275058	0.285071
Dendritic_cells	C1GALT1C1	-2.20442	-1.15247	0.0274951	0.285048
Dendritic_cells	HEATR1	-2.20467	-0.753063	0.0274772	0.28495
Dendritic_cells	RPAP2	-2.20472	-0.891794	0.0274736	0.28495
Dendritic_cells	SLC24A4	-2.20513	-0.935766	0.027445	0.284792
Dendritic_cells	C1GALT1	-2.20559	-0.332484	0.0274128	0.284635
Dendritic_cells	IDH3G	-2.2061	-0.263966	0.0273771	0.284352
Dendritic_cells	DCXR	-2.20788	-0.273989	0.0272525	0.283233
Dendritic_cells	SRGAP2	-2.2088	-0.332396	0.0271886	0.282744
Dendritic_cells	TMEM131L	-2.20905	-0.809398	0.0271709	0.282648
Dendritic_cells	TMEM203	-2.21007	-0.356646	0.0271001	0.281999
Dendritic_cells	GIMAP6	-2.21033	-1.82525	0.0270824	0.281902
Dendritic_cells	RBM6	-2.21135	-0.259194	0.0270118	0.281254
Dendritic_cells	PRADC1	-2.21318	-0.734236	0.0268851	0.280109
Dendritic_cells	UBLCP1	-2.21323	-0.467646	0.0268816	0.280109
Dendritic_cells	COA5	-2.21385	-0.399842	0.0268394	0.279895
Dendritic_cells	SLC4A7	-2.21721	-0.722135	0.0266088	0.277749
Dendritic_cells	ZNF684	-2.21899	-1.74269	0.0264873	0.276566
Dendritic_cells	MRAS	-2.22032	-0.923415	0.0263972	0.275712
Dendritic_cells	YIPF3	-2.22108	-0.330848	0.0263454	0.275256
Dendritic_cells	ENDOD1	-2.22134	-1.97265	0.0263282	0.275162
Dendritic_cells	UBAP2L	-2.22399	-0.567014	0.0261493	0.27345
Dendritic_cells	ZADH2	-2.22485	-0.533536	0.0260911	0.273025
Dendritic_cells	ERGIC2	-2.22526	-0.552427	0.0260637	0.272823
Dendritic_cells	CCDC97	-2.22546	-0.919929	0.0260501	0.272765
Dendritic_cells	RARS2	-2.22791	-0.961552	0.0258865	0.271306
Dendritic_cells	CACNA1A	-2.22801	-2.09239	0.0258797	0.271306
Dendritic_cells	CCDC43	-2.22934	-0.33624	0.0257914	0.270564
Dendritic_cells	RTF2	-2.23015	-0.256948	0.0257373	0.270165
Dendritic_cells	DLAT	-2.23031	-1.53484	0.0257271	0.270143
Dendritic_cells	POLG	-2.23056	-0.502423	0.0257102	0.27005
Dendritic_cells	TLR1	-2.23107	-0.382759	0.0256765	0.26978
Dendritic_cells	PLD1	-2.23377	-1.32695	0.0254981	0.268158
Dendritic_cells	PCBD2	-2.23403	-1.36176	0.0254813	0.268066
Dendritic_cells	RNF169	-2.23652	-0.476881	0.0253175	0.266426
Dendritic_cells	ICE2	-2.23734	-0.892478	0.0252642	0.265948
Dendritic_cells	GABPA	-2.23749	-0.53228	0.0252542	0.265926
Dendritic_cells	DOCK5	-2.23943	-0.410525	0.025128	0.264799
Dendritic_cells	ABRAXAS2	-2.24096	-0.496873	0.0250288	0.263968
Dendritic_cells	TBK1	-2.24126	-0.333493	0.025009	0.263842
Dendritic_cells	GPANK1	-2.24193	-0.913189	0.0249662	0.263472
Dendritic_cells	ARSA	-2.24198	-0.730301	0.0249629	0.263472
Dendritic_cells	NFU1	-2.24366	-0.485447	0.0248544	0.262458
Dendritic_cells	SLC35A3	-2.24784	-0.480132	0.0245866	0.259957
Dendritic_cells	PNKD	-2.24799	-0.271376	0.0245768	0.259936
Dendritic_cells	LARP4	-2.2485	-0.798404	0.0245443	0.259777
Dendritic_cells	RNASEH1	-2.24875	-0.367982	0.0245281	0.259748
Dendritic_cells	MIS18BP1	-2.24972	-0.334607	0.0244665	0.259178
Dendritic_cells	SNX9	-2.25161	-0.303805	0.024347	0.257994
Dendritic_cells	LAMTOR3	-2.25191	-0.393052	0.0243277	0.25787
Dendritic_cells	MRC1	-2.25191	-2.1524	0.0243277	0.25787
Dendritic_cells	LRPPRC	-2.25258	-0.388922	0.0242858	0.25759
Dendritic_cells	HMGN4	-2.25293	-1.42833	0.0242633	0.257432
Dendritic_cells	GSAP	-2.25344	-0.628911	0.0242312	0.257173
Dendritic_cells	MIR762HG	-2.2563	-1.03379	0.024052	0.255433
Dendritic_cells	KANSL1-AS1	-2.2563	-1.28865	0.024052	0.255433
Dendritic_cells	TEP1	-2.25696	-1.2902	0.0240106	0.255154
Dendritic_cells	GLS	-2.25915	-0.323689	0.023874	0.253863
Dendritic_cells	ZNF226	-2.25956	-0.977153	0.0238486	0.253674
Dendritic_cells	BUB3	-2.26037	-0.263761	0.023798	0.253216
Dendritic_cells	RASSF3	-2.26201	-0.341163	0.0236971	0.252222
Dendritic_cells	STAC3	-2.26221	-0.860705	0.0236845	0.252168
Dendritic_cells	MED4	-2.26348	-0.282306	0.0236059	0.251492
Dendritic_cells	STAT5A	-2.2643	-0.453082	0.0235558	0.251276
Dendritic_cells	RSRC1	-2.26466	-0.461591	0.0235338	0.251202
Dendritic_cells	CBL	-2.26476	-0.33793	0.0235276	0.251202
Dendritic_cells	LAG3	-2.26583	-2.43424	0.0234619	0.250595
Dendritic_cells	TGS1	-2.26588	-0.457291	0.0234588	0.250595
Dendritic_cells	GPATCH11	-2.26797	-0.998591	0.0233312	0.249356
Dendritic_cells	U2AF2	-2.26899	-0.292402	0.0232691	0.248772
Dendritic_cells	EMC8	-2.27016	-0.489231	0.0231979	0.24809
Dendritic_cells	ARMH3	-2.27057	-0.434343	0.0231732	0.247984
Dendritic_cells	RCN1	-2.27123	-0.869167	0.0231331	0.247634
Dendritic_cells	BRMS1	-2.27143	-0.324154	0.0231208	0.247581
Dendritic_cells	KNOP1	-2.27403	-1.55202	0.022964	0.246139
Dendritic_cells	CASC4	-2.27505	-0.370613	0.0229028	0.245718
Dendritic_cells	POU2F2	-2.27541	-0.28535	0.0228814	0.245567
Dendritic_cells	PRRC1	-2.27862	-0.971989	0.0226897	0.243588
Dendritic_cells	MSH6	-2.27933	-0.710842	0.0226473	0.243243
Dendritic_cells	USP5	-2.28137	-1.02112	0.0225265	0.242068
Dendritic_cells	PSMD12	-2.28188	-0.313778	0.0224964	0.241822
Dendritic_cells	ARFIP1	-2.28275	-0.4583	0.0224453	0.241349
Dendritic_cells	DCAF13	-2.283	-0.510901	0.0224302	0.241265
Dendritic_cells	NUDT21	-2.28315	-0.329903	0.0224212	0.241246
Dendritic_cells	MBD6	-2.28392	-0.69425	0.0223763	0.240839
Dendritic_cells	TTL	-2.28423	-0.939082	0.0223583	0.240723
Dendritic_cells	PPP6R2	-2.28524	-0.433152	0.0222985	0.240156
Dendritic_cells	APOBEC3C	-2.28652	-0.424069	0.0222239	0.23943
Dendritic_cells	KPNA5	-2.2881	-0.683285	0.0221318	0.238668
Dendritic_cells	MRPL19	-2.28891	-0.774944	0.0220844	0.238233
Dendritic_cells	TECPR1	-2.28932	-0.878046	0.0220607	0.238054
Dendritic_cells	IFI44	-2.29381	-0.90495	0.0218016	0.235334
Dendritic_cells	RNASE3	-2.29381	-3.83105	0.0218016	0.235334
Dendritic_cells	PVR	-2.29493	-2.44753	0.0217373	0.234791
Dendritic_cells	CASP5	-2.29523	-3.11901	0.0217198	0.234677
Dendritic_cells	A1BG	-2.296	-0.265407	0.021676	0.23428
Dendritic_cells	CYP20A1	-2.29646	-0.465214	0.0216498	0.234072
Dendritic_cells	TIPRL	-2.29727	-0.328036	0.0216033	0.233644
Dendritic_cells	STX7	-2.2986	-0.338946	0.0215278	0.232903
Dendritic_cells	RASA2	-2.29951	-0.414913	0.0214758	0.23249
Dendritic_cells	TRIM69	-2.30038	-1.15673	0.0214267	0.232033
Dendritic_cells	CETN2	-2.30109	-0.601271	0.0213863	0.231746
Dendritic_cells	ANKRD49	-2.30201	-0.388058	0.0213345	0.23126
Dendritic_cells	PEX16	-2.30568	-0.337477	0.0211285	0.229267
Dendritic_cells	WDR41	-2.30573	-0.540895	0.0211256	0.229267
Dendritic_cells	HADHB	-2.30818	-0.327601	0.0209892	0.22802
Dendritic_cells	DVL3	-2.31047	-0.710654	0.0208621	0.226725
Dendritic_cells	TMEM87B	-2.31154	-1.16766	0.020803	0.226155
Dendritic_cells	PSMD11	-2.31302	-0.250382	0.0207216	0.225417
Dendritic_cells	RUVBL1	-2.31383	-1.29972	0.0206768	0.225003
Dendritic_cells	TNNT1	-2.31424	-0.594885	0.0206544	0.224832
Dendritic_cells	G6PC3	-2.31572	-0.849401	0.0205735	0.224024
Dendritic_cells	SPATS2L	-2.31674	-0.52265	0.0205179	0.223491
Dendritic_cells	NUDT5	-2.31761	-0.443062	0.0204707	0.22305
Dendritic_cells	NUBP2	-2.31919	-0.432972	0.020385	0.22226
Dendritic_cells	TBC1D14	-2.32056	-0.575305	0.0203105	0.221592
Dendritic_cells	TOR1AIP2	-2.32077	-0.302521	0.0202995	0.221544
Dendritic_cells	SEC24A	-2.32102	-0.813319	0.0202857	0.221466
Dendritic_cells	CEPT1	-2.32107	-0.82735	0.020283	0.221466
Dendritic_cells	MRPL42	-2.32566	-0.370863	0.0200368	0.219105
Dendritic_cells	CUL3	-2.32678	-0.283218	0.019977	0.218593
Dendritic_cells	CSNK1G1	-2.32968	-1.52838	0.0198228	0.217048
Dendritic_cells	PHF19	-2.33269	-0.384545	0.0196644	0.215383
Dendritic_cells	DHFR	-2.33529	-1.32353	0.0195283	0.214032
Dendritic_cells	AC015912.3	-2.33692	-0.683582	0.0194433	0.213171
Dendritic_cells	ICE1	-2.33916	-0.468983	0.019327	0.212022
Dendritic_cells	SMIM20	-2.34013	-0.43962	0.0192769	0.211554
Dendritic_cells	AC027644.3	-2.34401	-0.789491	0.0190779	0.209644
Dendritic_cells	MPHOSPH10	-2.34446	-0.341963	0.0190545	0.209455
Dendritic_cells	PRDM8	-2.34497	-0.962307	0.0190284	0.209307
Dendritic_cells	ZCCHC10	-2.34508	-0.291055	0.0190232	0.209307
Dendritic_cells	LARP4B	-2.34722	-0.965033	0.0189143	0.208188
Dendritic_cells	LPCAT3	-2.34722	-0.711163	0.0189143	0.208188
Dendritic_cells	CLPTM1L	-2.34829	-0.364302	0.01886	0.207727
Dendritic_cells	ASH1L	-2.35078	-0.311959	0.0187339	0.206541
Dendritic_cells	PRKX	-2.35252	-0.52149	0.0186469	0.205717
Dendritic_cells	FAM98A	-2.35262	-1.02053	0.0186418	0.205717
Dendritic_cells	NELFE	-2.35491	-0.260429	0.0185271	0.20453
Dendritic_cells	BCL2L14	-2.35568	-6.47195	0.018489	0.204177
Dendritic_cells	DDX23	-2.35608	-1.19444	0.0184688	0.204087
Dendritic_cells	TSN	-2.35731	-0.294157	0.018408	0.203483
Dendritic_cells	POP5	-2.35965	-0.564749	0.0182921	0.202269
Dendritic_cells	KIF1B	-2.36133	-0.438912	0.0182094	0.20162
Dendritic_cells	GAS7	-2.3624	-0.29376	0.0181569	0.201171
Dendritic_cells	ENC1	-2.36439	-0.825086	0.0180598	0.200228
Dendritic_cells	HEXDC	-2.36495	-0.528212	0.0180325	0.199991
Dendritic_cells	NSL1	-2.36556	-0.692766	0.0180027	0.199727
Dendritic_cells	ARL5B	-2.36587	-0.801621	0.0179878	0.199628
Dendritic_cells	BAZ1A	-2.36623	-0.275063	0.0179705	0.199502
Dendritic_cells	GTF2E2	-2.36628	-0.649691	0.017968	0.199502
Dendritic_cells	RALGAPB	-2.36719	-0.94102	0.0179236	0.199112
Dendritic_cells	HIST2H2AC	-2.36735	-0.346678	0.0179162	0.199096
Dendritic_cells	GMPPA	-2.36954	-1.07562	0.0178103	0.198051
Dendritic_cells	AAMDC	-2.37015	-1.0438	0.0177809	0.197855
Dendritic_cells	TFEC	-2.37183	-0.759479	0.0177002	0.197022
Dendritic_cells	RBM42	-2.37275	-0.427365	0.0176563	0.196599
Dendritic_cells	ETNK1	-2.37295	-0.393301	0.0176465	0.196556
Dendritic_cells	RRP36	-2.37351	-0.364223	0.0176198	0.196323
Dendritic_cells	RHOT1	-2.37647	-0.628891	0.0174792	0.194887
Dendritic_cells	PPP1R12A	-2.37876	-0.257332	0.0173709	0.193807
Dendritic_cells	LAD1	-2.37942	-26.3136	0.0173397	0.193524
Dendritic_cells	DAPP1	-2.3806	-0.483532	0.0172846	0.192973
Dendritic_cells	CNOT10	-2.3833	-0.987594	0.0171583	0.191627
Dendritic_cells	THYN1	-2.38472	-0.446539	0.0170919	0.190949
Dendritic_cells	SHPRH	-2.38585	-0.846888	0.0170399	0.190431
Dendritic_cells	INO80E	-2.38717	-0.808465	0.0169786	0.189809
Dendritic_cells	FAM91A1	-2.38901	-0.346342	0.016894	0.188927
Dendritic_cells	VAMP7	-2.38972	-0.451451	0.0168613	0.188623
Dendritic_cells	GRSF1	-2.38977	-0.470343	0.0168589	0.188623
Dendritic_cells	HAGH	-2.39217	-0.575928	0.0167493	0.187558
Dendritic_cells	INO80C	-2.3942	-1.04847	0.0166565	0.186644
Dendritic_cells	UBAC1	-2.39594	-0.328877	0.016578	0.185888
Dendritic_cells	RBM4	-2.39604	-0.334147	0.0165733	0.185888
Dendritic_cells	KCTD10	-2.3967	-0.913499	0.0165434	0.185625
Dendritic_cells	AGPS	-2.40063	-0.722382	0.0163671	0.183708
Dendritic_cells	CCSER2	-2.40205	-0.386977	0.0163034	0.183115
Dendritic_cells	COPS6	-2.40215	-0.304197	0.0162988	0.183115
Dendritic_cells	CAPRIN1	-2.40307	-0.298198	0.016258	0.182789
Dendritic_cells	SLC25A12	-2.40368	-1.40304	0.0162308	0.182606
Dendritic_cells	SMAD5	-2.40384	-0.780413	0.016224	0.182591
Dendritic_cells	GNGT2	-2.40399	-1.045	0.0162173	0.182576
Dendritic_cells	TMEM199	-2.40424	-0.801466	0.016206	0.18251
Dendritic_cells	TDG	-2.40465	-0.423092	0.0161879	0.182368
Dendritic_cells	SPRED2	-2.40536	-1.45888	0.0161563	0.182074
Dendritic_cells	WDR26	-2.40572	-0.302844	0.0161406	0.181957
Dendritic_cells	FUCA2	-2.40582	-0.465363	0.0161361	0.181957
Dendritic_cells	SNX13	-2.40654	-0.498212	0.0161046	0.181673
Dendritic_cells	C2orf49	-2.40776	-0.534757	0.0160507	0.181188
Dendritic_cells	CCT3	-2.40832	-0.274596	0.0160261	0.181093
Dendritic_cells	CXCL11	-2.40954	-26.6465	0.0159725	0.180548
Dendritic_cells	SMARCD1	-2.41097	-0.479545	0.0159101	0.179954
Dendritic_cells	SGPL1	-2.41602	-0.604228	0.0156914	0.177609
Dendritic_cells	AZI2	-2.41678	-0.386697	0.0156584	0.177297
Dendritic_cells	HDDC3	-2.41734	-0.755929	0.0156343	0.177084
Dendritic_cells	HSPA1A	-2.4179	-0.941687	0.0156103	0.176871
Dendritic_cells	SERTAD2	-2.41892	-0.255017	0.0155666	0.176436
Dendritic_cells	WDR18	-2.41897	-1.07139	0.0155644	0.176436
Dendritic_cells	B3GAT3	-2.41938	-0.449493	0.015547	0.176332
Dendritic_cells	DENND4C	-2.42065	-0.685895	0.0154926	0.175775
Dendritic_cells	TMED1	-2.42101	-0.807125	0.0154774	0.175687
Dendritic_cells	CEP68	-2.42147	-0.828432	0.0154579	0.17556
Dendritic_cells	MUC1	-2.42167	-3.02695	0.0154492	0.175545
Dendritic_cells	MRPL2	-2.42234	-0.579841	0.0154211	0.17532
Dendritic_cells	FASTK	-2.42274	-0.790352	0.0154038	0.175182
Dendritic_cells	ZNHIT6	-2.42305	-0.686055	0.0153908	0.175094
Dendritic_cells	ERLIN2	-2.42346	-0.88523	0.0153736	0.174957
Dendritic_cells	PHF14	-2.42478	-0.606865	0.0153176	0.174379
Dendritic_cells	RPE	-2.42555	-1.85084	0.0152854	0.174071
Dendritic_cells	NUFIP2	-2.4258	-0.257192	0.0152746	0.174008
Dendritic_cells	SLC25A25	-2.42697	-0.712455	0.0152254	0.173506
Dendritic_cells	GGCT	-2.42794	-0.500365	0.0151848	0.173102
Dendritic_cells	SMARCE1	-2.43029	-0.423344	0.0150869	0.172045
Dendritic_cells	SECISBP2	-2.43059	-0.263615	0.0150742	0.171959
Dendritic_cells	SNX1	-2.43176	-0.491214	0.0150255	0.17152
Dendritic_cells	IFIT1	-2.43319	-3.50525	0.0149664	0.170962
Dendritic_cells	IARS	-2.43334	-0.854397	0.0149601	0.170948
Dendritic_cells	LYRM2	-2.43538	-0.320125	0.0148761	0.170161
Dendritic_cells	TOX	-2.43691	-1.59309	0.0148133	0.169559
Dendritic_cells	PITPNA	-2.43915	-0.356273	0.0147217	0.168568
Dendritic_cells	FAM111A	-2.43936	-0.683851	0.0147134	0.168568
Dendritic_cells	HEG1	-2.44191	-1.74022	0.01461	0.167518
Dendritic_cells	FAM241A	-2.44211	-1.06283	0.0146017	0.16748
Dendritic_cells	BMI1	-2.44226	-0.605699	0.0145955	0.167467
Dendritic_cells	OASL	-2.44471	-0.679443	0.0144969	0.166449
Dendritic_cells	DPM2	-2.44629	-0.633101	0.0144335	0.165835
Dendritic_cells	KIAA1109	-2.44695	-0.402034	0.014407	0.165587
Dendritic_cells	AP3B1	-2.44741	-0.335062	0.0143887	0.165433
Dendritic_cells	MSMO1	-2.44766	-1.17748	0.0143785	0.165373
Dendritic_cells	MRPL15	-2.44848	-0.669829	0.014346	0.165056
Dendritic_cells	ACBD3	-2.44868	-0.332631	0.0143379	0.165019
Dendritic_cells	ITFG1	-2.44894	-0.46964	0.0143278	0.164959
Dendritic_cells	C16orf87	-2.44909	-0.324132	0.0143217	0.164946
Dendritic_cells	RGS14	-2.45047	-1.35288	0.0142671	0.164373
Dendritic_cells	GPATCH4	-2.4521	-0.822872	0.0142026	0.163686
Dendritic_cells	AKT2	-2.45266	-0.350002	0.0141805	0.163487
Dendritic_cells	ISCA2	-2.45429	-0.526152	0.0141163	0.162804
Dendritic_cells	RALGAPA2	-2.45434	-0.973161	0.0141143	0.162804
Dendritic_cells	PYHIN1	-2.45475	-1.13582	0.0140983	0.162708
Dendritic_cells	SLC39A6	-2.45872	-0.675889	0.0139432	0.161029
Dendritic_cells	PDCD2	-2.45934	-0.27979	0.0139195	0.160865
Dendritic_cells	LINC01503	-2.46015	-1.11415	0.0138879	0.160556
Dendritic_cells	C19orf24	-2.46137	-0.294457	0.0138406	0.160064
Dendritic_cells	IL1RN	-2.46402	-0.519629	0.0137387	0.158941
Dendritic_cells	TBPL1	-2.46428	-0.451857	0.0137289	0.158882
Dendritic_cells	MRPL58	-2.46448	-0.841097	0.0137211	0.158847
Dendritic_cells	GAPT	-2.46657	-0.671608	0.0136413	0.157978
Dendritic_cells	ACAA1	-2.46718	-0.271639	0.0136181	0.157817
Dendritic_cells	BROX	-2.47034	-0.373192	0.0134984	0.156538
Dendritic_cells	EXOSC1	-2.47055	-0.552995	0.0134907	0.156503
Dendritic_cells	DIAPH2	-2.4707	-0.377889	0.0134849	0.15649
Dendritic_cells	CD2AP	-2.47116	-0.529758	0.0134676	0.156344
Dendritic_cells	DCPS	-2.47197	-0.820101	0.0134369	0.156041
Dendritic_cells	UXS1	-2.47366	-0.617857	0.0133738	0.15547
Dendritic_cells	TBC1D8	-2.47549	-2.62668	0.0133053	0.154728
Dendritic_cells	CPSF2	-2.47707	-0.934284	0.0132466	0.154098
Dendritic_cells	N4BP2	-2.47972	-0.525801	0.0131485	0.153063
Dendritic_cells	CENPW	-2.47998	-1.00376	0.0131392	0.153007
Dendritic_cells	DCTN6	-2.48023	-0.420815	0.0131298	0.152951
Dendritic_cells	LTBR	-2.4814	-0.620837	0.0130867	0.152555
Dendritic_cells	WASHC2A	-2.48502	-0.511253	0.0129544	0.151171
Dendritic_cells	PPP6R1	-2.48548	-0.352397	0.0129377	0.151029
Dendritic_cells	MAGED2	-2.48696	-0.611348	0.0128841	0.150507
Dendritic_cells	API5	-2.49063	-0.531265	0.0127518	0.149118
Dendritic_cells	CHMP1A	-2.49073	-0.490897	0.0127482	0.149118
Dendritic_cells	MAD2L2	-2.49088	-0.258101	0.0127427	0.149115
Dendritic_cells	SDHAF3	-2.49185	-1.40579	0.012708	0.148761
Dendritic_cells	NOM1	-2.49216	-1.03744	0.012697	0.148685
Dendritic_cells	DLEU2	-2.49277	-0.643552	0.0126752	0.148481
Dendritic_cells	FLT1	-2.4943	-2.12699	0.0126207	0.147946
Dendritic_cells	YIPF6	-2.49542	-0.668176	0.0125809	0.147583
Dendritic_cells	MAN2B2	-2.49552	-0.524555	0.0125773	0.147583
Dendritic_cells	CREB1	-2.49572	-0.57989	0.0125701	0.147559
Dendritic_cells	NPIPB5	-2.49608	-0.877386	0.0125574	0.147462
Dendritic_cells	ATF5	-2.49644	-0.655897	0.0125448	0.147365
Dendritic_cells	NCSTN	-2.49715	-0.356732	0.0125196	0.147172
Dendritic_cells	APMAP	-2.50087	-0.359863	0.0123889	0.145737
Dendritic_cells	PTEN	-2.50102	-0.270834	0.0123835	0.145726
Dendritic_cells	NHLRC3	-2.50296	-0.766971	0.012316	0.145083
Dendritic_cells	EED	-2.50653	-0.718109	0.0121924	0.143678
Dendritic_cells	POLR2K	-2.50709	-0.305386	0.0121731	0.143501
Dendritic_cells	ANKRD39	-2.50775	-1.20456	0.0121503	0.143282
Dendritic_cells	TTF1	-2.50867	-0.621566	0.0121187	0.142961
Dendritic_cells	TES	-2.51417	-0.256344	0.0119312	0.140947
Dendritic_cells	SMUG1	-2.51458	-2.52799	0.0119175	0.140884
Dendritic_cells	RPL26L1	-2.51733	-0.407265	0.0118248	0.139887
Dendritic_cells	TET3	-2.52054	-0.448518	0.0117174	0.138666
Dendritic_cells	ARAP1	-2.52115	-0.471693	0.0116971	0.138474
Dendritic_cells	PPBP	-2.52447	-1.70055	0.0115874	0.13737
Dendritic_cells	OGT	-2.52482	-0.427625	0.0115757	0.137279
Dendritic_cells	TTC37	-2.5265	-0.502647	0.0115204	0.13672
Dendritic_cells	KIAA1551	-2.52661	-0.324771	0.011517	0.13672
Dendritic_cells	ACSL5	-2.53038	-0.923195	0.011394	0.135316
Dendritic_cells	SGMS1	-2.5314	-0.825484	0.0113609	0.134971
Dendritic_cells	CCDC117	-2.53349	-0.912884	0.0112934	0.134216
Dendritic_cells	PCNA	-2.53695	-1.12115	0.0111822	0.132942
Dendritic_cells	ABI3	-2.53711	-0.832173	0.0111773	0.132931
Dendritic_cells	SLC25A1	-2.53716	-0.446918	0.0111757	0.132931
Dendritic_cells	MPG	-2.53767	-0.332033	0.0111595	0.132851
Dendritic_cells	ADSS	-2.53904	-0.60083	0.0111157	0.132432
Dendritic_cells	UBE3C	-2.53909	-0.812502	0.011114	0.132432
Dendritic_cells	UBP1	-2.54133	-0.506811	0.011043	0.13166
Dendritic_cells	FBXW11	-2.54623	-0.479836	0.0108894	0.129968
Dendritic_cells	BET1L	-2.54786	-0.908352	0.0108386	0.129408
Dendritic_cells	AP5Z1	-2.54832	-0.805375	0.0108244	0.129284
Dendritic_cells	UCHL5	-2.55025	-0.794672	0.0107645	0.128705
Dendritic_cells	SDC4	-2.55117	-0.725208	0.0107362	0.128413
Dendritic_cells	ACOX1	-2.55504	-1.23759	0.0106174	0.127038
Dendritic_cells	POLR3K	-2.55525	-1.30458	0.0106112	0.127009
Dendritic_cells	MOB1B	-2.55596	-0.830717	0.0105895	0.126831
Dendritic_cells	POR	-2.55617	-0.548215	0.0105833	0.12681
Dendritic_cells	MRPL35	-2.56213	-1.06415	0.0104033	0.124743
Dendritic_cells	YIPF1	-2.56228	-0.8542	0.0103987	0.124733
Dendritic_cells	PTGES2	-2.56361	-0.748778	0.0103591	0.124302
Dendritic_cells	CCDC82	-2.56575	-0.381766	0.0102954	0.123582
Dendritic_cells	RDH11	-2.56615	-0.534974	0.0102833	0.123561
Dendritic_cells	KLHL2	-2.56615	-0.552296	0.0102833	0.123561
Dendritic_cells	SNCA	-2.56646	-1.06001	0.0102743	0.123549
Dendritic_cells	SFT2D1	-2.5688	-0.316617	0.010205	0.122804
Dendritic_cells	IPCEF1	-2.57319	-1.51592	0.0100767	0.121478
Dendritic_cells	LINC00877	-2.57354	-0.915375	0.0100663	0.121396
Dendritic_cells	WDR45	-2.57375	-0.426066	0.0100604	0.121369
Dendritic_cells	POLR2G	-2.57563	-0.289545	0.0100057	0.120752
Dendritic_cells	PTGES	-2.57701	-2.11305	0.00996593	0.120316
Dendritic_cells	LBR	-2.57742	-0.333093	0.00995418	0.120217
Dendritic_cells	CCNDBP1	-2.5791	-0.319457	0.00990585	0.119677
Dendritic_cells	RNF10	-2.58037	-0.375867	0.00986937	0.119279
Dendritic_cells	RAB5B	-2.58195	-1.17428	0.0098243	0.11882
Dendritic_cells	BANF1	-2.58211	-0.282735	0.00981995	0.11881
Dendritic_cells	ADAMTSL4	-2.58267	-1.42441	0.00980401	0.11866
Dendritic_cells	BMS1	-2.58634	-0.63352	0.00970024	0.117574
Dendritic_cells	ILF3-DT	-2.58741	-0.440764	0.00967016	0.117252
Dendritic_cells	UPF2	-2.58766	-0.381212	0.00966301	0.117207
Dendritic_cells	ZHX1	-2.59011	-0.434009	0.00959461	0.11642
Dendritic_cells	CD300C	-2.59051	-0.775525	0.00958326	0.116324
Dendritic_cells	IL3RA	-2.59143	-1.01463	0.00955775	0.116098
Dendritic_cells	CYB5R4	-2.59546	-0.345478	0.0094465	0.114914
Dendritic_cells	VPS36	-2.59551	-0.536912	0.00944509	0.114914
Dendritic_cells	MITD1	-2.59643	-0.738378	0.00941991	0.114715
Dendritic_cells	CDYL2	-2.59653	-1.89713	0.00941712	0.114715
Dendritic_cells	C1orf123	-2.59658	-0.514545	0.00941572	0.114715
Dendritic_cells	FCGR2B	-2.59755	-1.04592	0.00938921	0.114466
Dendritic_cells	PPP2R5E	-2.59755	-0.366453	0.00938921	0.114466
Dendritic_cells	TM2D2	-2.60086	-0.970155	0.00929904	0.113449
Dendritic_cells	CLIP1	-2.60275	-0.304388	0.00924805	0.112909
Dendritic_cells	NFE2L1	-2.60377	-1.02954	0.0092206	0.112656
Dendritic_cells	DNAJC21	-2.60438	-0.29781	0.00920416	0.112496
Dendritic_cells	RIF1	-2.60555	-0.49599	0.00917272	0.112169
Dendritic_cells	PLPBP	-2.60606	-0.614864	0.00915909	0.112068
Dendritic_cells	CEP350	-2.60708	-0.395927	0.00913187	0.111816
Dendritic_cells	PTPN11	-2.60733	-0.384434	0.00912507	0.111774
Dendritic_cells	MPZL1	-2.60861	-0.998071	0.00909117	0.111399
Dendritic_cells	TSTA3	-2.60973	-0.4593	0.00906143	0.111075
Dendritic_cells	UNC13D	-2.6109	-0.738907	0.00903043	0.110736
Dendritic_cells	GNL3L	-2.61172	-0.953103	0.00900892	0.110513
Dendritic_cells	MPLKIP	-2.61416	-0.44731	0.00894467	0.109845
Dendritic_cells	VPS4A	-2.61518	-0.401649	0.00891802	0.109558
Dendritic_cells	RFXANK	-2.61569	-0.36903	0.00890473	0.109434
Dendritic_cells	C4orf46	-2.61671	-1.89093	0.00887818	0.109148
Dendritic_cells	ANKRD33B	-2.61875	-2.52929	0.00882531	0.108658
Dendritic_cells	ZYG11B	-2.62114	-0.598253	0.00876354	0.107976
Dendritic_cells	TSFM	-2.62221	-0.663289	0.00873606	0.107677
Dendritic_cells	SLC1A3	-2.62272	-3.07883	0.00872301	0.107556
Dendritic_cells	AP3D1	-2.62522	-0.531035	0.00865929	0.106849
Dendritic_cells	TMED3	-2.63276	-0.46047	0.00846934	0.104621
Dendritic_cells	DHX58	-2.63343	-3.00259	0.00845283	0.104494
Dendritic_cells	FAM160B1	-2.63363	-0.493805	0.00844776	0.104469
Dendritic_cells	ASCC2	-2.63969	-0.487972	0.00829809	0.102846
Dendritic_cells	DCUN1D5	-2.64076	-0.646124	0.00827192	0.10256
Dendritic_cells	NTAN1	-2.6427	-0.329954	0.00822476	0.10205
Dendritic_cells	CHUK	-2.64316	-0.856316	0.00821363	0.101988
Dendritic_cells	SNAP29	-2.64591	-0.361853	0.00814711	0.101237
Dendritic_cells	ATP2B4	-2.64647	-1.0231	0.00813362	0.101106
Dendritic_cells	FIG4	-2.64688	-1.47526	0.00812382	0.101022
Dendritic_cells	HSPA4	-2.64688	-0.389696	0.00812382	0.101022
Dendritic_cells	MS4A6A	-2.6478	-0.300982	0.00810181	0.100861
Dendritic_cells	PIEZO1	-2.65024	-0.512004	0.00804338	0.10017
Dendritic_cells	IRF9	-2.65024	-0.698187	0.00804338	0.10017
Dendritic_cells	BAG1	-2.65055	-0.269907	0.0080361	0.100154
Dendritic_cells	SMAP1	-2.65106	-0.355614	0.00802398	0.100077
Dendritic_cells	STAM2	-2.653	-1.40957	0.00797809	0.0996163
Dendritic_cells	DDB1	-2.65743	-0.4123	0.00787391	0.098352
Dendritic_cells	MMD	-2.65931	-0.642867	0.00782997	0.0978761
Dendritic_cells	ZBP1	-2.65931	-0.797069	0.00782997	0.0978761
Dendritic_cells	TSEN15	-2.65942	-0.616187	0.0078276	0.0978761
Dendritic_cells	GPR35	-2.65972	-0.608662	0.0078205	0.0978672
Dendritic_cells	COG2	-2.6612	-0.947563	0.00778625	0.097475
Dendritic_cells	INPP5F	-2.66186	-0.976896	0.00777095	0.0973196
Dendritic_cells	UBE2V1	-2.66278	-0.697416	0.0077498	0.097091
Dendritic_cells	MLKL	-2.66278	-1.46501	0.0077498	0.097091
Dendritic_cells	XPR1	-2.66288	-1.23259	0.00774745	0.097091
Dendritic_cells	MRPS7	-2.66329	-0.372077	0.00773807	0.0970528
Dendritic_cells	ACSL3	-2.66584	-0.372696	0.00767966	0.0963563
Dendritic_cells	MVB12A	-2.6663	-0.666889	0.00766919	0.0962756
Dendritic_cells	LRRC8C	-2.6666	-0.601378	0.00766222	0.0962747
Dendritic_cells	STX12	-2.66874	-0.408294	0.00761356	0.0957419
Dendritic_cells	THAP1	-2.66946	-0.817111	0.00759741	0.0956105
Dendritic_cells	BIRC2	-2.67129	-0.280706	0.007556	0.0951251
Dendritic_cells	ZC3H13	-2.67231	-0.450141	0.00753309	0.0948722
Dendritic_cells	FGD3	-2.67282	-0.721996	0.00752165	0.0947638
Dendritic_cells	MLX	-2.67353	-0.450274	0.00750567	0.094598
Dendritic_cells	COMMD4	-2.6742	-0.540406	0.00749086	0.0944468
Dendritic_cells	COASY	-2.67425	-0.745023	0.00748972	0.0944468
Dendritic_cells	DOCK2	-2.67522	-0.282695	0.00746812	0.0942664
Dendritic_cells	SMIM15	-2.67664	-0.340739	0.00743639	0.0939013
Dendritic_cells	DAB2	-2.68108	-1.90222	0.00733858	0.0927709
Dendritic_cells	ZNFX1	-2.68148	-0.389237	0.00732964	0.0926929
Dendritic_cells	LINC00623	-2.68383	-0.511441	0.00727845	0.0920802
Dendritic_cells	RAB11FIP2	-2.68429	-0.553543	0.00726847	0.0919886
Dendritic_cells	PPP2R2A	-2.68459	-0.446114	0.00726182	0.0919392
Dendritic_cells	ATP2A2	-2.68464	-0.409108	0.00726072	0.0919392
Dendritic_cells	NAA10	-2.68541	-0.366971	0.00724413	0.0918192
Dendritic_cells	C19orf66	-2.68729	-0.494497	0.00720336	0.0913369
Dendritic_cells	SYK	-2.69005	-0.362117	0.00714422	0.0906214
Dendritic_cells	VPS41	-2.69025	-0.850962	0.00713986	0.0906003
Dendritic_cells	ATP6V0A2	-2.69035	-0.746895	0.00713768	0.0906003
Dendritic_cells	FGD4	-2.69061	-1.19712	0.00713223	0.090572
Dendritic_cells	CD46	-2.69178	-0.325472	0.00710721	0.0902885
Dendritic_cells	SNAPC5	-2.69249	-1.15572	0.00709202	0.0901297
Dendritic_cells	DCLRE1C	-2.69484	-0.891721	0.00704232	0.089532
Dendritic_cells	SLC44A1	-2.69484	-0.717728	0.00704232	0.089532
Dendritic_cells	HDAC1	-2.69672	-0.367873	0.00700257	0.0891618
Dendritic_cells	MRPL3	-2.6984	-0.451169	0.00696729	0.0887462
Dendritic_cells	SGK3	-2.70034	-0.481217	0.00692686	0.0883189
Dendritic_cells	LILRA2	-2.70121	-0.409092	0.00690884	0.0881356
Dendritic_cells	SDHC	-2.70268	-0.292802	0.0068782	0.0878115
Dendritic_cells	COMTD1	-2.70477	-0.956157	0.00683508	0.0872944
Dendritic_cells	STT3B	-2.70513	-0.287406	0.00682775	0.0872339
Dendritic_cells	SEC24D	-2.70691	-0.591631	0.00679117	0.0868327
Dendritic_cells	TARS	-2.70758	-0.694991	0.00677763	0.0866927
Dendritic_cells	PTCD3	-2.70793	-0.663641	0.00677035	0.0866326
Dendritic_cells	AP2B1	-2.70936	-0.473109	0.0067413	0.0862937
Dendritic_cells	PTPMT1	-2.71074	-0.387238	0.00671339	0.0859693
Dendritic_cells	PLAGL2	-2.71125	-0.899861	0.00670308	0.08587
Dendritic_cells	EFR3A	-2.7113	-0.505468	0.00670205	0.08587
Dendritic_cells	COPS7A	-2.71293	-0.667582	0.00666915	0.0855008
Dendritic_cells	CNPY2	-2.71298	-0.357907	0.00666813	0.0855008
Dendritic_cells	MGAT4A	-2.71308	-0.264608	0.00666608	0.0855008
Dendritic_cells	LASP1	-2.71415	-0.315437	0.00664458	0.0852835
Dendritic_cells	PDS5A	-2.71502	-0.384857	0.00662722	0.0850933
Dendritic_cells	GPAA1	-2.71629	-0.435695	0.00660177	0.084799
Dendritic_cells	MRPL47	-2.71726	-0.295682	0.00658248	0.0845836
Dendritic_cells	SFXN1	-2.71736	-0.591837	0.00658046	0.0845836
Dendritic_cells	HAUS6	-2.71746	-0.920351	0.00657843	0.0845836
Dendritic_cells	IPO9	-2.71874	-0.961179	0.00655315	0.0843036
Dendritic_cells	UTP23	-2.72842	-0.368006	0.00636383	0.0820254
Dendritic_cells	NAPA	-2.73423	-0.297499	0.00625262	0.080685
Dendritic_cells	HTT	-2.73551	-0.51437	0.00622846	0.0804042
Dendritic_cells	FUOM	-2.73596	-0.450683	0.00621979	0.0803232
Dendritic_cells	GGH	-2.73831	-2.15688	0.00617562	0.0798142
Dendritic_cells	F2R	-2.73892	-1.18934	0.00616414	0.0796966
Dendritic_cells	TMEM156	-2.74244	-0.811314	0.00609853	0.0789092
Dendritic_cells	TRAK2	-2.7431	-1.22221	0.00608624	0.0787805
Dendritic_cells	TENT5A	-2.74396	-0.358379	0.0060702	0.0786032
Dendritic_cells	LMO4	-2.74402	-0.374763	0.00606926	0.0786032
Dendritic_cells	KIF13B	-2.74616	-0.942706	0.0060298	0.0781706
Dendritic_cells	FAM89A	-2.74687	-1.85254	0.0060167	0.078031
Dendritic_cells	MAP3K13	-2.74881	-0.599386	0.00598127	0.0776015
Dendritic_cells	ADSL	-2.74957	-0.918675	0.00596733	0.0774506
Dendritic_cells	NAGA	-2.74967	-0.437756	0.00596548	0.0774506
Dendritic_cells	COPG1	-2.75084	-0.717972	0.00594418	0.0772098
Dendritic_cells	ACADS	-2.7538	-1.428	0.00589076	0.076605
Dendritic_cells	JDP2	-2.75579	-0.338692	0.00585508	0.0761706
Dendritic_cells	SEPT10	-2.75665	-1.80569	0.0058396	0.0760281
Dendritic_cells	AQR	-2.75701	-0.510208	0.00583323	0.0760042
Dendritic_cells	NBEAL2	-2.75849	-0.499566	0.00580692	0.0756908
Dendritic_cells	PPP1CC	-2.7589	-0.2654	0.00579968	0.0756258
Dendritic_cells	DTWD1	-2.76002	-1.31199	0.00577981	0.0753961
Dendritic_cells	SLC36A1	-2.76257	-1.35749	0.00573489	0.0748683
Dendritic_cells	FCF1	-2.76399	-1.28847	0.00570987	0.0745997
Dendritic_cells	SMIM27	-2.76675	-0.513885	0.00566189	0.0740018
Dendritic_cells	SIGLEC12	-2.77098	-25.7982	0.00558886	0.0731042
Dendritic_cells	PAK1IP1	-2.7721	-0.546864	0.00556965	0.0728813
Dendritic_cells	AC147651.4	-2.77235	-2.02838	0.00556529	0.0728527
Dendritic_cells	DMXL2	-2.77684	-0.409851	0.00548908	0.0719394
Dendritic_cells	DPM3	-2.77954	-0.460318	0.00544364	0.0713717
Dendritic_cells	ARL3	-2.7803	-0.782962	0.00543084	0.0712317
Dendritic_cells	SRP9	-2.78102	-0.255397	0.00541892	0.0711032
Dendritic_cells	TRIM44	-2.78265	-0.394958	0.00539176	0.0707745
Dendritic_cells	CNOT6L	-2.78428	-0.336114	0.00536472	0.0704471
Dendritic_cells	VPS26C	-2.78448	-0.619278	0.00536135	0.0704305
Dendritic_cells	RAB3GAP1	-2.78463	-0.535145	0.00535882	0.0704248
Dendritic_cells	FTX	-2.78499	-0.964885	0.00535293	0.070375
Dendritic_cells	HOOK3	-2.78805	-0.314277	0.00530266	0.0697962
Dendritic_cells	SESN1	-2.79559	-0.880378	0.00518049	0.0682417
Dendritic_cells	MAPKAP1	-2.79579	-0.464387	0.00517723	0.0682255
Dendritic_cells	NECAP2	-2.79686	-0.361008	0.00516011	0.0680267
Dendritic_cells	MRPL12	-2.79829	-0.709347	0.00513737	0.0678335
Dendritic_cells	MAGOHB	-2.80043	-0.983844	0.00510342	0.0674649
Dendritic_cells	ZCCHC9	-2.80196	-0.698387	0.0050793	0.067199
Dendritic_cells	GNG10	-2.80206	-2.09158	0.00507769	0.067199
Dendritic_cells	RBM28	-2.80222	-0.901506	0.00507529	0.067199
Dendritic_cells	HBS1L	-2.80568	-0.427926	0.00502103	0.0665331
Dendritic_cells	ARHGAP1	-2.80696	-0.655804	0.00500121	0.0663229
Dendritic_cells	SIPA1	-2.80762	-0.544079	0.00499094	0.0662128
Dendritic_cells	LINC01943	-2.81241	-1.75524	0.0049172	0.0653121
Dendritic_cells	UBE2K	-2.81271	-0.350333	0.00491253	0.0653017
Dendritic_cells	PPP6R3	-2.81297	-0.465639	0.00490863	0.0652759
Dendritic_cells	MRPS14	-2.81328	-0.976272	0.00490397	0.0652397
Dendritic_cells	CTR9	-2.81414	-0.401721	0.00489077	0.0650899
Dendritic_cells	SLC39A7	-2.81603	-0.725878	0.00486216	0.0647605
Dendritic_cells	YPEL2	-2.82535	-0.464132	0.00472285	0.0629551
Dendritic_cells	ETV7	-2.82943	-3.48924	0.00466309	0.0621832
Dendritic_cells	PUS7L	-2.82974	-1.05297	0.00465864	0.0621486
Dendritic_cells	KSR1	-2.83193	-1.80404	0.00462683	0.0617488
Dendritic_cells	BSG	-2.83264	-0.305202	0.00461652	0.0616602
Dendritic_cells	EIF2S1	-2.83442	-0.633749	0.00459083	0.0613415
Dendritic_cells	CCT7	-2.84069	-0.362816	0.00450156	0.0602688
Dendritic_cells	AC245297.3	-2.84396	-0.357441	0.00445573	0.0596791
Dendritic_cells	MRPL13	-2.84676	-0.46671	0.00441669	0.0591798
Dendritic_cells	SLC35A4	-2.84717	-0.717357	0.00441104	0.0591277
Dendritic_cells	UBXN2A	-2.84752	-0.447319	0.0044061	0.0590851
Dendritic_cells	ZFX	-2.84803	-0.377946	0.00439905	0.0590141
Dendritic_cells	BDP1	-2.84844	-0.354709	0.00439342	0.0589622
Dendritic_cells	PARP15	-2.84961	-1.32677	0.00437726	0.0587688
Dendritic_cells	MKNK1	-2.85048	-0.49001	0.00436535	0.0586325
Dendritic_cells	EFCAB2	-2.85685	-1.05433	0.0042787	0.0575146
Dendritic_cells	PIGF	-2.85772	-1.49317	0.00426703	0.0573808
Dendritic_cells	ARFGEF1	-2.85889	-0.57716	0.0042513	0.0571922
Dendritic_cells	ACOT9	-2.86026	-0.453458	0.0042329	0.0569674
Dendritic_cells	CEBPG	-2.86026	-0.366577	0.0042329	0.0569674
Dendritic_cells	IGFBP2	-2.86133	-25.9112	0.00421863	0.0568211
Dendritic_cells	BIRC6	-2.86286	-0.330832	0.00419833	0.0565703
Dendritic_cells	RAB30-AS1	-2.86617	-1.13034	0.00415465	0.0560042
Dendritic_cells	TMEM8A	-2.86648	-0.770316	0.00415063	0.0559726
Dendritic_cells	FLT3	-2.86653	-1.22623	0.00414997	0.0559726
Dendritic_cells	EXOC6	-2.86862	-0.692615	0.00412265	0.0556624
Dendritic_cells	MREG	-2.86954	-3.47618	0.00411071	0.0555236
Dendritic_cells	CKAP4	-2.87	-0.409015	0.00410475	0.0554655
Dendritic_cells	FAM96A	-2.87183	-0.403947	0.004081	0.0551889
Dendritic_cells	CAMK1	-2.87229	-0.651762	0.00407508	0.0551534
Dendritic_cells	CAPN1	-2.87535	-0.540578	0.00403582	0.0546661
Dendritic_cells	HIST3H2A	-2.87647	-0.690456	0.00402151	0.0544943
Dendritic_cells	NRDE2	-2.87672	-0.76995	0.00401826	0.0544723
Dendritic_cells	AL355472.1	-2.87744	-1.02317	0.00400919	0.0543933
Dendritic_cells	LDLR	-2.8783	-0.665584	0.00399819	0.0542661
Dendritic_cells	ECPAS	-2.8807	-0.703964	0.00396794	0.0538772
Dendritic_cells	MAP4K5	-2.8888	-0.656153	0.00386712	0.0526575
Dendritic_cells	NAPRT	-2.88997	-0.441949	0.00385273	0.0524828
Dendritic_cells	VPS53	-2.8913	-0.713236	0.00383652	0.0522833
Dendritic_cells	SNRNP70	-2.89222	-0.36446	0.00382533	0.0521521
Dendritic_cells	ETFDH	-2.89446	-1.09911	0.00379812	0.0518231
Dendritic_cells	FAM192A	-2.89487	-0.642697	0.00379319	0.051777
Dendritic_cells	PCYT1A	-2.89813	-0.674214	0.00375396	0.0512833
Dendritic_cells	POP7	-2.8994	-0.665586	0.00373874	0.0510961
Dendritic_cells	RAB14	-2.90205	-0.283765	0.00370726	0.0507072
Dendritic_cells	SMG7	-2.90577	-0.539262	0.00366347	0.0501287
Dendritic_cells	AL354733.3	-2.90684	-2.55634	0.00365096	0.0499779
Dendritic_cells	RRP15	-2.90751	-0.669252	0.00364323	0.0499006
Dendritic_cells	ABCE1	-2.91265	-0.430549	0.00358372	0.0491377
Dendritic_cells	STARD3NL	-2.91342	-0.571072	0.00357496	0.0490376
Dendritic_cells	VCP	-2.9149	-0.31055	0.00355807	0.048826
Dendritic_cells	TMEM70	-2.91566	-0.377658	0.00354937	0.0487264
Dendritic_cells	HPF1	-2.91668	-1.40061	0.00353779	0.0485874
Dendritic_cells	RHOC	-2.91806	-0.389839	0.00352222	0.0483933
Dendritic_cells	GPN3	-2.92025	-1.08271	0.00349754	0.048074
Dendritic_cells	CANX	-2.92152	-0.25172	0.00348327	0.0478974
Dendritic_cells	TPMT	-2.92162	-0.601409	0.00348213	0.0478974
Dendritic_cells	APOPT1	-2.92539	-0.549417	0.0034402	0.0473635
Dendritic_cells	SHARPIN	-2.92575	-0.535273	0.00343626	0.0473286
Dendritic_cells	WDR43	-2.93426	-0.352761	0.00334342	0.0460878
Dendritic_cells	FAM219B	-2.93482	-1.05324	0.00333739	0.0460425
Dendritic_cells	ACP2	-2.93808	-2.24711	0.00330247	0.0456171
Dendritic_cells	E2F2	-2.9387	-2.94998	0.00329597	0.0455647
Dendritic_cells	TSPAN17	-2.94491	-0.916708	0.00323045	0.0446959
Dendritic_cells	PEX26	-2.94756	-1.18064	0.00320289	0.0443512
Dendritic_cells	ATP10D	-2.94792	-1.18628	0.0031992	0.0443183
Dendritic_cells	SNRNP35	-2.94833	-0.655781	0.00319498	0.0442782
Dendritic_cells	KTN1	-2.94843	-0.261887	0.00319393	0.0442782
Dendritic_cells	BCL2L1	-2.94843	-1.13097	0.00319393	0.0442782
Dendritic_cells	ARF3	-2.94899	-0.333427	0.00318814	0.0442566
Dendritic_cells	SLFN5	-2.95465	-0.839946	0.00313027	0.0435072
Dendritic_cells	TOPBP1	-2.95633	-0.762363	0.00311325	0.0433066
Dendritic_cells	ZFAND5	-2.95643	-0.262002	0.00311222	0.0433066
Dendritic_cells	LMNB2	-2.95658	-2.68894	0.00311068	0.0433066
Dendritic_cells	ANO6	-2.95735	-0.973711	0.00310297	0.0432174
Dendritic_cells	ITGB1BP1	-2.95878	-0.374978	0.00308864	0.0430357
Dendritic_cells	RNGTT	-2.95959	-1.22335	0.00308048	0.0429398
Dendritic_cells	SNX4	-2.95979	-0.716119	0.00307844	0.0429292
Dendritic_cells	SLC25A37	-2.96005	-0.317703	0.0030759	0.0429116
Dendritic_cells	FNDC3A	-2.96673	-0.874287	0.0030099	0.0420083
Dendritic_cells	ARHGAP12	-2.96917	-1.0624	0.00298604	0.04171
Dendritic_cells	KIF3B	-2.96927	-1.01561	0.00298505	0.04171
Dendritic_cells	BRD9	-2.96953	-0.564312	0.00298257	0.0416963
Dendritic_cells	STIP1	-2.97045	-0.965516	0.00297368	0.0415893
Dendritic_cells	ZNF688	-2.97131	-0.866634	0.0029653	0.0414895
Dendritic_cells	PPM1K	-2.97136	-0.641907	0.00296481	0.0414895
Dendritic_cells	PACSIN2	-2.97203	-0.596398	0.00295842	0.0414278
Dendritic_cells	RABGAP1L	-2.97269	-0.509218	0.00295204	0.0413557
Dendritic_cells	CSK	-2.97483	-0.30915	0.00293152	0.0410854
Dendritic_cells	CCL3	-2.9759	-0.573743	0.00292131	0.0409766
Dendritic_cells	PEX2	-2.97615	-0.444473	0.00291889	0.0409597
Dendritic_cells	ZMAT3	-2.98013	-0.900233	0.00288127	0.0404827
Dendritic_cells	GLYR1	-2.98135	-0.605951	0.00286979	0.0403382
Dendritic_cells	AC004556.1	-2.98181	-25.8893	0.00286549	0.0402947
Dendritic_cells	JKAMP	-2.98247	-0.654019	0.0028593	0.0402245
Dendritic_cells	CARS2	-2.98502	-0.390234	0.00283559	0.0399244
Dendritic_cells	TNPO1	-2.98767	-0.374119	0.00281112	0.0395965
Dendritic_cells	TTYH3	-2.98879	-0.458728	0.00280082	0.0394846
Dendritic_cells	EDEM3	-2.9892	-1.45758	0.00279709	0.0394486
Dendritic_cells	UQCRC1	-2.99032	-0.344612	0.00278684	0.0393206
Dendritic_cells	TTC14	-2.99414	-0.460673	0.00275216	0.038864
Dendritic_cells	NUDCD2	-2.99414	-0.541113	0.00275216	0.038864
Dendritic_cells	GIMAP4	-2.99634	-0.851556	0.00273246	0.0386346
Dendritic_cells	MALSU1	-2.99751	-0.622922	0.00272197	0.038509
Dendritic_cells	PLEKHF2	-2.99965	-0.342497	0.00270292	0.0382653
Dendritic_cells	DCP2	-3.00164	-0.299291	0.00268534	0.0380646
Dendritic_cells	SUGT1	-3.00418	-0.473788	0.00266295	0.0377632
Dendritic_cells	DOK3	-3.0053	-0.57312	0.00265315	0.0376402
Dendritic_cells	SEPT2	-3.00755	-0.286669	0.00263365	0.0373952
Dendritic_cells	UBXN2B	-3.01045	-0.979704	0.00260859	0.0370865
Dendritic_cells	KLHL18	-3.01218	-0.735321	0.00259375	0.036891
Dendritic_cells	SETD3	-3.01259	-0.616695	0.00259027	0.0368572
Dendritic_cells	ADAP2	-3.01585	-0.413057	0.00256257	0.0364785
Dendritic_cells	UBA3	-3.01606	-1.02861	0.00256084	0.0364785
Dendritic_cells	ADA	-3.01805	-0.978651	0.00254411	0.036268
Dendritic_cells	NUS1	-3.02304	-0.48045	0.00250249	0.0356991
Dendritic_cells	NCKAP1L	-3.02691	-0.258397	0.00247065	0.0352598
Dendritic_cells	TXK	-3.02737	-1.43824	0.0024669	0.0352214
Dendritic_cells	F5	-3.02854	-1.58956	0.00245735	0.0351
Dendritic_cells	MYCBP2	-3.03084	-0.348709	0.00243877	0.0348493
Dendritic_cells	RPAP3	-3.03104	-1.05944	0.00243712	0.0348406
Dendritic_cells	PUM3	-3.03288	-1.0769	0.00242235	0.0346591
Dendritic_cells	CKS1B	-3.03644	-1.07671	0.00239387	0.0342662
Dendritic_cells	FIBP	-3.03772	-0.300469	0.00238377	0.0341362
Dendritic_cells	TMED7	-3.04572	-0.470134	0.00232125	0.0332977
Dendritic_cells	TRAF1	-3.04857	-2.09953	0.00229931	0.0329972
Dendritic_cells	PPA2	-3.04929	-0.564807	0.00229386	0.032933
Dendritic_cells	LTB4R	-3.05031	-0.716775	0.00228609	0.0328636
Dendritic_cells	ATP11A	-3.05637	-0.61854	0.00224035	0.0322475
Dendritic_cells	EMG1	-3.05678	-0.840426	0.0022373	0.0322175
Dendritic_cells	STX8	-3.05953	-0.548163	0.00221685	0.0319367
Dendritic_cells	IFIH1	-3.05984	-1.31906	0.00221459	0.0319178
Dendritic_cells	AVL9	-3.06294	-0.986954	0.00219171	0.0316017
Dendritic_cells	TRPV2	-3.0661	-1.13353	0.00216868	0.0312831
Dendritic_cells	SEC61A1	-3.06977	-0.531252	0.00214221	0.0309146
Dendritic_cells	AAMP	-3.07385	-0.837898	0.00211315	0.0305215
Dendritic_cells	GPAT4	-3.07395	-0.550439	0.00211243	0.0305215
Dendritic_cells	KLRC2	-3.07456	-1.46645	0.00210811	0.0304749
Dendritic_cells	HDLBP	-3.07548	-0.430669	0.00210163	0.0304075
Dendritic_cells	NUDT2	-3.07625	-1.09525	0.00209625	0.0303427
Dendritic_cells	KPNB1	-3.07665	-0.348723	0.00209339	0.0303143
Dendritic_cells	PDRG1	-3.07772	-1.02784	0.00208588	0.0302187
Dendritic_cells	NEU1	-3.07864	-0.693729	0.00207947	0.0301389
Dendritic_cells	NDUFA7	-3.08032	-0.754927	0.00206776	0.0299951
Dendritic_cells	PML	-3.08302	-1.01046	0.00204909	0.0297371
Dendritic_cells	CAB39	-3.08353	-0.548875	0.00204558	0.029699
Dendritic_cells	STUB1	-3.08425	-0.318553	0.00204068	0.0296407
Dendritic_cells	SULT1A1	-3.08527	-0.835843	0.0020337	0.0295906
Dendritic_cells	EEA1	-3.08761	-1.03548	0.00201773	0.0293709
Dendritic_cells	ANKLE2	-3.08837	-0.383406	0.00201254	0.0293082
Dendritic_cells	SLC36A4	-3.08883	-0.756153	0.00200944	0.0292757
Dendritic_cells	ADAM17	-3.09546	-0.420565	0.00196509	0.0286419
Dendritic_cells	FAM172A	-3.09678	-0.87203	0.00195633	0.028539
Dendritic_cells	ASGR1	-3.09683	-0.541477	0.00195599	0.028539
Dendritic_cells	PPIE	-3.10015	-0.878343	0.00193424	0.0282538
Dendritic_cells	SIRPB1	-3.1004	-0.654588	0.00193258	0.0282418
Dendritic_cells	SELENOM	-3.10443	-0.711869	0.00190647	0.0278724
Dendritic_cells	CSNK1G3	-3.10662	-0.407472	0.0018924	0.0276908
Dendritic_cells	P4HB	-3.10703	-0.257987	0.00188979	0.0276647
Dendritic_cells	PBRM1	-3.10764	-0.567188	0.00188588	0.0276195
Dendritic_cells	PDHA1	-3.11243	-1.00639	0.00185554	0.0272108
Dendritic_cells	PTBP3	-3.11452	-0.291624	0.00184245	0.0270425
Dendritic_cells	LCOR	-3.11488	-0.347667	0.00184022	0.0270216
Dendritic_cells	CTBP2	-3.11493	-0.857406	0.00183991	0.0270216
Dendritic_cells	TNPO3	-3.1163	-0.839801	0.00183134	0.0269148
Dendritic_cells	HUWE1	-3.11671	-0.609272	0.00182881	0.0268894
Dendritic_cells	RRP7A	-3.1189	-0.592069	0.00181526	0.0267019
Dendritic_cells	PTGIR	-3.12018	-1.20557	0.00180743	0.02661
Dendritic_cells	UBA5	-3.12186	-1.36115	0.00179714	0.0264817
Dendritic_cells	ATG3	-3.12191	-0.313213	0.00179683	0.0264817
Dendritic_cells	SDF4	-3.12201	-0.351012	0.0017962	0.0264817
Dendritic_cells	MPDU1	-3.12323	-0.704354	0.00178876	0.026393
Dendritic_cells	GNPTAB	-3.12624	-0.365343	0.00177057	0.0261361
Dendritic_cells	RANBP1	-3.12701	-0.342442	0.00176597	0.0260797
Dendritic_cells	TSPAN31	-3.1294	-1.65754	0.00175164	0.0259023
Dendritic_cells	TMEM205	-3.13118	-0.479517	0.00174103	0.0257682
Dendritic_cells	CCL19	-3.13241	-28.319	0.00173379	0.0256768
Dendritic_cells	YARS	-3.13842	-0.638785	0.00169861	0.0251959
Dendritic_cells	MSL3	-3.13919	-0.59538	0.00169418	0.0251525
Dendritic_cells	CCDC88C	-3.14066	-0.468883	0.00168566	0.025037
Dendritic_cells	NSF	-3.14163	-1.14705	0.00168009	0.0249654
Dendritic_cells	CLEC4E	-3.14168	-1.13688	0.0016798	0.0249654
Dendritic_cells	WDR70	-3.14352	-0.906139	0.00166931	0.0248382
Dendritic_cells	PRPF18	-3.14387	-0.52834	0.00166727	0.0248189
Dendritic_cells	MEA1	-3.14408	-0.564829	0.00166611	0.0248126
Dendritic_cells	CD58	-3.14433	-0.545504	0.00166466	0.0248021
Dendritic_cells	PARP10	-3.1454	-1.36619	0.00165858	0.0247225
Dendritic_cells	PTCH2	-3.14556	-1.37672	0.00165772	0.0247205
Dendritic_cells	IAH1	-3.14917	-0.370861	0.00163733	0.0244491
Dendritic_cells	UBE2V2	-3.15014	-0.617281	0.00163191	0.0243791
Dendritic_cells	ERLEC1	-3.15101	-0.528779	0.00162708	0.0243177
Dendritic_cells	ZMPSTE24	-3.15121	-1.01027	0.00162594	0.0243116
Dendritic_cells	N4BP2L1	-3.15295	-0.576284	0.00161632	0.0241785
Dendritic_cells	MED10	-3.15407	-0.282796	0.00161012	0.0240965
Dendritic_cells	HBA1	-3.16079	-3.58105	0.0015734	0.023568
Dendritic_cells	MAPK3	-3.16212	-0.590407	0.00156626	0.0234715
Dendritic_cells	GALNT11	-3.16716	-0.888219	0.00153933	0.0230783
Dendritic_cells	POLD4	-3.16722	-1.8804	0.00153906	0.0230783
Dendritic_cells	PPP1R11	-3.16783	-0.694826	0.00153583	0.0230567
Dendritic_cells	NFAM1	-3.16854	-0.955346	0.00153207	0.0230105
Dendritic_cells	IKZF3	-3.17022	-0.750257	0.00152323	0.0228982
Dendritic_cells	SMAD2	-3.17221	-0.533622	0.00151284	0.0227625
Dendritic_cells	SRP54	-3.17445	-0.564826	0.0015012	0.0226076
Dendritic_cells	POLR2J3-1	-3.17542	-0.385466	0.0014962	0.0225424
Dendritic_cells	SNX2	-3.17588	-0.303079	0.00149383	0.0225169
Dendritic_cells	SPTLC1	-3.17782	-0.595544	0.00148389	0.0223872
Dendritic_cells	MAP1S	-3.17853	-0.600997	0.00148024	0.0223422
Dendritic_cells	NUCB2	-3.18011	-0.527789	0.0014722	0.0222508
Dendritic_cells	JPX	-3.18429	-0.466806	0.00145111	0.0219419
Dendritic_cells	CCDC174	-3.18551	-0.85583	0.00144499	0.0218593
Dendritic_cells	PALLD	-3.18745	-1.88463	0.00143535	0.0217232
Dendritic_cells	NDUFV2	-3.18826	-0.312177	0.0014313	0.0216718
Dendritic_cells	SARS	-3.18923	-0.514843	0.00142652	0.0216091
Dendritic_cells	SRPRA	-3.19367	-0.382215	0.00140479	0.0212896
Dendritic_cells	HP	-3.19489	-4.60226	0.00139885	0.0212092
Dendritic_cells	POP4	-3.19632	-0.529722	0.00139195	0.0211141
Dendritic_cells	MPHOSPH8	-3.19759	-0.472506	0.00138582	0.0210305
Dendritic_cells	LSM10	-3.1982	-0.432096	0.00138288	0.0209955
Dendritic_cells	WAC-AS1	-3.19973	-0.57117	0.00137557	0.0208939
Dendritic_cells	SLC15A4	-3.20187	-0.59225	0.00136539	0.0207487
Dendritic_cells	LYPLA1	-3.20508	-0.303106	0.00135025	0.0205372
Dendritic_cells	MIR29B2CHG	-3.20722	-1.10681	0.00134024	0.0203979
Dendritic_cells	OAZ2	-3.21176	-0.483911	0.00131926	0.0201115
Dendritic_cells	IMPA2	-3.21471	-0.448879	0.00130575	0.0199237
Dendritic_cells	ATP13A2	-3.21665	-1.83086	0.00129697	0.0197987
Dendritic_cells	TUBA4A	-3.21731	-0.386291	0.00129398	0.019771
Dendritic_cells	CYTOR	-3.21925	-0.407123	0.00128527	0.0196469
Dendritic_cells	ZNF217	-3.22149	-0.514362	0.00127525	0.0195027
Dendritic_cells	WDR77	-3.22246	-1.69463	0.00127095	0.0194458
Dendritic_cells	DMTF1	-3.22659	-0.572785	0.00125276	0.0191762
Dendritic_cells	RAB1B	-3.22735	-0.474319	0.00124942	0.0191338
Dendritic_cells	RSAD2	-3.22786	-2.9154	0.00124719	0.0191084
Dendritic_cells	NOP56	-3.22883	-0.595864	0.00124298	0.0190594
Dendritic_cells	RAB29	-3.2301	-0.690902	0.00123745	0.0189939
Dendritic_cells	MARCH7	-3.23097	-0.419873	0.00123371	0.0189538
Dendritic_cells	KMT2E-AS1	-3.23561	-0.831028	0.00121384	0.0186742
Dendritic_cells	YKT6	-3.23576	-0.527209	0.00121319	0.0186728
Dendritic_cells	CNTLN	-3.23703	-1.66268	0.00120779	0.0185981
Dendritic_cells	C5orf24	-3.23851	-0.725557	0.00120155	0.0185106
Dendritic_cells	TUBB	-3.24284	-0.40907	0.00118343	0.0182482
Dendritic_cells	DIS3	-3.24391	-0.47025	0.00117899	0.0181914
Dendritic_cells	AFTPH	-3.24473	-0.49891	0.00117562	0.0181528
Dendritic_cells	FGFR1OP2	-3.24728	-0.379093	0.00116514	0.0179994
Dendritic_cells	MRPS10	-3.24784	-0.518275	0.00116285	0.0179722
Dendritic_cells	NDUFS1	-3.24947	-0.712036	0.0011562	0.0178777
Dendritic_cells	MAT2B	-3.25299	-0.613971	0.00114199	0.0176742
Dendritic_cells	ADAM9	-3.25446	-0.572448	0.00113606	0.017597
Dendritic_cells	SHKBP1	-3.25813	-0.329541	0.00112148	0.0173888
Dendritic_cells	GTF2A2	-3.25966	-0.330117	0.00111545	0.0173034
Dendritic_cells	LNPK	-3.26058	-0.944788	0.00111185	0.0172586
Dendritic_cells	CCNG2	-3.26812	-0.753898	0.00108264	0.0168207
Dendritic_cells	CD40	-3.2696	-0.867986	0.001077	0.0167456
Dendritic_cells	SMIM7	-3.27332	-0.463064	0.00106292	0.0165421
Dendritic_cells	WDFY3	-3.27475	-1.32207	0.00105756	0.0164664
Dendritic_cells	LIPA	-3.27648	-0.480597	0.0010511	0.0163733
Dendritic_cells	COMMD10	-3.27674	-0.848769	0.00105015	0.0163661
[truncated: 1,465 more rows]

## Sheet: Erythroid_precursors
group	names	scores	logfoldchanges	pvals	pvals_adj
Erythroid_precursors	JUND	13.0588	2.78254	5.66089e-39	1.89855e-34
Erythroid_precursors	EEF1A1	12.3637	3.15748	4.10906e-35	6.89048e-31
Erythroid_precursors	JUNB	12.0097	3.09747	3.16119e-33	3.534e-29
Erythroid_precursors	RPS18	11.8274	2.94629	2.81676e-32	2.36171e-28
Erythroid_precursors	EIF1	11.5803	1.86219	5.1893e-31	3.48077e-27
Erythroid_precursors	RPL4	11.5091	2.66486	1.18729e-30	6.63655e-27
Erythroid_precursors	LIMD2	11.4573	2.69447	2.16211e-30	1.0359e-26
Erythroid_precursors	AES	11.2468	2.78502	2.40142e-29	1.00674e-25
Erythroid_precursors	RPL29	11.1986	2.80469	4.14139e-29	1.54327e-25
Erythroid_precursors	RPL13	11.0746	2.70566	1.66561e-28	5.38423e-25
Erythroid_precursors	RPS3	11.0694	2.91071	1.76595e-28	5.38423e-25
Erythroid_precursors	RPL19	11.0527	2.85646	2.12817e-28	5.94789e-25
Erythroid_precursors	RPS2	10.87	2.56473	1.60189e-27	4.08908e-24
Erythroid_precursors	PTMA	10.863	2.38134	1.73065e-27	4.08908e-24
Erythroid_precursors	RPL11	10.8579	2.76417	1.82886e-27	4.08908e-24
Erythroid_precursors	RPL14	10.7837	2.5968	4.1092e-27	8.61341e-24
Erythroid_precursors	RPS3A	10.7686	2.83098	4.84306e-27	9.5545e-24
Erythroid_precursors	LTB	10.7575	3.44825	5.46248e-27	1.01778e-23
Erythroid_precursors	RPL28	10.7063	2.59748	9.5081e-27	1.67262e-23
Erythroid_precursors	RPL3	10.7019	2.65136	9.97445e-27	1.67262e-23
Erythroid_precursors	RPL32	10.6055	2.93015	2.80945e-26	4.48682e-23
Erythroid_precursors	RACK1	10.5674	2.41277	4.22027e-26	6.43361e-23
Erythroid_precursors	RPS23	10.5307	2.7616	6.23626e-26	9.09355e-23
Erythroid_precursors	H3F3B	10.4507	2.00323	1.45489e-25	1.96424e-22
Erythroid_precursors	TPT1	10.4501	2.34168	1.46419e-25	1.96424e-22
Erythroid_precursors	RPS19	10.4204	2.49567	2.0004e-25	2.58037e-22
Erythroid_precursors	RPS25	10.4126	2.64518	2.17274e-25	2.69887e-22
Erythroid_precursors	RPSA	10.39	2.35789	2.75379e-25	3.29845e-22
Erythroid_precursors	RPL18A	10.3184	2.53344	5.81713e-25	6.72741e-22
Erythroid_precursors	RPS4X	10.269	2.57934	9.71773e-25	1.08638e-21
Erythroid_precursors	RPL34	10.2469	2.70098	1.22259e-24	1.32269e-21
Erythroid_precursors	VAMP2	10.2402	2.71869	1.30965e-24	1.37259e-21
Erythroid_precursors	RPL36	10.2366	2.46031	1.3597e-24	1.38186e-21
Erythroid_precursors	RPL10	10.2003	2.58517	1.97696e-24	1.95009e-21
Erythroid_precursors	RPS14	10.192	2.67906	2.15251e-24	2.06259e-21
Erythroid_precursors	RPL8	10.1797	2.34119	2.44264e-24	2.27559e-21
Erythroid_precursors	RPS27	10.1761	2.67391	2.53543e-24	2.2982e-21
Erythroid_precursors	EEF1D	10.0963	2.27816	5.73916e-24	5.06526e-21
Erythroid_precursors	RPL13A	10.0912	2.21617	6.04164e-24	5.1955e-21
Erythroid_precursors	RPS6	10.0811	2.48891	6.69476e-24	5.61282e-21
Erythroid_precursors	RPL37	10.0787	2.43961	6.86164e-24	5.61282e-21
Erythroid_precursors	RPS15A	10.06	2.53021	8.30256e-24	6.6298e-21
Erythroid_precursors	RPLP2	10.0513	2.48306	9.06646e-24	6.93904e-21
Erythroid_precursors	RPS15	10.0509	2.42935	9.10363e-24	6.93904e-21
Erythroid_precursors	RPL18	10.0073	2.56938	1.41493e-23	1.05453e-20
Erythroid_precursors	HLA-C	9.98739	2.06423	1.73078e-23	1.26189e-20
Erythroid_precursors	RPL7A	9.97953	2.52829	1.87355e-23	1.33692e-20
Erythroid_precursors	RPL5	9.97106	2.3407	2.04038e-23	1.42563e-20
Erythroid_precursors	RPL12	9.92832	2.51857	3.13489e-23	2.14567e-20
Erythroid_precursors	B2M	9.8378	1.96591	7.73832e-23	5.19056e-20
Erythroid_precursors	RPL30	9.82046	2.64118	9.19197e-23	6.00003e-20
Erythroid_precursors	NOP53	9.81925	2.39865	9.30293e-23	6.00003e-20
Erythroid_precursors	RPS5	9.76301	2.48048	1.62271e-22	1.02684e-19
Erythroid_precursors	RPL9	9.75172	2.52825	1.81374e-22	1.12647e-19
Erythroid_precursors	CIRBP	9.74889	2.19464	1.86487e-22	1.13717e-19
Erythroid_precursors	RPL26	9.74648	2.46726	1.90984e-22	1.14379e-19
Erythroid_precursors	RPS8	9.68902	2.61041	3.35738e-22	1.95291e-19
Erythroid_precursors	RPL10A	9.68841	2.45421	3.37732e-22	1.95291e-19
Erythroid_precursors	NACA	9.64366	2.33032	5.22905e-22	2.9724e-19
Erythroid_precursors	RPL41	9.60374	2.2277	7.70943e-22	4.30931e-19
Erythroid_precursors	ZFP36L2	9.58156	2.28272	9.55856e-22	5.25533e-19
Erythroid_precursors	RPL22	9.55899	2.41796	1.18917e-21	6.43264e-19
Erythroid_precursors	EEF1B2	9.55052	2.39056	1.29049e-21	6.86994e-19
Erythroid_precursors	RPS12	9.5358	2.4199	1.48733e-21	7.79407e-19
Erythroid_precursors	RPS16	9.48238	2.24322	2.48557e-21	1.28248e-18
Erythroid_precursors	RPS20	9.43782	2.22971	3.80608e-21	1.93406e-18
Erythroid_precursors	RPL23A	9.43278	2.26721	3.99353e-21	1.99903e-18
Erythroid_precursors	RPS13	9.4221	2.56686	4.42167e-21	2.18079e-18
Erythroid_precursors	RPS7	9.37996	2.19966	6.59964e-21	3.20781e-18
Erythroid_precursors	FAU	9.36766	2.28345	7.41552e-21	3.55288e-18
Erythroid_precursors	RPS28	9.3598	2.47768	7.98863e-21	3.77356e-18
Erythroid_precursors	RPS9	9.35577	2.17022	8.29931e-21	3.86586e-18
Erythroid_precursors	RPL35	9.34952	2.13879	8.80462e-21	4.04506e-18
Erythroid_precursors	TOMM7	9.32573	2.31791	1.10221e-20	4.9954e-18
Erythroid_precursors	RPS27A	9.31021	2.37714	1.27583e-20	5.70515e-18
Erythroid_precursors	RPL35A	9.30275	2.34536	1.36861e-20	6.03954e-18
Erythroid_precursors	NPM1	9.29065	2.35073	1.53346e-20	6.6791e-18
Erythroid_precursors	RPS21	9.28279	2.16269	1.65098e-20	7.09879e-18
Erythroid_precursors	RPL15	9.21747	2.08049	3.04191e-20	1.29139e-17
Erythroid_precursors	RPL6	9.1709	2.22733	4.69085e-20	1.96652e-17
Erythroid_precursors	TMSB10	9.1582	1.93851	5.27704e-20	2.18496e-17
Erythroid_precursors	ARHGDIB	9.12171	2.51478	7.39486e-20	3.0245e-17
Erythroid_precursors	EIF3H	9.04853	2.51157	1.44909e-19	5.85537e-17
Erythroid_precursors	RPL7	9.00821	2.01215	2.09453e-19	8.36264e-17
Erythroid_precursors	PFDN5	8.92031	2.04884	4.64992e-19	1.83469e-16
Erythroid_precursors	RPL27	8.87757	2.08489	6.83377e-19	2.66501e-16
Erythroid_precursors	HLA-B	8.85539	1.76104	8.339e-19	3.21464e-16
Erythroid_precursors	RPS24	8.84914	2.17525	8.81942e-19	3.33546e-16
Erythroid_precursors	EIF3E	8.84874	2.1979	8.85133e-19	3.33546e-16
Erythroid_precursors	RPS11	8.83201	2.0425	1.02815e-18	3.83133e-16
Erythroid_precursors	RPL37A	8.81487	2.05712	1.19824e-18	4.39965e-16
Erythroid_precursors	TMSB4X	8.81406	2.23945	1.20689e-18	4.39965e-16
Erythroid_precursors	EEF2	8.80741	2.0429	1.28069e-18	4.61849e-16
Erythroid_precursors	COX4I1	8.78181	2.07059	1.60868e-18	5.73958e-16
Erythroid_precursors	HNRNPA1	8.77999	1.95243	1.63485e-18	5.77153e-16
Erythroid_precursors	COX7C	8.74028	2.09596	2.32539e-18	8.12385e-16
Erythroid_precursors	CD48	8.7179	2.33508	2.83411e-18	9.79899e-16
Erythroid_precursors	ZFP36	8.7056	2.50066	3.15895e-18	1.07015e-15
Erythroid_precursors	FXYD5	8.68242	2.27458	3.87445e-18	1.29941e-15
Erythroid_precursors	ACTG1	8.66689	2.34974	4.44068e-18	1.47457e-15
Erythroid_precursors	RPLP1	8.65661	2.06025	4.85993e-18	1.59796e-15
Erythroid_precursors	SNHG8	8.60843	2.50062	7.40685e-18	2.41176e-15
Erythroid_precursors	RPL39	8.56246	2.37829	1.10481e-17	3.56279e-15
Erythroid_precursors	CD37	8.55521	2.13796	1.17658e-17	3.75812e-15
Erythroid_precursors	RPL38	8.54069	1.95728	1.33422e-17	4.22142e-15
Erythroid_precursors	RPLP0	8.53545	1.97211	1.39612e-17	4.37599e-15
Erythroid_precursors	RPL31	8.45239	2.01177	2.85402e-17	8.8628e-15
Erythroid_precursors	RPL21	8.42961	1.9147	3.46826e-17	1.06714e-14
Erythroid_precursors	UBA52	8.41731	1.65226	3.85227e-17	1.17452e-14
Erythroid_precursors	RPS29	8.40259	2.06801	4.36726e-17	1.31954e-14
Erythroid_precursors	UBC	8.39715	1.73624	4.57447e-17	1.36981e-14
Erythroid_precursors	HINT1	8.38405	2.0984	5.1139e-17	1.51779e-14
Erythroid_precursors	RPL24	8.34514	2.08392	7.11318e-17	2.09265e-14
Erythroid_precursors	PABPC1	8.23385	1.6544	1.81288e-16	5.28699e-14
Erythroid_precursors	FTH1	8.18607	1.58591	2.69891e-16	7.8031e-14
Erythroid_precursors	ZFAS1	8.18446	2.09097	2.7353e-16	7.84071e-14
Erythroid_precursors	CCNI	8.11269	1.88302	4.95119e-16	1.40723e-13
Erythroid_precursors	CALM1	8.04939	1.83299	8.32109e-16	2.34515e-13
Erythroid_precursors	RPS10	8.00523	2.04237	1.19239e-15	3.305e-13
Erythroid_precursors	SLC25A6	7.97036	1.99309	1.58216e-15	4.3494e-13
Erythroid_precursors	PNRC1	7.88427	1.88594	3.16372e-15	8.62642e-13
Erythroid_precursors	BTF3	7.84053	1.74645	4.48666e-15	1.2135e-12
Erythroid_precursors	TAGLN2	7.83811	2.30748	4.57393e-15	1.2272e-12
Erythroid_precursors	CD52	7.7498	2.35136	9.20346e-15	2.44973e-12
Erythroid_precursors	SARAF	7.73569	1.75384	1.02842e-14	2.71585e-12
Erythroid_precursors	LDHB	7.69456	2.23647	1.41977e-14	3.72001e-12
Erythroid_precursors	COMMD6	7.61433	1.94787	2.65069e-14	6.89138e-12
Erythroid_precursors	SMDT1	7.60626	2.24259	2.82135e-14	7.27865e-12
Erythroid_precursors	HLA-A	7.58026	1.6246	3.44873e-14	8.82928e-12
Erythroid_precursors	ATP5MC2	7.53973	1.91239	4.70931e-14	1.19652e-11
Erythroid_precursors	EIF3K	7.42623	1.85339	1.11735e-13	2.81757e-11
Erythroid_precursors	TRBC2	7.42361	2.77148	1.1397e-13	2.85247e-11
Erythroid_precursors	ATP6V1G1	7.41514	1.95111	1.21493e-13	3.01825e-11
Erythroid_precursors	H3F3A	7.36716	1.66928	1.74298e-13	4.29825e-11
Erythroid_precursors	ATP5MG	7.35728	1.81911	1.8769e-13	4.59471e-11
Erythroid_precursors	TOMM20	7.33612	1.92948	2.19882e-13	5.30533e-11
Erythroid_precursors	SBDS	7.2843	2.03177	3.23336e-13	7.74575e-11
Erythroid_precursors	RBM3	7.26193	1.77258	3.81618e-13	9.07709e-11
Erythroid_precursors	RPL27A	7.17907	1.68058	7.01887e-13	1.65774e-10
Erythroid_precursors	TMA7	7.14842	1.62747	8.77802e-13	2.05872e-10
Erythroid_precursors	VIM	7.13109	1.76797	9.95803e-13	2.31925e-10
Erythroid_precursors	RPL36A	7.12161	1.89729	1.06673e-12	2.46732e-10
Erythroid_precursors	BTG1	7.0571	1.58251	1.70016e-12	3.90548e-10
Erythroid_precursors	PPDPF	7.00226	1.68323	2.51863e-12	5.74625e-10
Erythroid_precursors	RPL23	6.99964	1.6976	2.5662e-12	5.81521e-10
Erythroid_precursors	EIF3F	6.98392	1.79514	2.87064e-12	6.46145e-10
Erythroid_precursors	HNRNPA0	6.93311	2.12899	4.11682e-12	9.20466e-10
Erythroid_precursors	CD3E	6.87021	2.50347	6.41066e-12	1.42385e-09
Erythroid_precursors	UQCRB	6.84158	1.6318	7.8322e-12	1.71684e-09
Erythroid_precursors	EIF3G	6.83211	2.02255	8.36752e-12	1.82227e-09
Erythroid_precursors	PFN1	6.82142	1.8393	9.01424e-12	1.95045e-09
Erythroid_precursors	KLF2	6.77344	1.58981	1.25753e-11	2.70354e-09
Erythroid_precursors	SUMO2	6.77042	1.73794	1.2841e-11	2.74307e-09
Erythroid_precursors	LEPROTL1	6.70994	1.84578	1.94707e-11	4.13297e-09
Erythroid_precursors	SRP14	6.6547	1.52248	2.83881e-11	5.98792e-09
Erythroid_precursors	GPSM3	6.64704	2.3155	2.9905e-11	6.26846e-09
Erythroid_precursors	C9orf16	6.6418	2.26956	3.09883e-11	6.45519e-09
Erythroid_precursors	UXT	6.64059	1.96334	3.12437e-11	6.46822e-09
Erythroid_precursors	MYL12B	6.59845	1.89236	4.15474e-11	8.49644e-09
Erythroid_precursors	NFKBIA	6.56277	1.52045	5.2818e-11	1.07358e-08
Erythroid_precursors	C12orf57	6.53918	1.67573	6.18568e-11	1.24973e-08
Erythroid_precursors	RPL36AL	6.45249	1.62993	1.10026e-10	2.20961e-08
Erythroid_precursors	NSA2	6.36157	1.79324	1.99704e-10	3.9867e-08
Erythroid_precursors	ACTB	6.31964	1.5044	2.62181e-10	5.20298e-08
Erythroid_precursors	HSPA8	6.29121	1.77194	3.15002e-10	6.21443e-08
Erythroid_precursors	ARL6IP4	6.22992	1.66542	4.66667e-10	9.15267e-08
Erythroid_precursors	TRIR	6.21319	1.91761	5.19199e-10	1.00718e-07
Erythroid_precursors	TRAC	6.21279	3.60699	5.20533e-10	1.00718e-07
Erythroid_precursors	CNBP	6.21218	1.73046	5.22541e-10	1.00718e-07
Erythroid_precursors	SH3BGRL3	6.19565	1.63447	5.80451e-10	1.11241e-07
Erythroid_precursors	EIF4B	6.18073	1.70406	6.38054e-10	1.21585e-07
Erythroid_precursors	RGS10	6.08779	2.05596	1.14478e-09	2.16913e-07
Erythroid_precursors	EIF5A	6.0255	1.5939	1.6859e-09	3.17651e-07
Erythroid_precursors	RSL1D1	6.00997	1.76746	1.85553e-09	3.47658e-07
Erythroid_precursors	GAPDH	5.98881	1.44215	2.11388e-09	3.93862e-07
Erythroid_precursors	CDC42	5.96723	1.37671	2.41309e-09	4.47128e-07
Erythroid_precursors	GNAS	5.95917	1.32937	2.53522e-09	4.67177e-07
Erythroid_precursors	CD3D	5.95373	2.58692	2.62104e-09	4.80353e-07
Erythroid_precursors	NAP1L1	5.90373	1.37349	3.55375e-09	6.47748e-07
Erythroid_precursors	CD69	5.88659	1.47309	3.94238e-09	7.147e-07
Erythroid_precursors	EIF3L	5.88296	2.01584	4.02983e-09	7.26626e-07
Erythroid_precursors	YPEL5	5.87732	1.61564	4.16963e-09	7.47814e-07
Erythroid_precursors	GPX4	5.83962	1.88877	5.23201e-09	9.33358e-07
Erythroid_precursors	ATP5PO	5.83035	1.68601	5.53126e-09	9.8152e-07
Erythroid_precursors	SNRPD2	5.8247	1.61811	5.72149e-09	1.00993e-06
Erythroid_precursors	C19orf53	5.76523	1.9727	8.15474e-09	1.4319e-06
Erythroid_precursors	LAPTM5	5.75091	1.37093	8.8762e-09	1.55047e-06
Erythroid_precursors	HLA-E	5.72612	1.24453	1.02755e-08	1.77639e-06
Erythroid_precursors	SSR2	5.68116	1.60755	1.33784e-08	2.30095e-06
Erythroid_precursors	SERP1	5.67894	1.33382	1.3553e-08	2.31467e-06
Erythroid_precursors	YBX1	5.67814	1.15257	1.3617e-08	2.31467e-06
Erythroid_precursors	DUSP2	5.67753	2.56513	1.36653e-08	2.31467e-06
Erythroid_precursors	PRDX6	5.67632	1.46315	1.37622e-08	2.31938e-06
Erythroid_precursors	YWHAZ	5.65173	1.30623	1.58845e-08	2.66366e-06
Erythroid_precursors	EMP3	5.60133	1.45243	2.12719e-08	3.54934e-06
Erythroid_precursors	ITM2B	5.58681	1.31779	2.31278e-08	3.83991e-06
Erythroid_precursors	OST4	5.49972	1.39871	3.804e-08	6.28465e-06
Erythroid_precursors	CDC42SE2	5.49468	1.49678	3.91425e-08	6.4351e-06
Erythroid_precursors	RSL24D1	5.48379	1.5778	4.16306e-08	6.81077e-06
Erythroid_precursors	UQCRH	5.48218	1.4108	4.2012e-08	6.8398e-06
Erythroid_precursors	MZT2B	5.47452	1.46963	4.38705e-08	7.03986e-06
Erythroid_precursors	IER2	5.39186	1.57719	6.97319e-08	1.11336e-05
Erythroid_precursors	BTG2	5.39105	1.63074	7.00456e-08	1.11336e-05
Erythroid_precursors	CORO1A	5.36767	1.59387	7.97612e-08	1.26181e-05
Erythroid_precursors	PIM3	5.36122	2.16928	8.26632e-08	1.30158e-05
Erythroid_precursors	UBE2D2	5.31424	1.54846	1.07101e-07	1.67068e-05
Erythroid_precursors	TSC22D3	5.29872	1.20682	1.16617e-07	1.8107e-05
Erythroid_precursors	CAPZB	5.27675	1.91166	1.31498e-07	2.03235e-05
Erythroid_precursors	SYF2	5.26808	1.53431	1.37861e-07	2.1209e-05
Erythroid_precursors	HNRNPDL	5.25477	1.22965	1.48209e-07	2.2697e-05
Erythroid_precursors	ANP32B	5.25094	1.34097	1.51325e-07	2.30688e-05
Erythroid_precursors	CHCHD2	5.24872	1.27853	1.53158e-07	2.32425e-05
Erythroid_precursors	NDUFS5	5.2213	1.62195	1.77667e-07	2.68405e-05
Erythroid_precursors	HMGN2	5.21485	1.38195	1.83963e-07	2.7667e-05
Erythroid_precursors	H1FX	5.17413	1.74221	2.28976e-07	3.41306e-05
Erythroid_precursors	NDUFA4	5.16969	1.33973	2.34477e-07	3.4796e-05
Erythroid_precursors	HIGD2A	5.13421	1.57455	2.83328e-07	4.18602e-05
Erythroid_precursors	SEPT9	5.11587	2.5554	3.12304e-07	4.59388e-05
Erythroid_precursors	CD44	5.06486	1.09561	4.08698e-07	5.98556e-05
Erythroid_precursors	FYB1	5.0326	1.79534	4.8386e-07	7.02498e-05
Erythroid_precursors	STK17A	4.94632	1.3396	7.56301e-07	0.000109331
Erythroid_precursors	ARL4C	4.92918	1.57839	8.25744e-07	0.000118858
Erythroid_precursors	HMGN1	4.90801	1.37065	9.20032e-07	0.000131302
Erythroid_precursors	FOXP1	4.89693	1.0929	9.73474e-07	0.000138341
Erythroid_precursors	JUN	4.88281	1.27584	1.04583e-06	0.000147995
Erythroid_precursors	SF1	4.87677	1.09142	1.07839e-06	0.000151791
Erythroid_precursors	UBE2B	4.87616	1.40683	1.0817e-06	0.000151791
Erythroid_precursors	FTL	4.87455	0.743374	1.09058e-06	0.000152399
Erythroid_precursors	CMPK1	4.8687	1.94079	1.12334e-06	0.000156326
Erythroid_precursors	JMJD1C	4.86568	1.57904	1.14065e-06	0.000158079
Erythroid_precursors	MYL12A	4.85802	1.40313	1.18567e-06	0.000163642
Erythroid_precursors	COX7A2L	4.85036	2.03307	1.2324e-06	0.000169395
Erythroid_precursors	S100A10	4.82092	1.69199	1.42896e-06	0.000194815
Erythroid_precursors	COX6C	4.8062	1.26551	1.53822e-06	0.000208862
Erythroid_precursors	ARPC3	4.79633	1.2384	1.61602e-06	0.00021854
Erythroid_precursors	HNRNPH3	4.76992	1.25628	1.84302e-06	0.000248238
Erythroid_precursors	EIF2S3	4.73887	1.66439	2.14914e-06	0.000287162
Erythroid_precursors	SDCBP	4.73101	1.83791	2.23409e-06	0.000297328
Erythroid_precursors	MORF4L1	4.7044	1.18928	2.54619e-06	0.000337526
Erythroid_precursors	HCST	4.69331	1.48532	2.68823e-06	0.000354952
Erythroid_precursors	RHOH	4.68524	1.69405	2.79627e-06	0.00036777
Erythroid_precursors	C6orf48	4.67174	1.95146	2.98665e-06	0.000389751
Erythroid_precursors	TPM3	4.64371	1.12723	3.42202e-06	0.000443119
Erythroid_precursors	CD99	4.63464	1.35707	3.57557e-06	0.000461221
Erythroid_precursors	ATP5MC3	4.62396	1.39899	3.76489e-06	0.000483782
Erythroid_precursors	MCUB	4.61347	2.1807	3.95996e-06	0.000506905
Erythroid_precursors	IRF2BP2	4.60077	1.71428	4.20928e-06	0.000536771
Erythroid_precursors	HMGB1	4.58162	1.01429	4.61388e-06	0.000586138
Erythroid_precursors	PPIA	4.57477	1.03097	4.76754e-06	0.000603373
Erythroid_precursors	SAP18	4.56872	1.25405	4.90718e-06	0.000618711
Erythroid_precursors	TNFAIP3	4.54956	1.44766	5.37569e-06	0.000675244
Erythroid_precursors	CSDE1	4.54069	1.06188	5.60693e-06	0.000701661
Erythroid_precursors	CFL1	4.53747	1.21579	5.69335e-06	0.000707874
Erythroid_precursors	EPB41L4A-AS1	4.53727	1.69541	5.69879e-06	0.000707874
Erythroid_precursors	SELENOK	4.53505	1.2089	5.759e-06	0.000712713
Erythroid_precursors	RTRAF	4.51509	1.65949	6.32896e-06	0.00078037
Erythroid_precursors	ODC1	4.5038	1.45541	6.67487e-06	0.000817013
Erythroid_precursors	GADD45B	4.4907	1.86178	7.09905e-06	0.000865774
Erythroid_precursors	NDUFB9	4.44937	1.54178	8.61232e-06	0.00104652
Erythroid_precursors	RHOA	4.4411	1.3979	8.9499e-06	0.00108362
Erythroid_precursors	FAM107B	4.43606	1.28675	9.16192e-06	0.0011053
Erythroid_precursors	CXCR4	4.42054	1.07504	9.84549e-06	0.00118351
Erythroid_precursors	ELF1	4.40864	1.14721	1.04019e-05	0.00124593
Erythroid_precursors	GTF3A	4.40723	1.26418	1.04699e-05	0.00124961
Erythroid_precursors	GMFG	4.37518	1.20277	1.21333e-05	0.001443
Erythroid_precursors	COX8A	4.36369	1.35372	1.27888e-05	0.00151559
Erythroid_precursors	RAP1B	4.34917	1.12363	1.36653e-05	0.00161375
Erythroid_precursors	SLC25A5	4.31349	1.44873	1.60699e-05	0.00188444
Erythroid_precursors	COX7A2	4.31167	1.10666	1.62023e-05	0.00189336
Erythroid_precursors	KRT10	4.30623	1.42734	1.6606e-05	0.00193379
Erythroid_precursors	HEBP2	4.30381	1.70403	1.67885e-05	0.00194827
Erythroid_precursors	TCF7	4.29232	1.58367	1.76816e-05	0.00204484
Erythroid_precursors	TGFB1	4.28768	1.5045	1.80546e-05	0.00208081
Erythroid_precursors	LSP1	4.27539	1.69195	1.90807e-05	0.00218406
Erythroid_precursors	NOSIP	4.27135	2.10639	1.9429e-05	0.00221636
Erythroid_precursors	NINJ1	4.2647	2.75724	2.00171e-05	0.0022757
Erythroid_precursors	TRBC1	4.24857	3.03009	2.15137e-05	0.00243759
Erythroid_precursors	ATP5F1D	4.22095	1.25667	2.43272e-05	0.00273787
Erythroid_precursors	PSMB1	4.21652	1.26661	2.48104e-05	0.00278291
Erythroid_precursors	SUB1	4.21511	0.875567	2.49661e-05	0.00279104
Erythroid_precursors	MGAT4A	4.20886	1.33063	2.56666e-05	0.00285982
Erythroid_precursors	SLC25A3	4.20059	1.11096	2.66219e-05	0.00295644
Erythroid_precursors	SPOCK2	4.19696	1.78964	2.70519e-05	0.00299428
Erythroid_precursors	NRGN	4.19414	2.22798	2.73909e-05	0.00302183
Erythroid_precursors	OSER1	4.18023	1.76705	2.91216e-05	0.00319176
Erythroid_precursors	RHOG	4.17055	2.42548	3.03863e-05	0.00330875
Erythroid_precursors	HMGB2	4.16672	1.27971	3.09011e-05	0.00335392
Erythroid_precursors	STK4	4.15281	1.04968	3.28416e-05	0.00355304
Erythroid_precursors	RCAN3	4.12297	2.14057	3.74012e-05	0.00403332
Erythroid_precursors	DNAJB1	4.12176	1.85208	3.75982e-05	0.00404156
Erythroid_precursors	EAPP	4.10281	1.56516	4.08156e-05	0.0043734
Erythroid_precursors	SVIP	4.09939	1.63597	4.14247e-05	0.00442453
Erythroid_precursors	CIB1	4.09798	1.533	4.1678e-05	0.00443745
Erythroid_precursors	PPIG	4.09213	1.60135	4.27431e-05	0.00453645
Erythroid_precursors	SLC2A3	4.08548	1.6189	4.39866e-05	0.0046537
Erythroid_precursors	CD7	4.0762	1.55984	4.57772e-05	0.00482791
Erythroid_precursors	LAT	4.07257	2.70008	4.64966e-05	0.00488841
Erythroid_precursors	KMT2E	4.06995	0.983105	4.70227e-05	0.00492828
Erythroid_precursors	EDF1	4.06773	1.20941	4.74724e-05	0.0049599
Erythroid_precursors	MAX	4.0633	1.69819	4.83839e-05	0.00503944
Erythroid_precursors	FOS	4.05786	0.989954	4.95252e-05	0.00514234
Erythroid_precursors	SMIM26	4.05342	2.0636	5.0474e-05	0.00519711
Erythroid_precursors	CCND3	4.05322	1.71032	5.05176e-05	0.00519711
Erythroid_precursors	GCC2	4.03951	1.19214	5.35629e-05	0.00549355
Erythroid_precursors	SNU13	4.03165	1.2769	5.53871e-05	0.00566333
Erythroid_precursors	SRRM1	4.02983	0.971384	5.58164e-05	0.00568988
Erythroid_precursors	SQSTM1	4.02379	1.29291	5.72701e-05	0.00582038
Erythroid_precursors	MAP3K7CL	4.01975	3.7559	5.82591e-05	0.005903
Erythroid_precursors	PCBP2	4.01713	0.941761	5.89106e-05	0.00595103
Erythroid_precursors	UQCR11	4.01471	1.25809	5.95181e-05	0.00599435
Erythroid_precursors	BEX4	4.00947	2.36483	6.08548e-05	0.00611062
Erythroid_precursors	BUD31	4.00645	1.69175	6.16388e-05	0.00617087
Erythroid_precursors	PHB2	3.99516	1.80545	6.46512e-05	0.00645048
Erythroid_precursors	CD3G	3.99455	2.57027	6.48164e-05	0.00645048
Erythroid_precursors	HSP90AA1	3.98891	0.852379	6.63781e-05	0.00658636
Erythroid_precursors	SEPT6	3.97822	1.49199	6.94322e-05	0.00686907
Erythroid_precursors	CAMLG	3.97419	1.96563	7.06188e-05	0.00696592
Erythroid_precursors	ARHGEF1	3.97137	1.50744	7.14609e-05	0.00702831
Erythroid_precursors	BZW1	3.96613	1.1246	7.30499e-05	0.00716359
Erythroid_precursors	RWDD1	3.95322	1.39948	7.7105e-05	0.00753921
Erythroid_precursors	BRI3	3.95222	1.75539	7.74306e-05	0.00754904
Erythroid_precursors	MBNL1	3.9502	0.942271	7.80857e-05	0.00759084
Erythroid_precursors	RAN	3.93871	1.07856	8.19212e-05	0.00792444
Erythroid_precursors	SH3YL1	3.93851	3.60425	8.199e-05	0.00792444
Erythroid_precursors	IL7R	3.9375	1.38954	8.23351e-05	0.00793493
Erythroid_precursors	SNHG7	3.92379	1.47101	8.71665e-05	0.00835254
Erythroid_precursors	NSMCE3	3.91432	1.87482	9.06611e-05	0.00866266
Erythroid_precursors	EIF3D	3.91351	1.49028	9.09646e-05	0.00866696
Erythroid_precursors	TUBA1A	3.91169	1.09317	9.16508e-05	0.00870761
Erythroid_precursors	SNRPA1	3.90484	1.27038	9.42878e-05	0.00893283
Erythroid_precursors	SSR4	3.89395	0.799509	9.86236e-05	0.00931729
Erythroid_precursors	SNRPB2	3.88831	1.65243	0.000100945	0.00950984
Erythroid_precursors	ITM2A	3.88327	1.93405	0.000103062	0.00968202
Erythroid_precursors	AIP	3.87944	2.4455	0.000104698	0.00980828
Erythroid_precursors	RBMX	3.86835	1.20425	0.000109574	0.0102165
Erythroid_precursors	SEPT7	3.85303	1.00308	0.000116666	0.0108386
Erythroid_precursors	IDI1	3.849	1.91121	0.000118603	0.0109579
Erythroid_precursors	UBALD2	3.849	0.905072	0.000118603	0.0109579
Erythroid_precursors	APEX1	3.84033	2.0887	0.00012287	0.0113178
Erythroid_precursors	TMEM50A	3.83972	1.38009	0.000123174	0.0113178
Erythroid_precursors	PTP4A2	3.83771	1.07164	0.000124189	0.0113675
Erythroid_precursors	PDCD4	3.8373	0.969375	0.000124393	0.0113675
Erythroid_precursors	C8orf59	3.81089	1.46477	0.000138466	0.0126192
Erythroid_precursors	FBL	3.80686	1.78697	0.000140742	0.0127677
Erythroid_precursors	ABHD14B	3.80666	2.99466	0.000140856	0.0127677
Erythroid_precursors	ARF6	3.79799	1.38319	0.000145874	0.0131868
Erythroid_precursors	SCAND1	3.79356	1.35094	0.000148506	0.0133887
Erythroid_precursors	ARF1	3.78348	1.11902	0.000154654	0.0139056
Erythroid_precursors	EIF3M	3.78267	1.27012	0.000155156	0.0139134
Erythroid_precursors	DUSP1	3.78186	1.02713	0.000155659	0.0139213
Erythroid_precursors	CLEC2B	3.77642	1.35741	0.000159099	0.014165
Erythroid_precursors	UBXN1	3.77622	1.08815	0.000159228	0.014165
Erythroid_precursors	RPL17	3.77481	1.1903	0.000160132	0.0142077
Erythroid_precursors	TUBB1	3.75102	2.13801	0.000176119	0.0155849
Erythroid_precursors	FMNL1	3.74517	1.37998	0.000180271	0.0159104
Erythroid_precursors	PIK3IP1	3.74215	1.00547	0.000182455	0.0160608
Erythroid_precursors	PCNP	3.74053	1.46038	0.00018363	0.0161219
Erythroid_precursors	FLT3LG	3.73066	2.95239	0.000190982	0.0166801
Erythroid_precursors	PPBP	3.72259	1.77962	0.000197189	0.0171774
Erythroid_precursors	EPC1	3.72058	0.967978	0.00019877	0.0172703
Erythroid_precursors	HSPE1	3.71251	1.24063	0.000205213	0.0177382
Erythroid_precursors	COX5B	3.70566	1.07979	0.000210844	0.0181315
Erythroid_precursors	RPS4Y1	3.70566	1.85821	0.000210844	0.0181315
Erythroid_precursors	RNF126	3.69941	1.49887	0.000216104	0.0185363
Erythroid_precursors	DDX24	3.68288	0.803767	0.000230618	0.0196617
Erythroid_precursors	SRRM2	3.68247	0.838838	0.000230983	0.0196617
Erythroid_precursors	AIMP1	3.67864	1.85909	0.000234479	0.0199088
Erythroid_precursors	FOXN3	3.66473	1.49421	0.000247598	0.0208642
Erythroid_precursors	SUMO3	3.66473	1.6906	0.000247598	0.0208642
Erythroid_precursors	TMEM123	3.66312	0.91851	0.000249163	0.0209434
Erythroid_precursors	CCL5	3.66191	1.95561	0.000250343	0.02099
Erythroid_precursors	SUMO1	3.65687	1.40936	0.000255315	0.0213535
Erythroid_precursors	OCIAD2	3.63449	1.71785	0.00027853	0.0231795
Erythroid_precursors	NDUFA5	3.62864	1.54949	0.000284913	0.0236305
Erythroid_precursors	ARL6IP5	3.62824	1.34556	0.000285359	0.0236305
Erythroid_precursors	BCL7B	3.62582	1.80891	0.000288044	0.0237941
Erythroid_precursors	HNRNPC	3.62119	0.840009	0.000293257	0.0241652
Erythroid_precursors	JTB	3.62018	1.16289	0.000294401	0.0241786
Erythroid_precursors	APRT	3.61574	1.29786	0.000299489	0.0244982
Erythroid_precursors	SERF2	3.61332	0.693833	0.000302298	0.024608
Erythroid_precursors	USF2	3.6111	1.41015	0.000304895	0.0247379
Erythroid_precursors	NOL7	3.6107	1.15362	0.00030537	0.0247379
Erythroid_precursors	MZT2A	3.60949	1.40251	0.000306797	0.0247936
Erythroid_precursors	HSPA9	3.59155	1.25046	0.000328718	0.0265013
Erythroid_precursors	ATRAID	3.57441	1.38997	0.000351014	0.028231
Erythroid_precursors	NDUFA2	3.56272	1.7474	0.000367032	0.0294486
Erythroid_precursors	WHAMM	3.56171	1.24031	0.000368444	0.0294913
Erythroid_precursors	ERP29	3.52462	0.975319	0.000424095	0.033865
Erythroid_precursors	CDKN2D	3.5218	1.07079	0.000428635	0.0341463
Erythroid_precursors	LAMTOR1	3.51736	1.3826	0.000435862	0.0346397
Erythroid_precursors	ARID5A	3.51615	1.19436	0.000437853	0.0347157
Erythroid_precursors	SET	3.50809	0.85564	0.000451343	0.0357008
Erythroid_precursors	SF3B6	3.50607	1.36433	0.000454775	0.0358877
Erythroid_precursors	STK17B	3.49659	0.870065	0.000471237	0.0370994
Erythroid_precursors	CYTIP	3.47684	0.987156	0.000507365	0.0398501
Erythroid_precursors	CALM3	3.47301	1.3176	0.000514661	0.0403288
Erythroid_precursors	LDHA	3.46898	1.11398	0.000522448	0.0407485
Erythroid_precursors	BCAS2	3.46898	2.25926	0.000522448	0.0407485
Erythroid_precursors	DAZAP2	3.46252	0.936483	0.000535134	0.0416411
Erythroid_precursors	MRPL54	3.46091	1.48513	0.000538351	0.0417944
Erythroid_precursors	PTP4A1	3.45164	1.84817	0.000557196	0.0430582
Erythroid_precursors	PEBP1	3.44781	1.07504	0.000565158	0.043573
Erythroid_precursors	GRAP2	3.44297	2.16522	0.000575366	0.0442583
Erythroid_precursors	ATP5F1E	3.43531	0.698603	0.000591882	0.0454245
Erythroid_precursors	PER1	3.42745	2.31992	0.00060929	0.0466538
Erythroid_precursors	PGK1	3.42301	1.20185	0.000619318	0.0473137
Erythroid_precursors	SNRPF	3.4216	1.31237	0.000622541	0.0474518
Erythroid_precursors	ATP5MPL	3.40305	0.942901	0.000666378	0.0506754
Erythroid_precursors	MAL	3.40245	2.22484	0.000667855	0.0506754
Erythroid_precursors	ANXA1	3.39741	1.714	0.000680279	0.0514613
Erythroid_precursors	SRP9	3.397	1.44619	0.000681282	0.0514613
Erythroid_precursors	EVL	3.38874	1.24446	0.000702152	0.0528776
Erythroid_precursors	PF4	3.38833	1.56233	0.000703185	0.0528776
Erythroid_precursors	TTC39C	3.38733	2.45664	0.000705774	0.0529536
Erythroid_precursors	H2AFV	3.37967	1.2717	0.000725742	0.0543302
Erythroid_precursors	IGBP1	3.3712	1.71429	0.000748421	0.0559032
Erythroid_precursors	SEPT1	3.3591	1.73547	0.000781963	0.0582788
Erythroid_precursors	SPARC	3.35668	1.8932	0.000788836	0.0586607
Erythroid_precursors	PAIP2	3.34338	1.05345	0.000827654	0.0614112
Erythroid_precursors	RAC1	3.33733	1.44743	0.000845878	0.0626249
Erythroid_precursors	GTF2B	3.33511	1.76629	0.000852653	0.0629874
Erythroid_precursors	ZNF331	3.33128	1.72243	0.000864474	0.0637203
Erythroid_precursors	RNMT	3.32947	0.841222	0.000870126	0.0639487
Erythroid_precursors	CAVIN2	3.32906	1.78178	0.000871387	0.0639487
Erythroid_precursors	PKM	3.32281	1.64018	0.000891145	0.0651609
Erythroid_precursors	NDUFA1	3.32261	1.01052	0.000891789	0.0651609
Erythroid_precursors	RASGRP2	3.31939	1.39494	0.000902156	0.065775
Erythroid_precursors	NDUFB8	3.31253	1.28874	0.000924557	0.067262
Erythroid_precursors	ARHGAP45	3.30971	1.49515	0.000933929	0.0677968
Erythroid_precursors	MED10	3.28491	1.00814	0.00102014	0.073736
Erythroid_precursors	CTSW	3.27927	2.47669	0.00104077	0.0750653
Erythroid_precursors	SRSF5	3.27524	0.730882	0.00105574	0.0759816
Erythroid_precursors	RARRES3	3.26778	1.61565	0.00108396	0.0778456
Erythroid_precursors	HIST1H4C	3.26697	1.48016	0.00108705	0.0779009
Erythroid_precursors	STAT4	3.26314	1.64901	0.00110185	0.0787932
Erythroid_precursors	COTL1	3.2583	1.17915	0.00112082	0.0799786
Erythroid_precursors	C11orf58	3.24762	0.919237	0.00116376	0.0828669
Erythroid_precursors	PGRMC1	3.24036	1.90546	0.0011938	0.0848254
Erythroid_precursors	SELENOT	3.22846	1.14163	0.00124457	0.08806
Erythroid_precursors	TMEM259	3.22262	1.29787	0.00127025	0.0895625
Erythroid_precursors	ARPC2	3.22161	0.765804	0.00127473	0.0896266
Erythroid_precursors	RBBP6	3.20669	0.898221	0.00134271	0.0942091
Erythroid_precursors	HIST1H2AC	3.20568	1.93547	0.00134743	0.0943424
Erythroid_precursors	PARK7	3.20266	1.02173	0.00136165	0.09514
Erythroid_precursors	PSMA7	3.1956	1.16682	0.00139539	0.0970928
Erythroid_precursors	SNRPG	3.19197	1.37654	0.00141304	0.0981173
Erythroid_precursors	UBE2N	3.18774	1.27013	0.0014339	0.0993595
Erythroid_precursors	SNRPB	3.18613	1.05076	0.00144191	0.0997091
Erythroid_precursors	PPP1CC	3.18351	1.40878	0.00145503	0.100273
Erythroid_precursors	HNRNPD	3.1833	0.931884	0.00145604	0.100273
Erythroid_precursors	GRASP	3.16879	1.70097	0.00153075	0.104845
Erythroid_precursors	DYNLT3	3.16859	2.5014	0.00153182	0.104845
Erythroid_precursors	RBM38	3.16637	0.881493	0.00154354	0.105433
Erythroid_precursors	CD247	3.16214	1.2927	0.00156616	0.10676
Erythroid_precursors	CBX3	3.15851	1.19277	0.00158579	0.107879
Erythroid_precursors	GNG11	3.1573	1.65698	0.00159239	0.10789
Erythroid_precursors	PTPRC	3.15609	0.690437	0.00159901	0.10812
Erythroid_precursors	POLR1D	3.14802	1.02188	0.00164378	0.110701
Erythroid_precursors	COX6B1	3.14137	0.985635	0.00168159	0.11302
Erythroid_precursors	SOCS3	3.12544	1.57702	0.00177537	0.119084
Erythroid_precursors	AP001189.1	3.12343	2.5765	0.00178757	0.119664
Erythroid_precursors	LCK	3.11053	2.90326	0.00186755	0.12452
Erythroid_precursors	ATF7IP2	3.10609	1.30869	0.00189579	0.126153
Erythroid_precursors	MAPK1IP1L	3.10407	1.51258	0.00190875	0.126764
Erythroid_precursors	TIMP1	3.07182	1.18249	0.00212759	0.141018
Erythroid_precursors	SNRPC	3.06214	1.55985	0.0021976	0.145371
Erythroid_precursors	NELL2	3.05932	3.05894	0.00221841	0.146171
Erythroid_precursors	PTGES3	3.05932	0.830735	0.00221841	0.146171
Erythroid_precursors	NDUFB11	3.05468	0.82405	0.00225299	0.148159
Erythroid_precursors	HNRNPH1	3.04823	0.684901	0.00230193	0.150786
Erythroid_precursors	DNAJB6	3.04057	0.984793	0.00236131	0.154373
Erythroid_precursors	CLU	3.03775	1.74863	0.00238354	0.155523
Erythroid_precursors	CHMP4A	3.03533	1.38895	0.00240274	0.156472
Erythroid_precursors	CIR1	3.0321	1.01208	0.00242857	0.157847
Erythroid_precursors	S100A6	3.02948	0.709574	0.00244974	0.158915
Erythroid_precursors	MIDN	3.00811	2.03882	0.00262876	0.169872
Erythroid_precursors	SF3B1	3.00811	0.711776	0.00262876	0.169872
Erythroid_precursors	C4orf3	3.00327	1.16875	0.00267092	0.172048
Erythroid_precursors	CALM2	3.00307	0.881087	0.00267269	0.172048
Erythroid_precursors	PSIP1	2.99884	1.35947	0.00271011	0.174122
Erythroid_precursors	RGCC	2.99823	1.69908	0.0027155	0.174135
Erythroid_precursors	WIPF1	2.99642	1.14879	0.00273171	0.17484
Erythroid_precursors	SNN	2.97263	2.28773	0.0029526	0.188259
Erythroid_precursors	KRAS	2.97061	1.07891	0.00297205	0.18914
Erythroid_precursors	UBE2L3	2.96477	1.13817	0.00302912	0.192407
Erythroid_precursors	GIMAP7	2.96376	1.64161	0.00303906	0.192673
Erythroid_precursors	SNRPN	2.95771	1.69557	0.00309932	0.195386
Erythroid_precursors	EVI2B	2.95247	1.60192	0.00315243	0.198361
Erythroid_precursors	SERBP1	2.93795	0.736486	0.00330386	0.2075
Erythroid_precursors	BEX2	2.93553	1.64781	0.00332973	0.208734
Erythroid_precursors	CUTA	2.93291	1.02502	0.00335797	0.210111
Erythroid_precursors	H2AFZ	2.9313	0.987484	0.00337545	0.210812
Erythroid_precursors	SLC2A4RG	2.92666	3.01491	0.00342618	0.213582
Erythroid_precursors	ACTN1	2.91336	2.25714	0.00357564	0.222486
Erythroid_precursors	TOMM22	2.90933	1.33204	0.00362208	0.224958
Erythroid_precursors	CD74	2.90429	0.881515	0.00368091	0.228189
Erythroid_precursors	IRS2	2.89965	1.39098	0.0037358	0.231165
Erythroid_precursors	UQCRFS1	2.89017	1.2892	0.00385028	0.237373
Erythroid_precursors	CNN2	2.88352	1.98875	0.00393256	0.242
Erythroid_precursors	PCBP1	2.87969	0.984953	0.00398065	0.244511
Erythroid_precursors	ZFP36L1	2.87626	1.37896	0.00402413	0.24673
Erythroid_precursors	TUBA4A	2.87465	1.55233	0.00404474	0.247541
Erythroid_precursors	CD2	2.86376	1.50549	0.00418639	0.255744
Erythroid_precursors	BNIP2	2.86296	1.44835	0.00419706	0.255929
Erythroid_precursors	RNF166	2.86014	2.09016	0.0042346	0.25761
Erythroid_precursors	GGNBP2	2.85973	0.835433	0.00423999	0.25761
Erythroid_precursors	TMEM256	2.85651	1.57077	0.00428331	0.259772
Erythroid_precursors	HNRNPU	2.8553	0.631343	0.00429966	0.260292
Erythroid_precursors	LINC01089	2.84885	1.6807	0.00438781	0.264674
Erythroid_precursors	ICAM3	2.84421	0.975913	0.00445218	0.267594
Erythroid_precursors	REX1BD	2.84421	1.4554	0.00445218	0.267594
Erythroid_precursors	GZMM	2.83272	1.75615	0.00461541	0.27543
Erythroid_precursors	ATP5MD	2.82889	1.09012	0.00467102	0.278253
Erythroid_precursors	TREML1	2.82606	1.8644	0.00471238	0.279723
Erythroid_precursors	LAPTM4A	2.81538	1.31981	0.00487196	0.288176
Erythroid_precursors	EZR	2.81135	0.951809	0.00493344	0.290787
Erythroid_precursors	BEX3	2.81054	2.05246	0.00494582	0.291005
Erythroid_precursors	ANXA11	2.80409	1.12839	0.00504588	0.296373
Erythroid_precursors	CHURC1	2.79965	1.53515	0.00511573	0.29995
Erythroid_precursors	METTL9	2.79804	1.4779	0.00514134	0.300629
Erythroid_precursors	SAT1	2.79724	0.746615	0.0051542	0.300629
Erythroid_precursors	GSTK1	2.7932	0.970349	0.00521889	0.303873
Erythroid_precursors	TSTD1	2.7924	1.75004	0.00523191	0.304104
Erythroid_precursors	CD8B	2.78917	3.53809	0.00528431	0.306618
Erythroid_precursors	UFC1	2.78756	0.93429	0.00531069	0.307616
Erythroid_precursors	GNAI2	2.77949	1.15603	0.00544436	0.314815
Erythroid_precursors	SF3B5	2.77486	0.899181	0.00552259	0.318789
Erythroid_precursors	TAF10	2.76982	1.14745	0.00560877	0.323208
Erythroid_precursors	DDIT4	2.7678	1.54593	0.00564358	0.324656
Erythroid_precursors	NR4A2	2.76135	1.69977	0.00575629	0.330573
Erythroid_precursors	DEK	2.75974	1.3869	0.00578478	0.331484
Erythroid_precursors	C1QBP	2.75329	1.07349	0.00590003	0.337096
Erythroid_precursors	SELENOW	2.75127	1.50626	0.00593647	0.338234
Erythroid_precursors	SIVA1	2.75107	1.15412	0.00594012	0.338234
Erythroid_precursors	BCL11B	2.74724	1.76865	0.00600995	0.34163
Erythroid_precursors	BIN2	2.74563	1.06219	0.00603957	0.342733
Erythroid_precursors	CLK1	2.74321	0.884617	0.00608425	0.344685
Erythroid_precursors	PSMD7	2.73635	0.939944	0.00621246	0.351355
Erythroid_precursors	CD47	2.73272	0.814013	0.00628132	0.354651
Erythroid_precursors	LITAF	2.7297	0.892038	0.00633922	0.35672
Erythroid_precursors	YWHAQ	2.7178	1.25808	0.00657167	0.368563
Erythroid_precursors	MDH2	2.69643	1.19844	0.00700862	0.391759
Erythroid_precursors	LSM7	2.69281	0.754585	0.00708536	0.395389
Erythroid_precursors	ATP5PD	2.68474	1.35927	0.0072586	0.404383
Erythroid_precursors	LSM14A	2.67789	1.16275	0.00740883	0.412068
Erythroid_precursors	FLNA	2.67406	1.18995	0.00749399	0.416115
Erythroid_precursors	SRGN	2.67204	0.685696	0.00753916	0.417931
Erythroid_precursors	DPP7	2.66962	0.987979	0.00759369	0.420259
Erythroid_precursors	FHIT	2.66559	2.13921	0.00768536	0.424632
Erythroid_precursors	ATP5IF1	2.65248	1.28975	0.00799017	0.440024
Erythroid_precursors	RNPS1	2.65128	0.817068	0.00801885	0.44042
Erythroid_precursors	HNRNPM	2.65107	0.776134	0.00802363	0.44042
Erythroid_precursors	UCP2	2.64946	1.25688	0.00806203	0.441805
Erythroid_precursors	FBXO33	2.64482	1.56576	0.00817334	0.447174
Erythroid_precursors	CCDC59	2.63333	1.00783	0.00845515	0.460612
Erythroid_precursors	AIF1	2.63313	1.35654	0.00846017	0.460612
Erythroid_precursors	RNF114	2.63232	1.16257	0.00848028	0.460959
Erythroid_precursors	NFE2L2	2.63071	1.8025	0.00852063	0.462403
Erythroid_precursors	ARRDC2	2.62809	1.66276	0.00858656	0.465228
Erythroid_precursors	LEF1	2.62567	1.35639	0.00864782	0.467791
Erythroid_precursors	S100A4	2.61418	0.829989	0.00894418	0.482267
Erythroid_precursors	FAM118A	2.60854	2.04849	0.00909306	0.488723
Erythroid_precursors	SNW1	2.60753	1.51253	0.00911987	0.48938
Erythroid_precursors	ATP5PF	2.60531	0.951223	0.00917912	0.491772
Erythroid_precursors	TRAPPC1	2.6039	1.52993	0.009217	0.493014
Erythroid_precursors	CCDC85B	2.59966	0.998922	0.00933148	0.498343
Erythroid_precursors	EIF4A2	2.59664	0.720339	0.00941403	0.501155
Erythroid_precursors	REL	2.59543	0.882197	0.00944723	0.502125
Erythroid_precursors	CCR7	2.59342	0.691359	0.00950279	0.50428
Erythroid_precursors	XRCC6	2.5914	1.12843	0.00955865	0.505644
Erythroid_precursors	PCIF1	2.58898	1.56737	0.00962607	0.508408
Erythroid_precursors	TBCA	2.58535	1.31174	0.00972799	0.512983
Erythroid_precursors	RHBDD2	2.58253	2.64679	0.00980792	0.515577
Erythroid_precursors	NR3C1	2.57426	1.38042	0.0100454	0.527233
Erythroid_precursors	PBXIP1	2.56015	2.41962	0.0104627	0.548277
Erythroid_precursors	NDUFA6	2.55693	0.840954	0.0105602	0.551663
Erythroid_precursors	MRPL9	2.55612	1.71742	0.0105847	0.552083
Erythroid_precursors	DCTN3	2.5541	1.58589	0.0106462	0.554428
Erythroid_precursors	ABRACL	2.55007	1.97575	0.0107701	0.560012
Erythroid_precursors	CYCS	2.54483	0.738098	0.0109331	0.567609
Erythroid_precursors	PAPOLA	2.54201	0.86518	0.0110218	0.571328
Erythroid_precursors	NKTR	2.53858	0.686417	0.0111304	0.576065
Erythroid_precursors	ARHGDIA	2.53636	0.959043	0.0112011	0.578833
Erythroid_precursors	AC044849.1	2.53556	1.29885	0.0112269	0.579274
Erythroid_precursors	DUSP11	2.53152	2.09908	0.0113568	0.585077
Erythroid_precursors	NUDT16L1	2.51479	1.64579	0.0119103	0.611713
Erythroid_precursors	TUBB	2.51277	1.8464	0.0119786	0.614278
Erythroid_precursors	PPP1CB	2.51056	0.856468	0.0120541	0.617207
Erythroid_precursors	C9orf78	2.50955	0.801346	0.0120886	0.617792
Erythroid_precursors	UBE2D3	2.50915	0.498653	0.0121024	0.617792
Erythroid_precursors	ETS1	2.50592	0.809966	0.0122133	0.622509
Erythroid_precursors	RGS18	2.50088	1.42775	0.0123885	0.63048
Erythroid_precursors	MARCH2	2.49765	1.21527	0.0125018	0.635281
Erythroid_precursors	MHENCR	2.49624	1.84034	0.0125517	0.63685
Erythroid_precursors	HSD17B11	2.47991	1.89394	0.0131414	0.664137
Erythroid_precursors	NDUFB4	2.47971	0.829413	0.0131489	0.664137
Erythroid_precursors	TMED10	2.47669	0.970833	0.0132608	0.668783
Erythroid_precursors	ALKBH7	2.47548	1.18928	0.0133058	0.670045
Erythroid_precursors	ANP32A	2.46701	1.36802	0.0136246	0.685072
Erythroid_precursors	SH3BGRL	2.466	1.12844	0.013663	0.685721
Erythroid_precursors	WTAP	2.4656	0.786527	0.0136784	0.685721
Erythroid_precursors	JOSD1	2.46399	1.79009	0.0137401	0.687786
Erythroid_precursors	SEM1	2.46278	1.26711	0.0137866	0.689082
Erythroid_precursors	ILF2	2.45774	1.07258	0.0139816	0.696751
Erythroid_precursors	SOCS1	2.45491	1.46429	0.0140918	0.701204
Erythroid_precursors	CD83	2.45169	1.46786	0.0142188	0.706472
Erythroid_precursors	EXOSC6	2.45028	1.18581	0.0142746	0.707548
Erythroid_precursors	DCP1A	2.45008	1.55673	0.0142826	0.707548
Erythroid_precursors	IKZF1	2.44927	0.477979	0.0143146	0.708089
Erythroid_precursors	NOP58	2.44342	0.839629	0.0145487	0.716896
Erythroid_precursors	LAMTOR4	2.44322	0.977155	0.0145568	0.716896
Erythroid_precursors	F13A1	2.44241	1.38195	0.0145894	0.717446
Erythroid_precursors	TECR	2.42891	1.09487	0.0151444	0.742562
Erythroid_precursors	FNBP1	2.4281	1.00089	0.0151781	0.743129
Erythroid_precursors	UBE2I	2.42588	0.965348	0.0152712	0.746595
Erythroid_precursors	SUN2	2.42306	1.55916	0.0153903	0.751326
Erythroid_precursors	RALY	2.40774	1.19808	0.0160516	0.779074
Erythroid_precursors	EID1	2.40129	0.833191	0.0163375	0.790389
Erythroid_precursors	CDC42SE1	2.40088	0.909601	0.0163555	0.790389
Erythroid_precursors	RBM8A	2.39605	0.72499	0.016573	0.798599
Erythroid_precursors	CMTM6	2.39524	1.24551	0.0166095	0.79921
Erythroid_precursors	MPHOSPH8	2.38778	0.949508	0.0169505	0.814447
Erythroid_precursors	ITPKB	2.38597	1.58183	0.0170343	0.817306
Erythroid_precursors	PHF1	2.38395	1.07725	0.0171279	0.819901
Erythroid_precursors	AC026979.2	2.38072	1.32127	0.0172786	0.825485
Erythroid_precursors	EIF3I	2.3775	1.15032	0.0174305	0.830375
Erythroid_precursors	ZFAND1	2.37266	1.74089	0.0176605	0.840138
Erythroid_precursors	NUCKS1	2.37206	0.688675	0.0176894	0.840323
Erythroid_precursors	RIPOR2	2.36782	0.98913	0.0178931	0.848798
Erythroid_precursors	SINHCAF	2.35935	1.28439	0.0183067	0.867192
Erythroid_precursors	TMC8	2.35411	1.62256	0.018567	0.878278
Erythroid_precursors	EIF2A	2.34847	1.20022	0.0188508	0.889196
Erythroid_precursors	DDX6	2.3394	0.648478	0.0193149	0.908534
Erythroid_precursors	TBC1D10C	2.33798	1.5134	0.019388	0.910694
Erythroid_precursors	PPP1R2	2.33718	0.797698	0.0194299	0.911385
Erythroid_precursors	TAPBP	2.33274	0.490453	0.0196616	0.919682
Erythroid_precursors	CCT4	2.3279	0.991855	0.0199172	0.929043
Erythroid_precursors	AC008105.3	2.32629	2.70448	0.020003	0.93175
Erythroid_precursors	BCLAF1	2.32226	0.519194	0.0202189	0.940504
Erythroid_precursors	TMEM219	2.32004	1.6534	0.0203386	0.944759
Erythroid_precursors	HBP1	2.31178	1.2228	0.02079	0.964392
Erythroid_precursors	SNRK	2.31077	1.06973	0.0208456	0.965637
Erythroid_precursors	LSM8	2.30976	0.765953	0.0209014	0.966885
Erythroid_precursors	LSM5	2.29847	1.1243	0.021535	0.994512
Erythroid_precursors	TUFM	2.29565	1.04671	0.021696	0.99889
Erythroid_precursors	TMF1	2.29525	1.05035	0.0217191	0.99889
Erythroid_precursors	NR1H2	2.29484	1.26212	0.0217422	0.99889
Erythroid_precursors	SELL	2.289	1.20934	0.0220796	1
Erythroid_precursors	CYTH1	2.28637	0.929532	0.0222324	1
Erythroid_precursors	KIF2A	2.28355	0.772877	0.0223979	1
Erythroid_precursors	MMD	2.28335	1.38219	0.0224097	1
Erythroid_precursors	CYLD	2.28234	0.675071	0.0224691	1
Erythroid_precursors	BRK1	2.28214	1.30994	0.022481	1
Erythroid_precursors	G3BP2	2.27831	0.943668	0.0227081	1
Erythroid_precursors	PAXX	2.27408	1.23743	0.0229614	1
Erythroid_precursors	PFDN2	2.26561	1.1579	0.0234753	1
Erythroid_precursors	HIST1H1C	2.264	0.908404	0.0235743	1
Erythroid_precursors	ABI1	2.25613	1.46673	0.0240622	1
Erythroid_precursors	EIF1B	2.2519	0.594464	0.0243286	1
Erythroid_precursors	ZBTB7A	2.25029	1.23732	0.0244307	1
Erythroid_precursors	RBM25	2.24726	0.530777	0.0246232	1
Erythroid_precursors	PCSK7	2.24464	0.83329	0.0247911	1
Erythroid_precursors	ANAPC16	2.24081	0.826477	0.0250382	1
Erythroid_precursors	NFKB2	2.24021	1.59363	0.0250774	1
Erythroid_precursors	BIN1	2.22993	2.07842	0.0257524	1
Erythroid_precursors	SPINT2	2.22892	1.46914	0.0258194	1
Erythroid_precursors	EML4	2.22751	0.632446	0.0259134	1
Erythroid_precursors	POLR2I	2.2271	1.53166	0.0259404	1
Erythroid_precursors	HNRNPK	2.21884	0.516104	0.0264978	1
Erythroid_precursors	ATP6V1F	2.21783	1.44876	0.0265664	1
Erythroid_precursors	SRSF6	2.2146	0.874296	0.0267873	1
Erythroid_precursors	EMD	2.21118	1.55773	0.0270236	1
Erythroid_precursors	SRSF3	2.21077	0.51555	0.0270515	1
Erythroid_precursors	PSME1	2.20856	0.487329	0.0272055	1
Erythroid_precursors	MTURN	2.20009	1.04478	0.0278006	1
Erythroid_precursors	SSB	2.19102	0.885816	0.0284506	1
Erythroid_precursors	TMED2	2.19021	1.13216	0.028509	1
Erythroid_precursors	SYPL1	2.1894	1.7464	0.0285675	1
Erythroid_precursors	ZC3H15	2.18275	0.638747	0.0290542	1
Erythroid_precursors	MPC2	2.18134	1.22092	0.0291583	1
Erythroid_precursors	PRNP	2.18114	1.57659	0.0291732	1
Erythroid_precursors	EIF4A1	2.17953	0.730112	0.0292927	1
Erythroid_precursors	COPS2	2.17348	1.10235	0.0297444	1
Erythroid_precursors	SIN3A	2.16924	1.38659	0.0300642	1
Erythroid_precursors	VPS28	2.16884	1.05525	0.0300948	1
Erythroid_precursors	CNOT1	2.16783	0.821762	0.0301714	1
Erythroid_precursors	BCL7C	2.16481	1.57436	0.0304024	1
Erythroid_precursors	AMD1	2.16481	0.736679	0.0304024	1
Erythroid_precursors	MAPRE1	2.16219	1.03962	0.0306037	1
Erythroid_precursors	NECAP2	2.15977	1.30701	0.0307906	1
Erythroid_precursors	ZNF800	2.15614	1.16975	0.0310728	1
Erythroid_precursors	SLC25A36	2.15211	0.784394	0.0313889	1
Erythroid_precursors	DCTN6	2.1515	2.05818	0.0314366	1
Erythroid_precursors	SKAP1	2.15009	1.77747	0.031548	1
Erythroid_precursors	SON	2.14666	0.47068	0.03182	1
Erythroid_precursors	COX14	2.14384	1.07797	0.0320456	1
Erythroid_precursors	BTG3	2.14283	1.21565	0.0321265	1
Erythroid_precursors	ATP5F1A	2.14263	0.8896	0.0321427	1
Erythroid_precursors	EIF1AX	2.14223	0.768304	0.0321751	1
Erythroid_precursors	SNRPD1	2.13981	0.777781	0.0323702	1
Erythroid_precursors	BIRC2	2.12429	1.04719	0.0336462	1
Erythroid_precursors	SIGIRR	2.12308	1.32508	0.0337474	1
Erythroid_precursors	DDX5	2.12207	0.546551	0.033832	1
Erythroid_precursors	S1PR1	2.12106	1.57936	0.0339167	1
Erythroid_precursors	TRAM1	2.12086	0.590981	0.0339337	1
Erythroid_precursors	DEGS1	2.12025	1.45582	0.0339846	1
Erythroid_precursors	PSMC5	2.11663	1.32333	0.0342917	1
Erythroid_precursors	RAC2	2.11521	1.01077	0.0344117	1
Erythroid_precursors	SS18L2	2.10836	1.69166	0.0349999	1
Erythroid_precursors	ATP5PB	2.10554	1.17321	0.0352446	1
Erythroid_precursors	EIF4G2	2.09949	0.572436	0.0357738	1
Erythroid_precursors	PAG1	2.09687	1.46608	0.0360052	1
Erythroid_precursors	GRK2	2.09606	1.14453	0.0360767	1
Erythroid_precursors	ACRBP	2.09526	1.58467	0.0361483	1
Erythroid_precursors	MYADM	2.0878	1.22643	0.0368162	1
Erythroid_precursors	TMBIM6	2.08235	0.526916	0.0373103	1
Erythroid_precursors	IK	2.08155	0.832006	0.0373839	1
Erythroid_precursors	CDC14A	2.08074	1.43153	0.0374577	1
Erythroid_precursors	PRPF40A	2.07933	0.597358	0.0375871	1
Erythroid_precursors	ZNF428	2.07913	1.67814	0.0376057	1
Erythroid_precursors	PIM2	2.0763	1.34737	0.0378658	1
Erythroid_precursors	NCK2	2.0759	0.966222	0.0379031	1
Erythroid_precursors	ARPC1B	2.07348	1.10196	0.0381274	1
Erythroid_precursors	HNRNPUL1	2.07106	0.947528	0.0383529	1
Erythroid_precursors	CAP1	2.06663	1.07694	0.0387692	1
Erythroid_precursors	VCL	2.06622	1.24221	0.0388073	1
Erythroid_precursors	RAB7A	2.06542	1.45262	0.0388834	1
Erythroid_precursors	ARF5	2.06441	1.62052	0.0389788	1
Erythroid_precursors	ESD	2.0636	2.00832	0.0390553	1
Erythroid_precursors	UBL5	2.0636	0.71328	0.0390553	1
Erythroid_precursors	HLA-DPB1	2.05977	1.30868	0.0394202	1
Erythroid_precursors	MAGOH	2.05393	1.14839	0.0399828	1
Erythroid_precursors	VAPA	2.05352	0.562544	0.0400218	1
Erythroid_precursors	SMIM12	2.05131	2.13539	0.0402372	1
Erythroid_precursors	MED30	2.0505	1.63215	0.0403157	1
Erythroid_precursors	LY6E	2.04304	0.708919	0.0410484	1
Erythroid_precursors	IER5	2.04264	1.27488	0.0410884	1
Erythroid_precursors	MBD2	2.04244	1.04022	0.0411084	1
Erythroid_precursors	ATP5F1B	2.04143	0.939343	0.0412084	1
Erythroid_precursors	MINOS1	2.04082	1.06701	0.0412685	1
Erythroid_precursors	LRRFIP1	2.0384	0.542174	0.0415096	1
Erythroid_precursors	IL32	2.0378	0.994492	0.0415701	1
Erythroid_precursors	CD5	2.03276	3.92685	0.0420769	1
Erythroid_precursors	DRAP1	2.03034	0.965715	0.0423221	1
Erythroid_precursors	ATP5F1C	2.02792	1.14449	0.0425684	1
Erythroid_precursors	HNRNPF	2.02752	0.915328	0.0426096	1
Erythroid_precursors	CARD19	2.0255	2.06533	0.042816	1
Erythroid_precursors	PTGER4	2.02268	1.4101	0.0431063	1
Erythroid_precursors	CHCHD10	2.01945	0.931673	0.0434402	1
Erythroid_precursors	KLF6	2.01925	0.461269	0.0434611	1
Erythroid_precursors	CYBA	2.01744	0.399411	0.04365	1
Erythroid_precursors	ALKBH5	2.0132	1.81459	0.0440933	1
Erythroid_precursors	CDK13	2.01179	0.844489	0.0442419	1
Erythroid_precursors	SPCS1	2.00998	0.548425	0.0444336	1
Erythroid_precursors	COMMD7	2.00655	1.60515	0.0447976	1
Erythroid_precursors	FERMT3	2.0007	1.39089	0.0454243	1
Erythroid_precursors	SGTB	1.99849	1.22779	0.045664	1
Erythroid_precursors	AC095055.1	1.99828	2.15366	0.0456858	1
Erythroid_precursors	ISCU	1.99304	0.590083	0.0462568	1
Erythroid_precursors	PPA1	1.99103	0.808401	0.0464779	1
Erythroid_precursors	CRIP1	1.988	1.48092	0.0468114	1
Erythroid_precursors	CAMTA1	1.98619	1.43534	0.0470124	1
Erythroid_precursors	BUB3	1.98518	1.15738	0.0471244	1
Erythroid_precursors	SF3A2	1.98458	1.82768	0.0471917	1
Erythroid_precursors	GDI2	1.98075	1.1738	0.0476199	1
Erythroid_precursors	JAK1	1.97994	0.530696	0.0477104	1
Erythroid_precursors	TMEM243	1.97893	0.64897	0.0478238	1
Erythroid_precursors	MOAP1	1.97651	1.8608	0.0480969	1
Erythroid_precursors	HSPB1	1.97591	1.19825	0.0481653	1
Erythroid_precursors	ZNF292	1.97591	0.645778	0.0481653	1
Erythroid_precursors	KLF9	1.97389	1.02095	0.0483942	1
Erythroid_precursors	LSM2	1.97349	1.68744	0.0484401	1
Erythroid_precursors	ELOC	1.96643	1.10322	0.0492488	1
Erythroid_precursors	FIS1	1.96401	0.72021	0.0495287	1
Erythroid_precursors	ARID4B	1.96119	0.430049	0.0498569	1
Erythroid_precursors	RAB2B	-1.96663	-2.21835	0.0492255	1
Erythroid_precursors	SLC38A5	-1.96825	-4.76038	0.0490398	1
Erythroid_precursors	PNPT1	-2.0005	-3.01232	0.0454461	1
Erythroid_precursors	FAM104A	-2.00373	-1.17032	0.0450992	1
Erythroid_precursors	PDIA4	-2.0251	-3.13615	0.0428573	1
Erythroid_precursors	CPEB4	-2.06401	-1.49439	0.0390171	1
Erythroid_precursors	MZB1	-2.06421	-2.71388	0.0389979	1
Erythroid_precursors	TXNIP	-2.08014	-0.559957	0.0375131	1
Erythroid_precursors	IFI44L	-2.08356	-27.8359	0.0372	1
Erythroid_precursors	DMTN	-2.08518	-1.15991	0.0370534	1
Erythroid_precursors	TP53INP1	-2.12086	-1.2766	0.0339337	1
Erythroid_precursors	PRDM1	-2.14586	-1.84278	0.0318843	1
Erythroid_precursors	MX1	-2.15191	-1.78491	0.0314048	1
Erythroid_precursors	LRP10	-2.15332	-1.63371	0.0312938	1
Erythroid_precursors	GMPR	-2.16017	-1.01063	0.0307594	1
Erythroid_precursors	IGHA1	-2.17751	-2.58953	0.0294426	1
Erythroid_precursors	ANKRD28	-2.17832	-1.34844	0.0293825	1
Erythroid_precursors	IFI16	-2.21662	-2.28388	0.0266491	1
Erythroid_precursors	OPTN	-2.2646	-0.895096	0.0235371	1
Erythroid_precursors	TSPAN5	-2.29807	-1.62082	0.0215579	0.994512
Erythroid_precursors	WARS	-2.33113	-3.08639	0.0197465	0.922364
Erythroid_precursors	TRIM22	-2.33496	-1.45125	0.0195455	0.915525
Erythroid_precursors	EIF1AY	-2.34565	-2.40884	0.0189942	0.894699
Erythroid_precursors	CCS	-2.3775	-1.5811	0.0174305	0.830375
Erythroid_precursors	OAZ1	-2.38375	-0.594899	0.0171373	0.819901
Erythroid_precursors	UBXN6	-2.39907	-2.02305	0.0164368	0.793174
Erythroid_precursors	GBP5	-2.40169	-3.57822	0.0163195	0.790389
Erythroid_precursors	LMAN1	-2.41399	-1.69233	0.0157789	0.766948
Erythroid_precursors	WNK1	-2.42185	-0.972481	0.0154417	0.752736
Erythroid_precursors	FOXO3	-2.43193	-1.24235	0.0150185	0.73747
Erythroid_precursors	MT-ND5	-2.44362	-0.347869	0.0145405	0.716896
Erythroid_precursors	FKBP5	-2.46016	-2.52809	0.0138877	0.693102
Erythroid_precursors	PDZK1IP1	-2.49221	-1.23807	0.0126951	0.643153
Erythroid_precursors	GABARAPL2	-2.51741	-0.827469	0.0118221	0.608112
Erythroid_precursors	RNF10	-2.55733	-0.672283	0.010548	0.551663
Erythroid_precursors	FECH	-2.58394	-2.79712	0.00976788	0.514278
Erythroid_precursors	HEMGN	-2.59221	-2.92275	0.00953627	0.505257
Erythroid_precursors	SLC1A5	-2.59846	-4.41638	0.00936442	0.499307
Erythroid_precursors	MKRN1	-2.61216	-0.963165	0.0089971	0.484341
Erythroid_precursors	GUK1	-2.62507	-0.6406	0.00866319	0.467868
Erythroid_precursors	NEAT1	-2.64019	-0.640445	0.00828603	0.452601
Erythroid_precursors	RIOK3	-2.66337	-0.752997	0.0077362	0.426738
Erythroid_precursors	TOP1	-2.70127	-1.00659	0.00690747	0.386749
Erythroid_precursors	ZRANB2	-2.72486	-1.39102	0.00643287	0.361383
Erythroid_precursors	TESC	-2.7299	-3.27195	0.00633535	0.35672
Erythroid_precursors	PIP4K2A	-2.75933	-1.14608	0.00579193	0.331484
Erythroid_precursors	CISD2	-2.79764	-1.68033	0.00514777	0.300629
Erythroid_precursors	LYL1	-2.81195	-2.12927	0.00492418	0.290752
Erythroid_precursors	CTSB	-2.82465	-2.87676	0.00473318	0.280462
Erythroid_precursors	MPP1	-2.82748	-1.27622	0.00469166	0.278987
Erythroid_precursors	RNF213	-2.84038	-0.934757	0.004506	0.26938
Erythroid_precursors	FGFR1OP2	-2.84118	-1.08506	0.00449463	0.26918
Erythroid_precursors	MT-ND4L	-2.84159	-0.654293	0.00448895	0.26918
Erythroid_precursors	RALBP1	-2.85006	-2.53248	0.00437116	0.264144
Erythroid_precursors	NFIX	-2.89118	-5.68405	0.00383795	0.237048
Erythroid_precursors	CDC34	-2.95771	-2.83777	0.00309932	0.195386
Erythroid_precursors	MAN1A1	-2.96134	-2.84658	0.00306304	0.193827
Erythroid_precursors	MARCH8	-2.98977	-1.47201	0.00279191	0.178353
Erythroid_precursors	SEC14L1	-3.05065	-1.60782	0.00228347	0.149869
Erythroid_precursors	FBXO7	-3.11456	-0.891475	0.00184221	0.123076
Erythroid_precursors	EPB41	-3.15407	-0.948237	0.00161009	0.108651
Erythroid_precursors	PRDX2	-3.1573	-1.30015	0.00159239	0.10789
Erythroid_precursors	IGKC	-3.16919	-1.65012	0.00152863	0.104845
Erythroid_precursors	HBQ1	-3.19701	-3.31388	0.00138858	0.0968199
Erythroid_precursors	TRIM58	-3.22242	-2.6356	0.00127115	0.0895625
Erythroid_precursors	BSG	-3.23673	-1.13588	0.00120908	0.0857298
Erythroid_precursors	BNIP3L	-3.29721	-1.55675	0.000976505	0.0707344
Erythroid_precursors	DPM2	-3.45809	-2.91895	0.000544022	0.0421372
Erythroid_precursors	GLUL	-3.61393	-1.99743	0.000301593	0.024608
Erythroid_precursors	STRADB	-3.61977	-3.29576	0.000294861	0.0241786
Erythroid_precursors	GSPT1	-3.63792	-1.41567	0.000274851	0.0229302
Erythroid_precursors	HAGH	-3.67259	-2.24487	0.000240101	0.0203346
Erythroid_precursors	MT-ND6	-3.69316	-2.23889	0.000221487	0.0189496
Erythroid_precursors	BCL2L1	-3.71251	-2.65732	0.000205213	0.0177382
Erythroid_precursors	EPB42	-3.73751	-5.09205	0.000185852	0.0162744
Erythroid_precursors	SELENBP1	-3.86815	-5.58967	0.000109665	0.0102165
Erythroid_precursors	HBM	-3.9254	-4.90577	8.65845e-05	0.00832055
Erythroid_precursors	SNCA	-4.05685	-2.3603	4.97394e-05	0.00514864
Erythroid_precursors	YBX3	-4.17781	-1.58911	2.9433e-05	0.00321538
Erythroid_precursors	BPGM	-4.18305	-3.7186	2.87622e-05	0.00316271
Erythroid_precursors	SLC4A1	-4.23789	-4.79729	2.25633e-05	0.0025479
Erythroid_precursors	BAG1	-4.28224	-2.2781	1.85021e-05	0.00212508
Erythroid_precursors	DCAF12	-4.33708	-5.37222	1.44391e-05	0.00169915
Erythroid_precursors	CA1	-4.51045	-5.1707	6.4689e-06	0.000794703
Erythroid_precursors	GLRX5	-4.65883	-2.17277	3.18006e-06	0.000413384
Erythroid_precursors	SLC25A39	-4.67274	-2.50038	2.97202e-06	0.000389358
Erythroid_precursors	HBD	-4.74875	-5.49669	2.0468e-06	0.000274582
Erythroid_precursors	AHSP	-4.82213	-5.20923	1.42032e-06	0.000194428
Erythroid_precursors	LGALS3	-4.92636	-2.87868	8.37755e-07	0.000120071
Erythroid_precursors	ALAS2	-5.04067	-5.99645	4.63908e-07	6.76458e-05
Erythroid_precursors	FAM210B	-5.20921	-4.20984	1.89648e-07	2.83947e-05
Erythroid_precursors	SLC25A37	-5.32614	-3.81948	1.00323e-07	1.57226e-05
Erythroid_precursors	HBA1	-5.47794	-6.44425	4.30295e-08	6.93809e-06
Erythroid_precursors	BLVRB	-5.47855	-4.8242	4.28827e-08	6.93809e-06
Erythroid_precursors	HBA2	-5.72975	-6.9174	1.00581e-08	1.74782e-06
Erythroid_precursors	MTRNR2L12	-6.63454	-2.80869	3.25519e-11	6.69771e-09
Erythroid_precursors	HBB	-6.86396	-7.34925	6.69763e-12	1.4778e-09
Erythroid_precursors	S100A8	-7.35265	-7.22686	1.9432e-13	4.72253e-11
Erythroid_precursors	MTRNR2L8	-8.02721	-3.1443	9.97151e-16	2.78687e-13
Erythroid_precursors	S100A9	-8.71629	-4.74885	2.87475e-18	9.8381e-16

## Sheet: FCGR3A+_monocytes
group	names	scores	logfoldchanges	pvals	pvals_adj
FCGR3A+_monocytes	EEF1A1	36.7259	1.77484	2.81517e-295	9.44152e-291
FCGR3A+_monocytes	HLA-DPA1	35.6544	3.69817	2.01388e-278	3.37707e-274
FCGR3A+_monocytes	HLA-DPB1	34.983	4.2903	4.08174e-268	4.56312e-264
FCGR3A+_monocytes	CD74	33.9006	3.05965	6.52445e-252	3.12596e-248
FCGR3A+_monocytes	RPS23	33.4855	1.1266	7.82361e-246	3.27985e-242
[truncated: 3,807 more rows]

## Sheet: Hematopoietic_stem_cells
group	names	scores	logfoldchanges	pvals	pvals_adj
[truncated: 1,280 more rows]

[truncated: 6 more sheets: NK, Neutrophils, Platelets, T, Tregs, pDC]
