# Supplementary material for: Single-cell transcriptomic and m6A methylation analyses reveal platelet-mediated immune regulatory mechanisms in sepsis
Source: Front Immunol. 2025 Jun 23;16:1607732. doi: 10.3389/fimmu.2025.1607732 (PMC12230005; doi:10.3389/fimmu.2025.1607732)
Supplement: Supplementary file 6 [file Table3.xlsx]

## Sheet: B
group	names	scores	logfoldchanges	pvals	pvals_adj
B	B2M	54.3369	1.57325	0	0
B	TMSB10	52.2395	2.08596	0	0
B	SERF2	51.9649	3.02929	0	0
B	ISG20	48.9874	2.89639	0	0
B	CD74	47.4597	1.49273	0	0
B	HLA-E	44.1127	2.1888	0	0
B	IRF1	43.6987	2.55929	0	0
B	HLA-DQA2	43.0938	9.7375	0	0
B	TMSB4X	42.539	1.69552	0	0
B	HLA-DRB5	41.5655	3.77891	0	0
B	CYBA	41.5264	2.1831	0	0
B	PSME1	40.4638	2.56362	0	0
B	HLA-DRA	39.4838	1.02595	0	0
B	BANK1	38.5179	3.37588	0	0
B	HLA-DPA1	34.8188	1.33318	1.26521e-265	2.65204e-262
B	IGHM	34.6399	1.73388	6.34579e-263	1.25191e-259
B	IGHD	34.3185	2.13885	4.15818e-258	7.74762e-255
B	ISG15	33.835	5.10277	6.0248e-251	1.06347e-247
B	IFI44L	33.1735	6.37227	2.59298e-241	3.95287e-238
B	LY6E	32.8701	2.2125	5.87263e-237	8.56332e-234
B	RPL15	32.1041	0.55583	3.86093e-226	5.39533e-223
B	MT-CO1	31.8003	0.660258	6.41718e-222	8.60877e-219
B	SUB1	31.6737	1.34024	3.57752e-220	4.61473e-217
B	IFITM1	31.2517	3.27765	2.11771e-214	2.63051e-211
B	PARP14	30.9772	2.32918	1.09418e-210	1.3106e-207
B	BASP1	30.9108	2.13977	8.55465e-210	9.8933e-207
B	CD37	30.2482	0.983887	5.51398e-201	6.16426e-198
B	TRIM22	30.227	2.168	1.04768e-200	1.13345e-197
B	IFI6	29.832	5.39645	1.50485e-195	1.57718e-192
B	PSME2	29.75	2.65667	1.73237e-194	1.76061e-191
B	GBP4	29.6278	4.33722	6.54751e-193	6.45854e-190
B	XAF1	29.5406	4.94133	8.67667e-192	8.31423e-189
B	OAZ1	29.5194	2.07585	1.62327e-191	1.51225e-188
B	RPS25	29.4165	0.469986	3.37387e-190	3.05818e-187
B	PLAC8	29.0878	2.63422	5.1189e-186	4.51784e-183
B	HLA-B	28.7818	0.759145	3.62389e-182	3.03845e-179
B	GTF3A	28.5366	1.65243	4.12025e-179	3.37036e-176
B	HLA-A	27.8086	0.946687	3.41149e-170	2.60033e-167
B	MX1	27.7405	2.69554	2.27074e-169	1.69236e-166
B	MTRNR2L8	27.2192	1.90829	3.84735e-163	2.80505e-160
B	EIF2AK2	26.7124	2.15398	3.3758e-157	2.40889e-154
B	UBALD2	26.5596	1.32294	1.99152e-155	1.39149e-152
B	RPL41	26.4819	0.372377	1.56562e-154	1.07159e-151
B	MT-ATP6	25.9267	0.562723	3.33393e-148	2.23626e-145
B	RNF213	25.9141	3.09172	4.62033e-148	3.03837e-145
B	STAT1	25.369	3.76611	5.54828e-142	3.51091e-139
B	TMEM123	24.9532	1.18198	1.97038e-137	1.22375e-134
B	HLA-F	24.656	2.13375	3.17395e-134	1.93541e-131
B	DRAP1	24.3048	2.78691	1.7462e-130	1.02744e-127
B	ARPC3	24.0972	1.16745	2.67415e-128	1.5201e-125
B	HAPLN3	23.4411	4.77085	1.62955e-121	8.408e-119
B	PSMB8	22.9819	2.13627	7.06616e-117	3.59068e-114
B	LTB	22.7998	1.47751	4.60624e-115	2.27182e-112
B	IFIT3	22.7218	6.18021	2.727e-114	1.32548e-111
B	RBCK1	22.5006	2.82227	4.09385e-112	1.9338e-109
B	GBP5	21.9406	4.6598	1.06421e-106	4.82316e-104
B	MT-ND2	21.675	0.571075	3.53183e-104	1.57934e-101
B	ANAPC16	21.6148	2.25602	1.304e-103	5.67966e-101
B	CCR7	21.2514	1.60898	3.20291e-100	1.35974e-97
B	ITM2B	21.2132	1.07405	7.20611e-100	2.95154e-97
B	TAPBP	21.0157	1.29467	4.71397e-98	1.83834e-95
B	IFI16	20.9091	1.78459	4.42577e-97	1.70611e-94
B	MT-ND5	20.8981	0.641507	5.56922e-97	2.12251e-94
B	SP110	20.7023	2.17263	3.3014e-95	1.23025e-92
B	RPL36AL	20.5984	0.669096	2.83468e-94	1.04472e-91
B	PSMB9	20.5951	3.092	3.03837e-94	1.10762e-91
B	IRF9	20.3659	2.15485	3.35718e-92	1.21068e-89
B	CD52	20.3009	0.929885	1.26186e-91	4.50216e-89
B	PPM1K	20.1228	2.55204	4.66204e-90	1.64585e-87
B	LAP3	20.0456	2.35848	2.2035e-89	7.69802e-87
B	PMAIP1	19.9664	1.13886	1.07935e-88	3.6565e-86
B	PLSCR1	19.7999	2.93628	2.98426e-87	1.00086e-84
B	APOL6	19.7478	4.07624	8.38346e-87	2.78381e-84
B	GBP2	19.6741	4.65026	3.59598e-86	1.17089e-83
B	MT-CYB	19.6304	0.343075	8.50756e-86	2.7174e-83
B	RPS24	19.6116	0.311312	1.23055e-85	3.89343e-83
B	SAMD9L	19.4953	5.68406	1.20235e-84	3.69949e-82
B	COX7C	19.444	0.736856	3.27278e-84	9.97841e-82
B	RPS5	19.3389	0.331494	2.52859e-83	7.63998e-81
B	AES	19.3224	1.07726	3.48311e-83	1.04301e-80
B	CLEC2D	19.2164	2.01456	2.70004e-82	8.01363e-80
B	GSTK1	19.0342	2.04165	8.88902e-81	2.61509e-78
B	RALGPS2	18.8282	1.76751	4.43512e-79	1.27132e-76
B	SH3BGRL	18.7258	2.6004	3.0531e-78	8.67753e-76
B	MS4A1	18.5981	1.26237	3.3315e-77	9.31099e-75
B	USP15	18.5175	1.14703	1.49225e-76	4.13612e-74
B	FAM107B	18.4713	1.03064	3.517e-76	9.6683e-74
B	IFITM2	18.4433	1.28476	5.89835e-76	1.60828e-73
B	C19orf66	18.425	3.0077	8.27656e-76	2.23854e-73
B	GBP1	18.3048	5.72553	7.57873e-75	2.0334e-72
B	STAG3	17.9796	2.04444	2.81482e-72	7.49234e-70
B	EPSTI1	17.6119	3.64739	1.99616e-69	5.11047e-67
B	IRF7	17.2565	3.40985	1.00057e-66	2.54221e-64
B	MYCBP2	17.2363	1.44448	1.41911e-66	3.5785e-64
B	LAMTOR4	17.1603	1.88783	5.26084e-66	1.30695e-63
B	MX2	17.1543	3.77494	5.83618e-66	1.43922e-63
B	NPM1	17.111	0.578989	1.22809e-65	3.00641e-63
B	NUB1	17.0526	2.13341	3.34463e-65	8.12842e-63
B	PTPRC	16.8359	0.93233	1.33174e-63	3.16766e-61
B	ATP5MC2	16.826	0.77011	1.57435e-63	3.71836e-61
B	TAGLN2	16.674	0.939053	2.02515e-62	4.65202e-60
B	MEF2C	16.5463	1.64148	1.70285e-61	3.88504e-59
B	RAC2	16.4443	2.3224	9.21392e-61	2.07394e-58
B	JCHAIN	16.4324	3.41917	1.12116e-60	2.49016e-58
B	UTRN	16.2414	2.07909	2.57118e-59	5.65479e-57
B	CFL1	16.2412	0.720333	2.57971e-59	5.65479e-57
B	RTCB	16.1451	2.18261	1.23044e-58	2.67965e-56
B	HSH2D	16.0514	2.6396	5.59276e-58	1.20237e-55
B	TSTD1	15.9536	2.77245	2.691e-57	5.71207e-55
B	GYPC	15.9325	1.0267	3.77191e-57	7.9064e-55
B	ARHGDIB	15.8879	1.33635	7.68166e-57	1.60017e-54
B	IGLC2	15.8237	1.9483	2.13504e-56	4.36616e-54
B	CTSS	15.7358	1.34403	8.59054e-56	1.74612e-53
B	PRKCB	15.7351	2.34526	8.69139e-56	1.75598e-53
B	TNRC6B	15.7168	1.49164	1.16011e-55	2.3298e-53
B	HSP90AB1	15.7034	0.479975	1.43403e-55	2.86277e-53
B	MOB1A	15.5908	0.790529	8.41264e-55	1.66948e-52
B	UBE2L6	15.5873	4.62048	8.88432e-55	1.75272e-52
B	TMEM156	15.5363	1.91804	1.97072e-54	3.86515e-52
B	SPPL2A	15.5154	1.29804	2.72812e-54	5.31951e-52
B	SAMD9	15.4166	2.32828	1.26573e-53	2.45376e-51
B	AC245297.3	15.384	1.53238	2.09431e-53	4.03671e-51
B	AP3B1	15.3669	1.9645	2.72732e-53	5.22679e-51
B	SEPT6	15.3558	2.18662	3.24055e-53	6.17508e-51
B	COX5A	15.2216	1.49401	2.54095e-52	4.81459e-50
B	DDX5	15.2131	0.396053	2.89711e-52	5.4586e-50
B	PNPT1	15.0182	1.69659	5.57867e-51	1.03369e-48
B	ADAR	14.9832	1.14239	9.45886e-51	1.74303e-48
B	CD48	14.8237	0.621674	1.02979e-49	1.86688e-47
B	CMPK2	14.8063	5.2084	1.33367e-49	2.40477e-47
B	IFI35	14.76	3.92831	2.6534e-49	4.75881e-47
B	SECISBP2L	14.6867	1.3183	7.84885e-49	1.39278e-46
B	FCHSD2	14.4665	3.30342	1.97116e-47	3.33883e-45
B	ARL6IP4	14.4306	0.966297	3.31948e-47	5.59441e-45
B	UQCR11	14.4089	1.0855	4.54736e-47	7.62548e-45
B	MTRNR2L12	14.3324	0.945018	1.37312e-46	2.27978e-44
B	BLOC1S1	14.2876	1.88725	2.6163e-46	4.32244e-44
B	APRT	14.2746	1.08543	3.15182e-46	5.18166e-44
B	RBM8A	14.2214	0.760463	6.74411e-46	1.10334e-43
B	BAX	14.1724	1.50576	1.35687e-45	2.19839e-43
B	GABARAPL2	14.1405	1.39864	2.13777e-45	3.44695e-43
B	CREBRF	14.1026	1.34589	3.66253e-45	5.84924e-43
B	BBX	14.0161	1.31054	1.24213e-44	1.95579e-42
B	LGALS9	13.9887	2.35929	1.82777e-44	2.86447e-42
B	FBXO6	13.8157	4.76953	2.0496e-43	3.16772e-41
B	TSPO	13.777	2.13699	3.50654e-43	5.39461e-41
B	CERS6	13.6092	2.43623	3.53222e-42	5.3362e-40
B	NCL	13.5571	0.550562	7.19657e-42	1.07749e-39
B	ATF7IP	13.5229	1.13767	1.14492e-41	1.69904e-39
B	CD40	13.5044	1.47215	1.47262e-41	2.16617e-39
B	NT5C3A	13.4346	1.91256	3.78964e-41	5.50203e-39
B	EDF1	13.4277	0.758659	4.15863e-41	6.01173e-39
B	VAMP5	13.4177	2.27399	4.76381e-41	6.85703e-39
B	PSMA2	13.3973	1.34093	6.26737e-41	8.90658e-39
B	MT-ND4	13.377	0.282273	8.23522e-41	1.16537e-38
B	BST2	13.2572	1.61054	4.09835e-40	5.7271e-38
B	FCER2	13.2238	1.95254	6.39874e-40	8.8678e-38
B	SYNE2	13.1556	2.43548	1.58126e-39	2.16458e-37
B	EVL	13.1321	2.38015	2.157e-39	2.94071e-37
B	RAB30	12.9822	1.22706	1.54352e-38	2.08736e-36
B	HINT1	12.8736	0.365924	6.33474e-38	8.46432e-36
B	DTX3L	12.8338	2.83215	1.06026e-37	1.4055e-35
B	TAP1	12.7557	1.65736	2.8958e-37	3.77896e-35
B	PRDX5	12.7427	1.38772	3.42419e-37	4.45118e-35
B	SELL	12.5128	2.48121	6.3564e-36	8.10574e-34
B	LSM7	12.4692	0.666818	1.09856e-35	1.39032e-33
B	MYL12B	12.4281	0.676472	1.83947e-35	2.30195e-33
B	TP53INP1	12.3996	1.15047	2.62646e-35	3.25041e-33
B	IGKC	12.3183	0.747535	7.21633e-35	8.89784e-33
B	BISPR	12.2769	4.75159	1.20492e-34	1.48024e-32
B	PARP9	12.196	2.90844	3.2655e-34	3.99701e-32
B	NPC2	12.1551	1.07948	5.39147e-34	6.57524e-32
B	RACK1	12.1061	0.251436	9.80825e-34	1.18754e-31
B	CHST12	12.1048	3.68845	9.96042e-34	1.20163e-31
B	SP100	12.0799	0.615713	1.34945e-33	1.6106e-31
B	SAP18	12.073	0.584791	1.46618e-33	1.74372e-31
B	RPSA	12.0677	0.260974	1.56417e-33	1.85368e-31
B	BCL2	12.0522	0.913871	1.88917e-33	2.23095e-31
B	EHD4	12.0443	2.17629	2.07805e-33	2.44539e-31
B	NDUFA3	11.9968	2.23913	3.6951e-33	4.33309e-31
B	DDX18	11.9694	1.53026	5.13702e-33	6.00298e-31
B	MT-ND1	11.9409	0.287092	7.24261e-33	8.40493e-31
B	SARAF	11.8456	0.400322	2.26706e-32	2.60386e-30
B	VPS13C	11.8122	1.42777	3.37476e-32	3.84975e-30
B	ELOB	11.7791	0.719604	5.00504e-32	5.69014e-30
B	CD19	11.7551	2.12801	6.64736e-32	7.53173e-30
B	PLEK	11.7391	1.5054	8.03689e-32	9.07547e-30
B	FOXP1	11.7366	0.550052	8.27559e-32	9.31365e-30
B	HERC5	11.6681	3.22516	1.85548e-31	2.06742e-29
B	TRAFD1	11.5935	2.94787	4.44593e-31	4.90485e-29
B	STK17A	11.5908	0.508108	4.5875e-31	5.04445e-29
B	ANXA2R	11.5673	2.79545	6.03618e-31	6.59418e-29
B	IKZF1	11.5132	0.80786	1.13172e-30	1.22044e-28
B	SELENOH	11.4551	1.16432	2.21652e-30	2.35992e-28
B	POU2F2	11.4203	2.02801	3.30948e-30	3.50136e-28
B	NAPA	11.4023	1.84339	4.07076e-30	4.29324e-28
B	ATP5F1D	11.3824	0.732789	5.11949e-30	5.34883e-28
B	HMGN2	11.3763	0.565387	5.4866e-30	5.71458e-28
B	TYMP	11.3502	1.66228	7.39994e-30	7.68357e-28
B	GPSM3	11.3068	1.29229	1.2149e-29	1.25757e-27
B	STIM2	11.237	1.35013	2.68427e-29	2.77001e-27
B	MYL12A	11.2288	0.613538	2.94519e-29	3.02993e-27
B	SOCS1	11.1855	0.875061	4.80426e-29	4.92738e-27
B	XRN1	10.9171	1.17825	9.5467e-28	9.58615e-26
B	COBLL1	10.9031	0.931502	1.114e-27	1.11526e-25
B	HCLS1	10.8609	1.66083	1.77069e-27	1.76218e-25
B	AC116407.2	10.8586	3.93479	1.81486e-27	1.80079e-25
B	SUMO2	10.8413	0.497644	2.19321e-27	2.16979e-25
B	OASL	10.827	3.52595	2.56427e-27	2.51464e-25
B	TMEM243	10.8254	0.795777	2.60934e-27	2.55137e-25
B	ITGA4	10.7847	1.36569	4.0674e-27	3.96547e-25
B	TNFSF10	10.7705	4.34131	4.74213e-27	4.6099e-25
B	GMFG	10.6909	0.983293	1.12278e-26	1.07896e-24
B	CLEC2B	10.6626	1.16061	1.52216e-26	1.45442e-24
B	ODF3B	10.5732	2.12051	3.9662e-26	3.75759e-24
B	OAS3	10.5656	3.67624	4.30185e-26	4.0641e-24
B	HSP90AA1	10.5219	0.331972	6.84835e-26	6.39777e-24
B	SH3BP5	10.5165	1.02748	7.25422e-26	6.75812e-24
B	DAZAP2	10.5144	0.527496	7.41882e-26	6.89231e-24
B	UBB	10.5074	0.382451	7.9832e-26	7.39615e-24
B	FAS	10.4306	2.82433	1.79791e-25	1.66111e-23
B	DNAJA1	10.3748	0.587645	3.22916e-25	2.97526e-23
B	DCK	10.3188	1.93905	5.79481e-25	5.31001e-23
B	CDC42	10.2806	0.354574	8.61739e-25	7.85353e-23
B	AFF3	10.2587	1.389	1.08182e-24	9.83255e-23
B	IFI44	10.2277	4.27141	1.48997e-24	1.34329e-22
B	HLA-DOB	10.2192	2.92732	1.62739e-24	1.46326e-22
B	N4BP2L2	10.1801	0.583687	2.434e-24	2.18266e-22
B	POMP	10.1509	0.518971	3.28199e-24	2.91966e-22
B	STUB1	10.1437	1.93718	3.53511e-24	3.13652e-22
B	CCNI	10.1231	0.399446	4.36523e-24	3.86283e-22
B	ELF1	10.0641	0.360384	7.9622e-24	6.95407e-22
B	LAMTOR1	10.0594	0.918208	8.35333e-24	7.25788e-22
B	TNFAIP8	10.0362	1.19821	1.05642e-23	9.10804e-22
B	NCF1	9.99675	1.28012	1.57478e-23	1.35076e-21
B	MRPL54	9.96996	0.703693	2.06315e-23	1.76515e-21
B	COX7A2	9.93477	0.467007	2.9386e-23	2.49506e-21
B	PHF11	9.92174	1.09394	3.34865e-23	2.83604e-21
B	IFITM3	9.9128	3.45332	3.66229e-23	3.09385e-21
B	YPEL5	9.89731	0.499788	4.27622e-23	3.59438e-21
B	CASP4	9.87918	0.957425	5.12511e-23	4.29715e-21
B	SSR4	9.86901	0.486664	5.67243e-23	4.73239e-21
B	FCRL1	9.85607	3.37532	6.45268e-23	5.35669e-21
B	ORMDL1	9.80274	1.25179	1.09571e-22	9.00687e-21
B	FKBP1A	9.79138	1.74572	1.22614e-22	1.00298e-20
B	IFIT5	9.78226	1.8675	1.34183e-22	1.09485e-20
B	NDUFA11	9.77592	1.41031	1.42847e-22	1.16e-20
B	HLA-DMA	9.59264	0.481105	8.58591e-22	6.83977e-20
B	WARS	9.53481	1.2515	1.50165e-21	1.1906e-19
B	ERAP2	9.47287	2.09397	2.72249e-21	2.13833e-19
B	CAMK2D	9.46595	0.983069	2.90909e-21	2.27956e-19
B	TSPAN13	9.45971	2.67009	3.08812e-21	2.4142e-19
B	RNF19A	9.45053	0.627272	3.37119e-21	2.62937e-19
B	ZNF267	9.43469	1.18042	3.92157e-21	3.03745e-19
B	ARID1B	9.38225	0.67781	6.45817e-21	4.95639e-19
B	ACTR2	9.37593	0.660479	6.8572e-21	5.25061e-19
B	LSM3	9.28464	0.853961	1.6225e-20	1.23111e-18
B	NUCB1	9.27048	2.55261	1.85316e-20	1.3998e-18
B	RARRES3	9.2556	1.80033	2.13031e-20	1.60554e-18
B	GADD45B	9.19082	0.612598	3.89843e-20	2.91193e-18
B	LSP1	9.18023	1.7708	4.30181e-20	3.20609e-18
B	YWHAZ	9.16933	0.29598	4.75959e-20	3.53158e-18
B	JUNB	9.15189	0.378443	5.59437e-20	4.13268e-18
B	TLN1	9.12114	1.38471	7.43405e-20	5.47963e-18
B	ZCCHC2	9.04556	1.0885	1.48906e-19	1.08565e-17
B	RNASEH2C	8.98959	2.44722	2.48144e-19	1.79746e-17
B	CD2AP	8.97057	1.01407	2.94992e-19	2.12762e-17
B	ENSA	8.9558	0.755324	3.37273e-19	2.42735e-17
B	IER2	8.9497	0.424493	3.56448e-19	2.55986e-17
B	MMD	8.92609	1.04412	4.41317e-19	3.14244e-17
B	PPIA	8.91352	0.291664	4.94386e-19	3.50544e-17
B	NMI	8.8295	1.88331	1.05145e-18	7.39276e-17
B	SET	8.79024	0.37095	1.49244e-18	1.04496e-16
B	OAS1	8.76194	4.63203	1.91912e-18	1.33811e-16
B	TRIM44	8.72907	1.14854	2.56785e-18	1.78304e-16
B	ARID4B	8.72343	0.426923	2.69908e-18	1.87029e-16
B	CDV3	8.68109	0.329745	3.91993e-18	2.70508e-16
B	ST13	8.67376	0.623356	4.18065e-18	2.87907e-16
B	SERP1	8.67072	0.349313	4.29379e-18	2.95092e-16
B	PLPP5	8.662	2.2235	4.63557e-18	3.1793e-16
B	EIF2S2	8.61635	0.929733	6.91232e-18	4.69282e-16
B	IFIT2	8.58933	2.42577	8.74784e-18	5.90312e-16
B	CAPZB	8.54594	0.991455	1.27495e-17	8.58623e-16
B	DOCK8	8.52379	1.71063	1.5442e-17	1.03786e-15
B	CYTIP	8.42979	0.454948	3.46294e-17	2.29981e-15
B	LCP1	8.42729	0.754595	3.53749e-17	2.34467e-15
B	SMDT1	8.37368	0.510964	5.58465e-17	3.67251e-15
B	STAT2	8.37306	3.21034	5.61414e-17	3.68468e-15
B	COX19	8.36293	0.84449	6.11792e-17	3.99188e-15
B	TAX1BP1	8.3318	0.64007	7.96221e-17	5.16511e-15
B	YBX3	8.29945	0.528009	1.04593e-16	6.73287e-15
B	DDX17	8.29751	0.782263	1.06319e-16	6.83091e-15
B	PAX5	8.24842	1.50816	1.60502e-16	1.02924e-14
B	PGLS	8.24756	1.1009	1.61657e-16	1.03467e-14
B	PML	8.2238	2.32782	1.97149e-16	1.25942e-14
B	HLA-DQA1	8.20363	0.407846	2.33233e-16	1.48711e-14
B	JUN	8.18254	0.389017	2.77924e-16	1.76535e-14
B	RB1	8.15337	1.02767	3.53933e-16	2.23124e-14
B	RAP1B	8.14944	0.487738	3.65628e-16	2.30064e-14
B	TMBIM4	8.14725	0.954183	3.72303e-16	2.33826e-14
B	CACNA1A	8.14409	3.31782	3.82148e-16	2.39561e-14
B	ALPK1	8.1197	3.76481	4.67345e-16	2.92353e-14
B	IRF8	8.1195	0.405882	4.68106e-16	2.92353e-14
B	HELB	8.10848	2.43564	5.12565e-16	3.19524e-14
B	SKAP2	8.10259	3.09033	5.38024e-16	3.34772e-14
B	LNPEP	8.0786	1.24738	6.55161e-16	4.06151e-14
B	HMGN3	8.07296	1.825	6.86155e-16	4.2458e-14
B	ZBP1	8.06021	2.0418	7.61656e-16	4.69567e-14
B	SELENOF	8.04038	0.976892	8.95576e-16	5.51116e-14
B	ATRX	8.0337	1.11205	9.45756e-16	5.8093e-14
B	ATP5MG	8.02471	0.315803	1.0177e-15	6.22837e-14
B	TMEM219	7.99293	1.09248	1.31772e-15	8.00611e-14
B	HMGN1	7.97974	0.38052	1.4664e-15	8.89331e-14
B	N4BP1	7.97313	1.36007	1.54709e-15	9.34891e-14
B	ATF7IP2	7.96295	0.730784	1.67989e-15	1.01331e-13
B	DAPP1	7.9489	0.876966	1.88167e-15	1.13299e-13
B	PAXX	7.91761	1.68621	2.42128e-15	1.45009e-13
B	RERE	7.84581	1.11462	4.30153e-15	2.56243e-13
B	LPP	7.84389	1.73866	4.36795e-15	2.59738e-13
B	SFT2D2	7.83146	0.901113	4.82251e-15	2.86261e-13
B	DMXL1	7.80892	0.883431	5.76824e-15	3.4059e-13
B	SSU72	7.79547	0.73377	6.4169e-15	3.77561e-13
B	TRAPPC6A	7.78661	2.60979	6.88306e-15	4.0428e-13
B	APLP2	7.77541	1.0681	7.52031e-15	4.40937e-13
B	SH3BGRL3	7.77046	0.420506	7.81987e-15	4.57701e-13
B	TBCA	7.76623	0.891224	8.0857e-15	4.72436e-13
B	GRK3	7.73979	1.63091	9.95845e-15	5.75839e-13
B	C11orf58	7.73183	0.36533	1.06013e-14	6.11955e-13
B	CAST	7.6988	0.522645	1.37352e-14	7.88789e-13
B	ARPC5	7.69702	1.58142	1.39281e-14	7.98497e-13
B	HNRNPK	7.6825	0.302441	1.56014e-14	8.92902e-13
B	CYCS	7.6813	0.459713	1.57484e-14	8.99781e-13
B	PHPT1	7.67749	2.39085	1.62241e-14	9.25382e-13
B	SSBP4	7.62343	1.76056	2.4702e-14	1.39942e-12
B	ATP8A1	7.59469	1.52518	3.08525e-14	1.73905e-12
B	CALHM6	7.59349	2.02103	3.114e-14	1.75231e-12
B	FAM129C	7.58898	1.64761	3.22436e-14	1.81136e-12
B	RPS4Y1	7.58727	0.262577	3.26715e-14	1.82928e-12
B	ELK4	7.57864	1.31445	3.49206e-14	1.9487e-12
B	PLEKHJ1	7.52724	1.71254	5.1825e-14	2.8729e-12
B	CHRAC1	7.51467	0.643079	5.70535e-14	3.15232e-12
B	NDUFB8	7.5066	0.76788	6.06842e-14	3.34741e-12
B	NDUFB7	7.50037	1.06501	6.36402e-14	3.50471e-12
B	CD38	7.4952	4.0062	6.61948e-14	3.63345e-12
B	FIS1	7.47688	0.774385	7.61098e-14	4.17087e-12
B	SF3B5	7.45965	0.480658	8.6754e-14	4.74642e-12
B	POLE4	7.45525	0.934065	8.96982e-14	4.89154e-12
B	COX6C	7.44726	0.330005	9.52961e-14	5.17997e-12
B	STX7	7.43009	1.44478	1.08523e-13	5.88938e-12
B	ATP5ME	7.42687	0.45765	1.11197e-13	6.02474e-12
B	PARP12	7.40305	1.39181	1.33092e-13	7.17627e-12
B	KPNB1	7.37345	1.1689	1.66264e-13	8.93615e-12
B	HELZ2	7.36806	1.54631	1.73134e-13	9.27643e-12
B	SHISA5	7.36805	1.71207	1.73148e-13	9.27643e-12
B	YWHAB	7.34594	0.431531	2.04321e-13	1.0929e-11
B	RBBP6	7.33536	0.433938	2.21129e-13	1.17905e-11
B	AIDA	7.33146	1.32782	2.27666e-13	1.20814e-11
B	CNBP	7.28596	0.411809	3.19383e-13	1.68951e-11
B	MORC3	7.27707	1.12575	3.41138e-13	1.80175e-11
B	DOCK2	7.26609	1.292	3.70047e-13	1.9483e-11
B	NRDC	7.25179	2.12742	4.1131e-13	2.15203e-11
B	ANP32B	7.24403	0.463925	4.35539e-13	2.27525e-11
B	SNRPD2	7.23805	0.405737	4.55168e-13	2.37409e-11
B	EIF3K	7.23742	0.279765	4.57292e-13	2.38147e-11
B	WAS	7.2096	2.0344	5.61177e-13	2.90444e-11
B	SNX10	7.19855	2.65619	6.08541e-13	3.13506e-11
B	HIF1A	7.19505	0.371527	6.24366e-13	3.21098e-11
B	KBTBD2	7.19487	0.9729	6.25193e-13	3.21098e-11
B	PFN1	7.17813	0.388171	7.06692e-13	3.61311e-11
B	BACH2	7.17261	0.92408	7.35827e-13	3.75619e-11
B	TRAPPC1	7.15559	1.05919	8.3312e-13	4.23994e-11
B	CALCOCO2	7.12804	1.5584	1.0181e-12	5.15006e-11
B	HP1BP3	7.12246	0.865158	1.06021e-12	5.35503e-11
B	VPREB3	7.04682	2.35014	1.83048e-12	9.1765e-11
B	CCSER1	7.03174	3.57994	2.03977e-12	1.02104e-10
B	CMPK1	7.01811	0.566418	2.24894e-12	1.12407e-10
B	WHAMM	7.00893	0.483403	2.40155e-12	1.19856e-10
B	KIAA1551	7.00831	0.450666	2.41222e-12	1.20209e-10
B	CD22	7.00003	1.12177	2.55914e-12	1.27153e-10
B	IGLC3	6.99881	0.958915	2.58138e-12	1.28069e-10
B	DBNL	6.99508	1.3688	2.65117e-12	1.31143e-10
B	SNRPB	6.99444	0.318241	2.66314e-12	1.31541e-10
B	RASGRP2	6.94628	0.943019	3.75054e-12	1.84166e-10
B	ZCCHC7	6.92709	1.05379	4.29583e-12	2.09714e-10
B	RPIA	6.9111	1.35593	4.8092e-12	2.33755e-10
B	ARHGAP15	6.90205	1.57605	5.1259e-12	2.48788e-10
B	TMEM147	6.88669	1.79793	5.71036e-12	2.76355e-10
B	CLIC1	6.86268	0.542627	6.75797e-12	3.25645e-10
B	CDCA7L	6.82912	1.70041	8.54366e-12	4.09925e-10
B	ZNF107	6.80358	1.13509	1.02051e-11	4.86855e-10
B	PDAP1	6.79238	1.45783	1.10299e-11	5.25456e-10
B	ARPC4	6.78597	1.28719	1.15311e-11	5.47003e-10
B	AIMP1	6.78371	0.860522	1.17132e-11	5.54854e-10
B	TRIR	6.77562	0.372087	1.23875e-11	5.84321e-10
B	SNX6	6.77298	0.7042	1.26157e-11	5.94249e-10
B	TMEM230	6.76418	2.19861	1.3407e-11	6.30637e-10
B	STMP1	6.74539	1.23902	1.52622e-11	7.15669e-10
B	LYST	6.73547	0.885377	1.634e-11	7.63246e-10
B	DGUOK	6.73069	1.23985	1.68856e-11	7.87632e-10
B	MIF	6.71203	0.445132	1.91939e-11	8.92821e-10
B	IL2RG	6.7072	1.41759	1.98394e-11	9.21572e-10
B	TMEM38B	6.68313	0.979454	2.33891e-11	1.08196e-09
B	NLRC5	6.66189	1.93755	2.70335e-11	1.24711e-09
B	ARL4A	6.66126	0.443113	2.71489e-11	1.25071e-09
B	N4BP2L1	6.656	1.06202	2.81383e-11	1.29452e-09
B	RPS6KA5	6.64482	1.89958	3.03597e-11	1.3948e-09
B	ATRAID	6.63058	0.693116	3.34367e-11	1.53406e-09
B	SATB1	6.62288	1.30611	3.52272e-11	1.6118e-09
B	CCDC91	6.58525	1.64893	4.54135e-11	2.06659e-09
B	COX6A1	6.57479	0.392017	4.8722e-11	2.21115e-09
B	FAAP20	6.56944	0.8226	5.05056e-11	2.27976e-09
B	PAK2	6.56275	0.60839	5.28227e-11	2.38114e-09
B	RICTOR	6.55111	0.492247	5.71113e-11	2.56069e-09
B	OAS2	6.53617	4.68668	6.31141e-11	2.81854e-09
B	MTHFD2	6.53301	1.54559	6.44624e-11	2.87492e-09
B	RAD23A	6.51674	0.78009	7.18536e-11	3.17919e-09
B	DTNBP1	6.50527	1.0416	7.75563e-11	3.42248e-09
B	SEC61B	6.49587	0.315197	8.25549e-11	3.62874e-09
B	SMIM14	6.49101	2.18779	8.52603e-11	3.74275e-09
B	TTC39C	6.48895	1.68818	8.64365e-11	3.78942e-09
B	LYRM1	6.46066	1.68334	1.04249e-10	4.55843e-09
B	VPS28	6.43954	1.05521	1.19839e-10	5.22646e-09
B	IFI27L2	6.43548	1.44529	1.23082e-10	5.36095e-09
B	EIF3E	6.41843	0.259199	1.37689e-10	5.98937e-09
B	REC8	6.41683	1.78856	1.39139e-10	6.04463e-09
B	TMEM258	6.40897	0.794611	1.46511e-10	6.35664e-09
B	TBC1D5	6.40725	1.78238	1.48167e-10	6.4202e-09
B	IL15RA	6.36663	2.66036	1.93228e-10	8.3083e-09
B	EAPP	6.35673	0.555594	2.06092e-10	8.85006e-09
B	ZC3HAV1	6.33568	0.554983	2.36298e-10	1.01213e-08
B	LACTB	6.31597	0.884069	2.68474e-10	1.14701e-08
B	ZNFX1	6.30714	1.15481	2.84233e-10	1.21126e-08
B	EIF1AY	6.3059	0.947966	2.86519e-10	1.21945e-08
B	RNASEH2B	6.30324	1.25347	2.91496e-10	1.23906e-08
B	KRTCAP2	6.29057	1.06734	3.16305e-10	1.33942e-08
B	RASGRP3	6.2896	1.16777	3.18276e-10	1.34607e-08
B	CD69	6.28822	0.34467	3.21133e-10	1.35644e-08
B	CALM2	6.28198	0.344005	3.34288e-10	1.4067e-08
B	CSNK2B	6.28099	1.13448	3.36418e-10	1.41388e-08
B	SERPINB9P1	6.22812	3.22563	4.72076e-10	1.97906e-08
B	ARPC2	6.21498	0.29152	5.13305e-10	2.14654e-08
B	CD53	6.21334	0.585094	5.18697e-10	2.16638e-08
B	ATP5MC1	6.20325	1.04829	5.53082e-10	2.30426e-08
B	MZT2A	6.16401	0.650477	7.09245e-10	2.93662e-08
B	LYN	6.14687	0.31565	7.90278e-10	3.25606e-08
B	LSM4	6.1432	1.28684	8.0877e-10	3.32816e-08
B	CYB5R4	6.13887	1.0542	8.31099e-10	3.41586e-08
B	DUT	6.12507	1.20623	9.06462e-10	3.7165e-08
B	FKBP8	6.11047	0.868489	9.93413e-10	4.06306e-08
B	CD47	6.09982	0.535485	1.0619e-09	4.33787e-08
B	FAM30A	6.09543	1.47379	1.09144e-09	4.4328e-08
B	ATM	6.09538	0.725662	1.09175e-09	4.4328e-08
B	SP140	6.07264	1.11626	1.25828e-09	5.09665e-08
B	MEX3C	6.07141	0.605959	1.26796e-09	5.12964e-08
B	STRBP	6.03277	1.14403	1.61174e-09	6.48134e-08
B	BAZ2A	6.0302	0.625194	1.63754e-09	6.56934e-08
B	FIBP	6.0291	1.47967	1.64877e-09	6.60652e-08
B	MAP2K2	6.0219	0.842452	1.72386e-09	6.89912e-08
B	PARVG	6.02141	1.5363	1.72909e-09	6.91182e-08
B	C4orf3	5.9557	0.492688	2.58962e-09	1.02177e-07
B	CNDP2	5.955	1.18692	2.60072e-09	1.02495e-07
B	MHENCR	5.93926	1.50106	2.86311e-09	1.12308e-07
B	CSNK1G3	5.93534	0.58262	2.93236e-09	1.1489e-07
B	MAPKAP1	5.90797	2.7834	3.46357e-09	1.35071e-07
B	ERP29	5.90442	0.29755	3.53879e-09	1.37844e-07
B	TMEM19	5.903	2.12587	3.56942e-09	1.38876e-07
B	DRAM2	5.88555	0.949501	3.9672e-09	1.53817e-07
B	TMEM160	5.88492	1.39147	3.98252e-09	1.54233e-07
B	ANKRD44	5.87116	0.952475	4.32763e-09	1.67212e-07
B	APPL1	5.86047	0.633376	4.61558e-09	1.78133e-07
B	STAP1	5.85892	1.29248	4.65888e-09	1.79597e-07
B	PTBP3	5.83613	0.691048	5.34272e-09	2.04548e-07
B	CORO1A	5.82161	0.50988	5.8282e-09	2.22121e-07
B	ARPC5L	5.78912	0.389048	7.07541e-09	2.69348e-07
B	TAGAP	5.78329	0.572742	7.32521e-09	2.78541e-07
B	CDC42SE2	5.76874	0.313484	7.98648e-09	3.02314e-07
B	JMJD1C	5.76692	0.320782	8.07324e-09	3.05254e-07
B	PSMA1	5.75968	0.563904	8.42732e-09	3.18283e-07
B	AURKAIP1	5.74794	0.895713	9.03347e-09	3.40792e-07
B	ZBTB20	5.74117	0.931434	9.40236e-09	3.54311e-07
B	ARPC1B	5.73755	0.940492	9.60552e-09	3.61155e-07
B	ATG3	5.72337	0.745228	1.04429e-08	3.91324e-07
B	MT-ND6	5.69725	0.5929	1.21754e-08	4.55229e-07
B	PSMA4	5.69501	0.630999	1.23363e-08	4.60729e-07
B	DDT	5.63469	0.569335	1.75377e-08	6.52084e-07
B	NEDD8	5.62679	0.904029	1.83599e-08	6.81723e-07
B	LINC01215	5.62664	0.770916	1.83755e-08	6.81723e-07
B	DAZAP1	5.62067	0.768183	1.90222e-08	7.03382e-07
B	KTN1	5.61596	0.46322	1.95477e-08	7.22015e-07
B	ERH	5.60332	0.366252	2.10285e-08	7.75005e-07
B	C19orf24	5.59505	0.962113	2.20563e-08	8.11102e-07
B	BCL10	5.5679	0.646672	2.57831e-08	9.41956e-07
B	PSMB8-AS1	5.54597	2.06921	2.92327e-08	1.06335e-06
B	FGD2	5.50924	2.08594	3.60385e-08	1.30666e-06
B	PRMT2	5.50146	1.25009	3.76651e-08	1.36269e-06
B	SLC25A28	5.49078	1.34593	4.00157e-08	1.44617e-06
B	NUCKS1	5.48867	0.288216	4.04964e-08	1.46197e-06
B	CTSH	5.471	1.0929	4.47505e-08	1.61035e-06
B	GCA	5.45756	1.44642	4.82722e-08	1.73335e-06
B	SLC37A1	5.44064	0.811899	5.30907e-08	1.90027e-06
B	PLEKHG1	5.43558	0.861924	5.46176e-08	1.94661e-06
B	TGFBR2	5.41816	0.849672	6.02147e-08	2.14155e-06
B	PCBP1	5.4131	0.472224	6.19435e-08	2.19837e-06
B	JPX	5.40611	0.994372	6.441e-08	2.28108e-06
B	STK17B	5.40142	0.254395	6.61159e-08	2.33656e-06
B	GHITM	5.39128	0.798824	6.9958e-08	2.46714e-06
B	CNOT6L	5.37347	0.41729	7.72336e-08	2.71516e-06
B	MTPN	5.36245	0.266112	8.21009e-08	2.88023e-06
B	PIK3IP1	5.35242	0.327032	8.67845e-08	3.03501e-06
B	SESN3	5.32988	0.744461	9.828e-08	3.42632e-06
B	TAF15	5.32688	1.15559	9.99135e-08	3.47604e-06
B	ARHGEF1	5.32461	0.755633	1.01168e-07	3.51602e-06
B	CCDC69	5.32228	0.997041	1.02475e-07	3.55042e-06
B	R3HDM2	5.31871	0.883152	1.04506e-07	3.61332e-06
B	MAPRE1	5.29529	0.55705	1.18829e-07	4.08328e-06
B	SSBP1	5.29264	0.423833	1.20561e-07	4.13522e-06
B	BROX	5.29206	1.09531	1.20944e-07	4.13902e-06
B	PTPN2	5.26934	0.434522	1.36919e-07	4.67615e-06
B	SNRPG	5.24056	0.370031	1.60088e-07	5.44526e-06
B	PTPRA	5.22742	0.736847	1.71889e-07	5.82895e-06
B	IL4R	5.22552	0.670012	1.7367e-07	5.88337e-06
B	TRIM25	5.21967	2.58387	1.79239e-07	6.0659e-06
B	NDUFA1	5.21495	0.389177	1.83863e-07	6.18723e-06
B	RPL22L1	5.18586	0.34307	2.15021e-07	7.16838e-06
B	PARP8	5.18427	0.800804	2.16857e-07	7.22241e-06
B	PKN1	5.1797	0.994745	2.22242e-07	7.3944e-06
B	HLA-DMB	5.17936	0.403637	2.22652e-07	7.40071e-06
B	PCGF5	5.17584	0.360704	2.26884e-07	7.52644e-06
B	MAPK1IP1L	5.17213	0.428151	2.31437e-07	7.66234e-06
B	PFDN1	5.15891	0.656014	2.48387e-07	8.19922e-06
B	UFC1	5.15817	0.404941	2.49376e-07	8.22378e-06
B	NT5C	5.14663	1.05889	2.65215e-07	8.72893e-06
B	FUBP1	5.13085	0.665655	2.88435e-07	9.45604e-06
B	PACS1	5.1306	1.21368	2.88815e-07	9.45927e-06
B	CARD16	5.12136	2.09413	3.0334e-07	9.91562e-06
B	GABPB1-AS1	5.11224	0.363147	3.18369e-07	1.03968e-05
B	IFIH1	5.10707	1.10498	3.27184e-07	1.06742e-05
B	COL19A1	5.06979	1.69785	3.98262e-07	1.29177e-05
B	RBM26	5.06496	0.399526	4.08476e-07	1.32362e-05
B	RUBCNL	5.0635	1.18415	4.1162e-07	1.33252e-05
B	PSMA5	5.06154	0.967979	4.1588e-07	1.34501e-05
B	BCL7B	5.05989	0.450247	4.19488e-07	1.35538e-05
B	DEK	5.0558	0.386295	4.28589e-07	1.38345e-05
B	BMP2K	5.04858	2.25926	4.45115e-07	1.43541e-05
B	SNRPD1	5.04366	0.322349	4.56714e-07	1.4714e-05
B	DDX60L	5.04246	2.34855	4.59578e-07	1.47921e-05
B	EIF3G	5.03537	0.337383	4.76931e-07	1.52919e-05
B	WDFY1	5.03335	0.939411	4.81983e-07	1.54391e-05
B	ARHGEF3	5.0246	2.09227	5.04491e-07	1.61158e-05
B	FAM208A	5.02457	0.847263	5.0455e-07	1.61158e-05
B	TWISTNB	5.01755	0.471786	5.23353e-07	1.67005e-05
B	JAK2	5.01028	2.95043	5.43514e-07	1.73274e-05
B	PAWR	5.00483	0.868311	5.59113e-07	1.77913e-05
B	MLLT6	5.00482	1.0419	5.59129e-07	1.77913e-05
B	NUDT1	4.99315	2.22486	5.94021e-07	1.88479e-05
B	CR1	4.98212	2.34025	6.28914e-07	1.99174e-05
B	CNN2	4.9634	1.28339	6.92709e-07	2.17937e-05
B	TAPT1	4.95727	0.758621	7.14918e-07	2.24503e-05
B	ENO1	4.95309	0.4098	7.30429e-07	2.29159e-05
B	CSK	4.95171	1.12533	7.35635e-07	2.30577e-05
B	AC097376.2	4.94216	0.960865	7.72624e-07	2.41494e-05
B	GALNT3	4.92835	1.26488	8.29258e-07	2.58473e-05
B	ATOX1	4.91671	1.43112	8.80095e-07	2.73302e-05
B	BACH1	4.91257	0.343774	8.98913e-07	2.78373e-05
B	EMB	4.91186	0.841213	9.02178e-07	2.79126e-05
B	CNTRL	4.90965	0.791621	9.12381e-07	2.82022e-05
B	TNFRSF14	4.89759	0.505608	9.70168e-07	2.99058e-05
B	POU2AF1	4.88608	2.23347	1.02864e-06	3.15632e-05
B	NDUFS7	4.88199	1.30762	1.0502e-06	3.21954e-05
B	FUNDC2	4.88043	0.576933	1.05853e-06	3.24209e-05
B	PSMB7	4.8644	0.663622	1.14804e-06	3.50028e-05
B	PRMT1	4.85717	1.28503	1.19075e-06	3.62061e-05
B	WDR83OS	4.85152	0.430927	1.22519e-06	3.71859e-05
B	GNG7	4.84139	0.792698	1.28937e-06	3.90631e-05
B	ZNF428	4.83129	1.19979	1.35654e-06	4.09135e-05
B	MIER1	4.83077	0.449514	1.36005e-06	4.09822e-05
B	ACTR10	4.83047	0.718486	1.36209e-06	4.1007e-05
B	HEBP2	4.81949	0.356961	1.43928e-06	4.32919e-05
B	SNW1	4.81399	0.45291	1.47947e-06	4.4461e-05
B	SP140L	4.81249	0.750129	1.49058e-06	4.47148e-05
B	GNG5	4.80813	0.637596	1.52349e-06	4.56204e-05
B	GMFB	4.79995	0.589692	1.58708e-06	4.73554e-05
B	CUTA	4.79635	0.542782	1.6158e-06	4.81266e-05
B	S100A4	4.78781	1.25845	1.68611e-06	5.00432e-05
B	TUBA1A	4.78478	0.258428	1.71173e-06	5.07139e-05
B	SH3GLB2	4.78104	1.63269	1.74393e-06	5.16222e-05
B	TAF4B	4.77384	0.941258	1.80745e-06	5.32674e-05
B	LUC7L3	4.7578	0.456681	1.95718e-06	5.74276e-05
B	TOP1	4.7547	0.484327	1.98741e-06	5.82637e-05
B	VAMP8	4.7536	0.70803	1.99831e-06	5.85322e-05
B	AC103591.3	4.7516	0.501864	2.01815e-06	5.90616e-05
B	POLR3GL	4.746	1.90385	2.07474e-06	6.05594e-05
B	MCUB	4.74383	1.39812	2.09717e-06	6.11609e-05
B	DAD1	4.72906	0.986992	2.25558e-06	6.54958e-05
B	C1GALT1	4.72424	0.761928	2.30982e-06	6.69549e-05
B	TBC1D10C	4.71864	1.31714	2.37432e-06	6.86464e-05
B	MSN	4.71245	0.632751	2.4475e-06	7.07014e-05
B	OSTF1	4.71215	1.30597	2.45117e-06	7.07207e-05
B	RDH14	4.70891	0.888357	2.49041e-06	7.16939e-05
B	ZNF791	4.70718	0.4716	2.51165e-06	7.22433e-05
B	SLC25A5	4.70208	0.27549	2.5752e-06	7.40077e-05
B	TOMM22	4.69736	0.461204	2.63549e-06	7.56107e-05
B	MNDA	4.69031	1.78049	2.72786e-06	7.79276e-05
B	BLNK	4.67773	2.1736	2.90073e-06	8.2725e-05
B	LRRK2	4.6762	1.99971	2.92242e-06	8.32728e-05
B	CD24	4.67133	1.47117	2.99254e-06	8.51261e-05
B	NME1	4.6619	0.851228	3.133e-06	8.88956e-05
B	PSMA3	4.65953	0.541356	3.16927e-06	8.98486e-05
B	DUSP22	4.65559	1.61679	3.23061e-06	9.1433e-05
B	NAXE	4.63818	1.7049	3.51496e-06	9.90629e-05
B	LINC02397	4.61747	1.18217	3.88439e-06	0.000108925
B	DECR1	4.60969	2.44814	4.03267e-06	0.000112895
B	SNX29	4.6006	1.11332	4.21275e-06	0.000117837
B	RFX3	4.59488	2.49797	4.33006e-06	0.000121018
B	KCMF1	4.59411	0.58173	4.3459e-06	0.000121359
B	LY86	4.58013	0.59155	4.64677e-06	0.000129653
B	FCRLA	4.57276	2.63263	4.81333e-06	0.000134189
B	RHOH	4.56562	0.270316	4.98024e-06	0.000138382
B	TAP2	4.53901	1.45792	5.65186e-06	0.000156139
B	CEP68	4.53826	1.26516	5.67215e-06	0.00015657
B	TRBC2	4.53117	0.891641	5.86573e-06	0.000161515
B	MAPRE2	4.52502	1.31812	6.03899e-06	0.000165877
B	ZNF32	4.52327	1.26957	6.08911e-06	0.000167117
B	TPI1	4.51946	0.669292	6.19962e-06	0.000169872
B	LST1	4.5079	1.80857	6.5473e-06	0.000179106
B	ACAP1	4.50698	1.08171	6.57555e-06	0.000179732
B	AC027097.1	4.50572	2.6582	6.61479e-06	0.00018051
B	TGIF1	4.49755	0.807555	6.87412e-06	0.000186978
B	BLOC1S2	4.49331	0.438842	7.01232e-06	0.000190429
B	ADK	4.47395	1.16678	7.67884e-06	0.000207521
B	CPNE1	4.46133	2.00923	8.14516e-06	0.000219416
B	PRKAG2	4.45089	1.64908	8.55137e-06	0.00022962
B	EPB41	4.45039	0.921795	8.57138e-06	0.000229974
B	GTPBP6	4.44964	0.848187	8.60137e-06	0.000230594
B	USP30-AS1	4.43225	3.05462	9.32551e-06	0.000249608
B	UBXN4	4.42695	0.355042	9.55732e-06	0.000255609
B	PPP1CA	4.421	0.819015	9.82458e-06	0.000262338
B	PARP1	4.41627	1.01826	1.0042e-05	0.000267931
B	LMBRD1	4.4132	0.453278	1.01854e-05	0.000271326
B	TCF4	4.41143	0.521724	1.02688e-05	0.00027333
B	ETFB	4.40287	0.921284	1.06829e-05	0.000283902
B	ATG12	4.40252	0.498125	1.06999e-05	0.000284128
B	PSMB10	4.40116	1.64126	1.07674e-05	0.000285695
B	EID1	4.40091	0.345462	1.07798e-05	0.000285796
B	TAF10	4.39775	0.406359	1.0938e-05	0.000289763
B	RSRP1	4.38809	0.330331	1.14352e-05	0.000302457
B	HEXDC	4.37559	1.66025	1.21105e-05	0.00031931
B	KIAA0040	4.37524	1.24535	1.21299e-05	0.000319571
B	ATP6V1G1	4.37343	0.2556	1.2231e-05	0.000321981
B	NCBP2	4.36652	0.67749	1.26241e-05	0.000330514
B	MYD88	4.35946	1.46274	1.30384e-05	0.000340562
B	GSDMD	4.35626	1.95472	1.32302e-05	0.000345303
B	STOML2	4.33701	0.919818	1.44435e-05	0.000375508
B	SNRPA1	4.33152	0.268597	1.48086e-05	0.000384703
B	MRPL14	4.32794	0.944864	1.50514e-05	0.000390405
B	CPNE5	4.31887	2.89132	1.56828e-05	0.00040606
B	TINF2	4.30178	0.95909	1.69432e-05	0.000437457
B	RSAD2	4.29705	5.45003	1.73084e-05	0.000445844
B	CHCHD5	4.28631	1.15315	1.81666e-05	0.00046759
B	UNC93B1	4.28167	1.37267	1.85493e-05	0.000476344
B	TLR7	4.2751	3.65197	1.91053e-05	0.000489873
B	APOL3	4.27285	1.82451	1.92992e-05	0.000494466
B	SNX2	4.26225	0.41953	2.02383e-05	0.000516553
B	BIN2	4.25354	1.80613	2.10419e-05	0.000535434
B	FLOT1	4.24938	1.77899	2.14361e-05	0.000544639
B	NOP16	4.2474	0.902934	2.16269e-05	0.000548655
B	AP2M1	4.24722	1.14664	2.16443e-05	0.000548682
B	DDHD1	4.24235	0.565445	2.21192e-05	0.000560297
B	HACD4	4.24196	2.33672	2.21576e-05	0.000560846
B	ITPR1	4.23898	1.0144	2.2454e-05	0.000567921
B	IFIT1	4.23156	6.74679	2.32075e-05	0.000586094
B	UBAC2	4.22602	1.17905	2.37857e-05	0.000599794
B	SLC12A6	4.22062	1.64561	2.43631e-05	0.000613676
B	INTS6	4.22053	0.367508	2.43728e-05	0.000613676
B	MRPS12	4.21418	0.836503	2.50687e-05	0.000630251
B	IMP3	4.21238	0.600636	2.52693e-05	0.000634817
B	GSTP1	4.19825	0.481728	2.68981e-05	0.000673784
B	ZFX	4.19823	0.570317	2.69007e-05	0.000673784
B	PHYKPL	4.19265	1.59306	2.75716e-05	0.000690073
B	SETBP1	4.19225	1.0849	2.76204e-05	0.000690777
B	ACSM3	4.18778	1.90967	2.81694e-05	0.000702414
B	C19orf70	4.18747	0.499879	2.82087e-05	0.000702869
B	YWHAQ	4.1754	0.410748	2.97459e-05	0.000739525
B	NEK8	4.17233	1.86873	3.01501e-05	0.000748465
B	ANKAR	4.16686	1.39871	3.08818e-05	0.00076606
B	IRF2	4.15332	1.34695	3.2768e-05	0.000812249
B	BAG1	4.15308	0.621056	3.28036e-05	0.000812531
B	PRDX2	4.15138	1.47706	3.30471e-05	0.000817354
B	ME2	4.1512	1.67387	3.30731e-05	0.000817396
B	AL136295.5	4.14868	1.26142	3.34402e-05	0.00082586
B	ADD3	4.1464	0.820695	3.37745e-05	0.000833503
B	PRDX4	4.13777	0.784025	3.50697e-05	0.000864194
B	NDUFB5	4.1275	1.64367	3.66736e-05	0.00090173
B	SMC6	4.1247	1.17882	3.71213e-05	0.0009114
B	HTATIP2	4.11407	1.51229	3.88748e-05	0.000952361
B	CCND3	4.11332	0.664127	3.90004e-05	0.000954675
B	AKR1A1	4.11317	1.22005	3.90262e-05	0.000954675
B	UBE2N	4.10866	0.385445	3.97963e-05	0.000972097
B	PARP11	4.10638	1.93868	4.01917e-05	0.000981039
B	PTPN6	4.10507	1.28607	4.04188e-05	0.000985439
B	TMEM256	4.105	1.02062	4.04307e-05	0.000985439
B	LINC00926	4.09889	0.402207	4.15144e-05	0.00100965
B	SELENOT	4.0957	0.284214	4.20896e-05	0.00102142
B	EAF2	4.09551	2.07352	4.21244e-05	0.00102152
B	CCDC85B	4.07214	0.462078	4.65825e-05	0.00112072
B	PPP2R2A	4.06984	0.623716	4.7045e-05	0.00113104
B	C9orf16	4.06783	0.330306	4.74521e-05	0.00113919
B	TMEM59	4.05137	0.439112	5.0918e-05	0.00121717
B	MTHFD2L	4.04877	0.779154	5.14869e-05	0.00122989
B	TPD52	4.04102	0.877364	5.32195e-05	0.00126857
B	MOAP1	4.0343	0.881165	5.47662e-05	0.00130358
B	HSPB1	4.02404	0.556661	5.72073e-05	0.00135783
B	GADD45GIP1	3.99378	0.425963	6.50292e-05	0.00153157
B	CAMTA1	3.9906	0.504841	6.5906e-05	0.00154678
B	TMEM154	3.98388	1.40197	6.77978e-05	0.00159007
B	USP18	3.98189	3.92869	6.83699e-05	0.00160133
B	MRPL11	3.97724	0.602975	6.97211e-05	0.00162948
B	RPA3	3.97645	0.722572	6.99529e-05	0.00163376
B	ENDOD1	3.97398	1.51435	7.06827e-05	0.00164966
B	ABHD17A	3.9672	1.47799	7.27228e-05	0.00169491
B	NDUFA13	3.9658	0.454102	7.31506e-05	0.0017037
B	FCRL2	3.96165	1.93118	7.44325e-05	0.00173131
B	CASC4	3.96163	1.07473	7.44395e-05	0.00173131
B	TP53TG1	3.9475	2.08022	7.89702e-05	0.00183034
B	SPG21	3.94701	1.61446	7.9134e-05	0.00183287
B	NDUFS8	3.93994	1.01596	8.15034e-05	0.00188515
B	EVI2B	3.93892	0.382048	8.18509e-05	0.00189083
B	PGM2L1	3.93567	1.51594	8.29661e-05	0.0019137
B	SUCLG2	3.93454	2.228	8.33547e-05	0.00192134
B	C1orf122	3.92444	0.792432	8.69303e-05	0.0019969
B	P4HB	3.92444	0.799463	8.69303e-05	0.0019969
B	UVRAG	3.9236	0.441138	8.72342e-05	0.00200251
B	MCRIP1	3.91764	1.00713	8.94191e-05	0.00204845
B	MRTO4	3.91658	0.829267	8.98131e-05	0.00205608
B	NDUFS6	3.91486	0.615944	9.04558e-05	0.00206797
B	WASF2	3.91442	0.550481	9.06229e-05	0.00207038
B	SYTL1	3.91168	1.82034	9.16578e-05	0.00209117
B	RAP2C	3.90248	0.592612	9.52129e-05	0.00216492
B	TRIM56	3.89856	0.967284	9.6767e-05	0.00219876
B	COA1	3.89548	0.623798	9.80047e-05	0.00222538
B	AFF1	3.88608	0.606533	0.000101874	0.00230855
B	ARHGAP24	3.86667	0.82495	0.00011033	0.00249176
B	LINC01480	3.84621	2.83508	0.000119958	0.00269648
B	PDP1	3.84515	1.24515	0.000120478	0.00270547
B	SMARCE1	3.83509	0.46032	0.000125521	0.0028121
B	NUP88	3.82615	0.706318	0.000130165	0.00291031
B	HAUS3	3.81988	0.599467	0.000133519	0.00297736
B	SRFBP1	3.81805	0.678095	0.000134508	0.00299709
B	DENR	3.81399	0.699708	0.000136742	0.00304317
B	HPS1	3.81332	1.43534	0.000137114	0.00304942
B	PMF1	3.80982	0.782352	0.000139068	0.00309082
B	FBXO7	3.80059	0.38707	0.000144349	0.00319762
B	BRD2	3.79692	0.277967	0.000146507	0.00324326
B	ICAM3	3.79545	0.286073	0.000147379	0.00325826
B	GLO1	3.79317	0.390513	0.000148735	0.00328391
B	CYBB	3.79233	1.39728	0.000149242	0.00329295
B	SRM	3.7759	0.593501	0.000159432	0.00351085
B	RAB29	3.77295	1.06035	0.000161329	0.0035503
B	STT3B	3.76059	0.737408	0.000169515	0.00372311
B	PSMB3	3.75932	0.403263	0.000170377	0.00373714
B	EBLN3P	3.7577	0.381476	0.000171482	0.00375648
B	NHP2	3.7052	0.519435	0.000211227	0.00456452
B	ABCB4	3.70148	1.08775	0.000214346	0.00462893
B	VPS29	3.6975	0.699957	0.000217735	0.00469305
B	AC243960.1	3.68603	1.53126	0.000227782	0.00489702
B	FAM126A	3.68378	1.05837	0.000229803	0.00493415
B	MIEN1	3.68093	0.970363	0.000232385	0.0049808
B	SYK	3.68089	1.80974	0.000232421	0.0049808
B	EIF2S3	3.67969	0.37698	0.000233519	0.00500112
B	EIF4G3	3.67723	0.820392	0.000235781	0.0050367
B	PRR13	3.66743	0.353288	0.000244997	0.00522359
B	PPCS	3.66378	0.464878	0.000248521	0.00529536
B	SMIM26	3.66166	0.361776	0.000250582	0.00533588
B	MIA2	3.65783	0.97216	0.00025436	0.00540946
B	NDUFA2	3.65739	0.641136	0.000254797	0.00541189
B	PHF14	3.65233	1.01504	0.00025987	0.00550571
B	ARAP2	3.6511	0.588748	0.000261118	0.00552515
B	FAM111A	3.64907	3.22024	0.000263196	0.0055621
B	METTL26	3.64697	0.816591	0.000265347	0.00560404
B	THUMPD1	3.6404	0.341258	0.000272211	0.00572736
B	UNK	3.63741	1.21106	0.000275394	0.00579071
B	TRANK1	3.63421	2.40582	0.000278832	0.00585911
B	NCK2	3.63406	0.364375	0.000278997	0.00585911
B	TMED10	3.63353	0.320955	0.000279571	0.00586749
B	TBC1D22A	3.63235	1.61581	0.000280851	0.00589068
B	DBF4	3.62508	0.290432	0.000288871	0.00605509
B	ARL14EP	3.6214	0.535401	0.000293015	0.00613812
B	METTL23	3.61216	0.818508	0.000303656	0.00634123
B	CHD3	3.60765	1.12269	0.000308984	0.00644046
B	IL15	3.60441	1.9068	0.000312867	0.0065133
B	CD79B	3.58779	0.841476	0.000333497	0.00690839
B	SMIM27	3.58763	1.38052	0.000333699	0.00690839
B	PDCD6	3.58519	0.427414	0.000336829	0.00696031
B	FAM49B	3.57194	0.350617	0.000354347	0.00730429
B	GNAI3	3.5675	0.455924	0.000360409	0.00742469
B	UBE2J1	3.56239	0.376136	0.000367491	0.00755666
B	MGMT	3.53748	1.85339	0.000403961	0.00827109
B	PHF5A	3.53669	0.425386	0.000405179	0.00828087
B	DGCR6L	3.52751	2.04153	0.000419485	0.00856281
B	BNIP2	3.52375	0.285699	0.000425485	0.00866946
B	EPS15	3.52342	0.440041	0.000426011	0.0086749
B	USP25	3.51715	0.978265	0.000436213	0.00887726
B	ZFAND2B	3.51078	1.41163	0.000446786	0.0090704
B	RABGAP1L	3.50689	0.712646	0.00045338	0.00919871
B	B3GAT3	3.49557	1.24446	0.000473041	0.00955715
B	COIL	3.4947	0.71528	0.000474603	0.00958293
B	KHDRBS2	3.4928	2.79307	0.000477984	0.00962881
B	TMPO	3.48862	0.342685	0.000485528	0.0097741
B	EXOSC9	3.48617	0.687496	0.000489982	0.00985193
B	DDX60	3.4673	2.66235	0.000525707	0.0105261
B	GPR174	3.46334	1.87106	0.000533515	0.010676
B	HNRNPH2	3.46169	0.941767	0.000536801	0.0107354
B	PSMB6	3.45842	0.343342	0.000543361	0.0108536
B	MPG	3.45818	1.31358	0.000543828	0.0108565
B	USP1	3.45567	0.603999	0.000548927	0.0109453
B	RNASEH1	3.44766	0.580748	0.000565474	0.0112618
B	TMEM134	3.44506	1.01568	0.000570941	0.0113639
B	UBE2L3	3.44171	0.346677	0.000578046	0.0114894
B	GUCD1	3.4416	0.57652	0.000578275	0.0114894
B	TCL1A	3.44008	1.67744	0.000581538	0.0115474
B	REX1BD	3.43878	0.684583	0.000584343	0.0115963
B	MRPL28	3.43701	1.42753	0.000588177	0.0116586
B	CENPX	3.43447	2.07544	0.000593724	0.0117477
B	ZNF652	3.43273	0.680594	0.000597528	0.0118025
B	ASCC3	3.43264	0.696177	0.000597727	0.0118025
B	TMEM263	3.4315	1.63649	0.000600243	0.0118281
B	TAOK3	3.42792	0.642265	0.00060823	0.0119606
B	MBD2	3.42784	0.375798	0.000608407	0.0119606
B	DNPEP	3.42628	0.85123	0.000611917	0.0120225
B	CUL2	3.42412	0.640404	0.000616802	0.0121043
B	SETX	3.41773	0.542073	0.000631451	0.0123629
B	NDUFB4	3.41346	0.333271	0.000641427	0.0125509
B	DNPH1	3.40833	2.38045	0.000653628	0.0127524
B	ANAPC11	3.40811	0.931453	0.000654155	0.0127553
B	ALG13	3.40748	0.39586	0.000655657	0.0127771
B	CNPY3	3.40632	0.630043	0.00065844	0.0128239
B	GSAP	3.40161	0.877077	0.000669903	0.013032
B	RAB3GAP1	3.40076	0.444107	0.00067198	0.0130648
B	CASK	3.3988	2.34571	0.000676834	0.0131288
B	CCDC71L	3.39254	0.637737	0.000692476	0.0134167
B	CFAP97	3.39238	0.572393	0.000692875	0.0134167
B	AC087190.1	3.38291	0.551633	0.00071721	0.0138399
B	CKLF	3.37968	1.25908	0.000725695	0.0139867
B	TRMO	3.37948	1.50645	0.000726232	0.0139867
B	ORAI2	3.36485	0.581017	0.000765851	0.014694
B	CDK6	3.36063	2.14968	0.000777642	0.0148947
B	MSL3	3.35984	0.860733	0.000779868	0.0149288
B	FAM177B	3.35927	2.79236	0.000781493	0.0149514
B	NSRP1	3.34291	0.31523	0.000829056	0.0157982
B	RBM43	3.34203	1.17975	0.000831688	0.0158394
B	USP28	3.34175	1.26789	0.000832516	0.0158462
B	MCFD2	3.3317	0.677383	0.000863167	0.0163738
B	NSD3	3.33146	0.287522	0.00086392	0.0163788
B	ABLIM1	3.33101	1.10223	0.000865321	0.0163961
B	ZCRB1	3.33051	0.46898	0.000866883	0.0164164
B	MZB1	3.32542	1.06601	0.000882839	0.0166997
B	IGBP1	3.31415	0.466875	0.000919235	0.0173491
B	RFNG	3.30995	2.14453	0.000933126	0.0175953
B	DIAPH2	3.29913	1.28224	0.000969838	0.018263
B	CIITA	3.29524	1.32678	0.000983389	0.018487
B	GAB1	3.29503	1.63435	0.000984099	0.01849
B	TSPAN33	3.28825	0.341633	0.00100813	0.0188886
B	KMT2A	3.28641	0.415329	0.00101473	0.0189911
B	TSR3	3.28108	1.43015	0.0010341	0.019332
B	C1orf162	3.2785	1.32399	0.00104359	0.0194985
B	BANF1	3.27297	0.676538	0.00106423	0.0198621
B	PSMG2	3.27257	0.352533	0.00106574	0.0198792
B	ARID5A	3.27199	0.264791	0.00106793	0.019909
B	TANK	3.2709	0.280966	0.00107205	0.0199585
B	URM1	3.27082	0.995816	0.00107235	0.0199585
B	ZDHHC2	3.27053	1.09586	0.00107346	0.0199677
B	L3MBTL3	3.26588	0.890274	0.00109123	0.0202751
B	DERL1	3.26574	0.34245	0.0010918	0.0202751
B	BEX2	3.25467	0.422338	0.00113526	0.0209891
B	MTSS1	3.25165	0.409891	0.00114735	0.0211894
B	CCT8	3.24236	0.424645	0.00118544	0.0218327
B	PNOC	3.23561	1.10166	0.00121383	0.0223188
B	UROS	3.23044	1.72667	0.00123598	0.0226887
B	DYNLT1	3.22739	0.513561	0.00124924	0.0229124
B	TGS1	3.22393	0.617094	0.00126444	0.0231574
B	SZRD1	3.21095	0.523243	0.00132298	0.0241667
B	NOP10	3.20913	0.498831	0.00133136	0.0243066
B	AUTS2	3.20714	0.860328	0.00134064	0.0244493
B	VAV3	3.20319	0.539344	0.00135915	0.0247735
B	ZMAT2	3.20284	0.449912	0.00136078	0.0247896
B	SSNA1	3.20088	0.606313	0.0013701	0.0249325
B	PDCD5	3.19818	0.750495	0.00138298	0.0251395
B	MRPL20	3.19794	0.584477	0.00138414	0.0251452
B	THUMPD3-AS1	3.19652	0.359163	0.00139098	0.0252438
B	SVBP	3.1952	0.894312	0.00139735	0.0253458
B	CHMP3	3.19243	0.459979	0.00141082	0.02557
B	RRM2B	3.1863	0.836311	0.00144103	0.0260115
B	CBX3	3.18295	0.28024	0.00145781	0.026286
B	RNF149	3.17863	0.622656	0.00147974	0.0266242
B	UCP2	3.17667	0.73253	0.00148976	0.0267757
B	MCPH1	3.16858	0.521093	0.00153186	0.0274589
B	POLR2K	3.15995	0.469587	0.00157796	0.028255
B	PIN1	3.15135	0.689633	0.00162518	0.0290385
B	AKT1	3.14657	1.30135	0.00165196	0.0294699
B	SAMD4A	3.14608	2.38869	0.00165477	0.0295043
B	GALNT2	3.141	0.341789	0.00168371	0.0300045
B	SYNRG	3.13486	0.897575	0.00171936	0.0306072
B	PIP4P1	3.1315	0.33104	0.00173917	0.0309433
B	HERC6	3.12914	3.52087	0.00175321	0.0311767
B	ANKRD13A	3.12769	0.395781	0.00176185	0.0313136
B	MAF1	3.12153	0.488117	0.00179915	0.0318922
B	CCDC88B	3.10811	1.16728	0.00188291	0.0333064
B	PEF1	3.10503	1.21495	0.00190262	0.0336373
B	P2RY14	3.10478	3.78107	0.00190418	0.0336472
B	BEX4	3.1031	0.592999	0.00191503	0.0338032
B	GNB4	3.09309	0.671836	0.00198082	0.0349094
B	FAM172A	3.08931	0.951877	0.00200622	0.0353386
B	AC016831.5	3.07863	0.487865	0.00207956	0.0366074
B	JAZF1	3.07835	0.793473	0.00208153	0.0366074
B	TMEM30A	3.07561	0.991737	0.00210076	0.0369069
B	MED6	3.07493	0.35308	0.00210549	0.036966
B	TXNL1	3.07482	0.377639	0.00210633	0.036966
B	MICU1	3.07396	1.4733	0.00211239	0.037053
B	ITGB2	3.07198	1.17101	0.00212641	0.0372606
B	NUMB	3.06615	1.12526	0.00216836	0.0379158
B	PCMTD1	3.06565	0.589011	0.002172	0.0379597
B	STX10	3.0602	1.54383	0.00221187	0.0386161
B	LYSMD2	3.05779	0.909662	0.00222976	0.0388476
B	ATP5S	3.053	0.484718	0.00226564	0.0394114
B	COX20	3.05251	0.552885	0.00226939	0.0394357
B	TRADD	3.05066	1.65603	0.00228338	0.0396376
B	S100A6	3.04388	0.348629	0.0023355	0.0405215
B	NSMCE3	3.04268	0.383275	0.0023448	0.0406618
B	PCIF1	3.0403	0.359821	0.00236341	0.0409
B	SRP9	3.03952	0.396306	0.00236953	0.0409635
B	CUX1	3.03841	1.18611	0.00237828	0.0410937
B	AC116366.1	3.03493	0.741885	0.00240594	0.0415287
B	IRAK4	3.03448	0.803663	0.00240949	0.0415687
B	COPZ1	3.03206	0.958084	0.00242893	0.0418826
B	AF117829.1	3.02502	1.07512	0.00248613	0.0427808
B	MVP	3.02433	1.3723	0.00249189	0.0428579
B	OSTC	3.01852	0.587301	0.00254016	0.0436433
B	CAPZA2	3.01487	0.372521	0.00257092	0.044104
B	ADAM19	3.00887	1.26514	0.00262224	0.0449155
B	RALB	3.0061	1.67189	0.00264619	0.0453026
B	AC136475.1	3.00213	2.42034	0.002681	0.0458751
B	SURF1	3.00128	0.580066	0.00268846	0.0459793
B	SHARPIN	3.00041	1.44381	0.00269618	0.046088
B	SKAP1	2.9949	1.93159	0.00274537	0.0468809
B	AZI2	2.99079	1.20545	0.0027826	0.0474442
B	COPRS	2.98615	1.15647	0.00282513	0.0480716
B	RPN2	2.98086	0.652202	0.00287444	0.0488859
B	PIM1	2.98047	0.511909	0.00287804	0.0489224
B	SDHD	2.97682	0.694512	0.00291252	0.0494332
B	QKI	2.97058	0.362192	0.00297238	0.0504237
B	MPC2	2.96964	0.353388	0.00298145	0.050552
B	CCS	2.96762	1.82932	0.00300116	0.0508604
B	METTL21A	2.96743	1.09697	0.00300297	0.0508655
B	IDH2	2.96442	1.87029	0.00303252	0.0513401
B	CARS	2.96294	1.86507	0.00304712	0.0515351
B	PDIA3	2.96194	0.254857	0.00305707	0.0516514
B	LAMP3	2.95646	4.84906	0.00311188	0.0525245
B	CCDC32	2.9521	0.94244	0.00315621	0.0531657
B	CHMP5	2.95125	0.910976	0.00316487	0.0532848
B	HSPB11	2.94404	1.02077	0.00323963	0.0544889
B	KDM4C	2.93039	0.637413	0.00338533	0.0567687
B	NEDD9	2.91754	1.62942	0.00352804	0.0589847
B	ADH5	2.90855	0.639699	0.00363114	0.0604674
B	WDFY4	2.90601	0.9757	0.00366072	0.0609297
B	CYBC1	2.89922	1.32461	0.00374095	0.0621416
B	PRKDC	2.89421	0.509784	0.00380114	0.063079
B	POLR2J	2.89334	0.485326	0.00381174	0.0632235
B	APOBEC3G	2.89301	1.30888	0.00381564	0.063257
B	SEC11A	2.87696	0.373591	0.00401528	0.0660768
B	AC004556.1	2.87592	25.5987	0.00402858	0.0662631
B	SNF8	2.87094	0.351764	0.00409252	0.0672159
B	BTLA	2.8614	1.56163	0.00421776	0.0690099
B	MZT1	2.8589	0.565322	0.00425112	0.0694466
B	FRYL	2.85474	1.15462	0.00430722	0.0703289
B	WWC3	2.8472	0.894612	0.0044105	0.0719453
B	STX17	2.84035	1.82624	0.00450645	0.073261
B	BNIP3L	2.83436	0.539195	0.00459179	0.0745399
B	VPS37B	2.83263	0.433017	0.00461673	0.0749086
B	ADAM17	2.83179	0.604276	0.0046288	0.075068
B	CCT7	2.83095	0.527675	0.00464106	0.0752305
B	MYADM	2.8263	0.321458	0.00470893	0.076257
B	INPP1	2.82585	3.06236	0.00471557	0.0763276
B	LARS	2.81646	1.56072	0.00485564	0.0784434
B	FAM96B	2.81389	0.405122	0.00489466	0.0789976
B	CMTR1	2.80871	1.38517	0.00497397	0.0802005
B	ATXN10	2.80729	1.08279	0.00499597	0.0804392
B	COA4	2.80574	0.83915	0.00502008	0.0807885
B	PATL2	2.80153	1.49445	0.00508609	0.0817725
B	LMAN2	2.80107	0.774519	0.00509339	0.0818505
B	ATP5MD	2.79959	0.445753	0.00511676	0.082108
B	LY96	2.79502	1.07869	0.00518962	0.0831579
B	BSG	2.7863	0.857131	0.0053313	0.0852245
B	STX8	2.77783	2.4421	0.00547228	0.0871873
B	AASDHPPT	2.77733	0.758311	0.00548083	0.0872821
B	STMN3	2.76666	0.98404	0.00566346	0.0899769
B	BAZ2B	2.76328	0.748382	0.00572242	0.0908705
B	ANXA6	2.75843	2.25678	0.00580803	0.0920556
B	SDAD1	2.7582	0.597615	0.00581204	0.0920756
B	CDC26	2.75695	1.60448	0.00583434	0.0923853
B	SHKBP1	2.75602	1.11001	0.00585096	0.0926048
B	QRSL1	2.75154	0.870571	0.00593166	0.0938377
B	DLEU2	2.75124	1.10404	0.00593707	0.0938791
B	TRAF5	2.7455	0.854475	0.00604185	0.0954459
B	FOXN3	2.73732	0.271999	0.00619413	0.0976024
B	KANSL1-AS1	2.73233	3.79358	0.00628886	0.0989286
B	CCDC25	2.7286	0.553353	0.00636039	0.09996
B	DDX27	2.72815	0.291529	0.00636909	0.10005
B	SCP2	2.72394	0.747885	0.0064508	0.101286
B	SDHC	2.72191	0.714699	0.00649067	0.101722
B	EMC6	2.71569	0.52459	0.00661388	0.103411
B	MAP3K5	2.71516	1.45446	0.00662436	0.103496
B	MTIF3	2.7151	1.87458	0.00662549	0.103496
B	C4orf48	2.71465	0.608394	0.00663464	0.103544
B	PDCD2	2.70908	0.490656	0.00674698	0.105129
B	SERPINB1	2.70434	0.325002	0.00684406	0.106443
B	ZNF24	2.70425	0.28498	0.00684591	0.106443
B	NDUFB9	2.70398	0.272238	0.00685149	0.106481
B	DHX58	2.69707	3.53041	0.00699516	0.108212
B	GPATCH4	2.69629	0.532361	0.00701164	0.108367
B	MRPL52	2.69493	0.667337	0.00704043	0.108712
B	APOL2	2.69222	2.02499	0.00709783	0.109423
B	SLC9A7	2.68916	1.1855	0.00716328	0.110294
B	RPH3A	2.68903	25.6166	0.00716594	0.110294
B	FCMR	2.68714	0.876972	0.00720672	0.110769
B	NDUFB10	2.67856	0.505011	0.00739395	0.113284
B	SECISBP2	2.67781	0.252546	0.00741052	0.113486
B	OCIAD2	2.67218	0.360311	0.00753598	0.115249
B	MED30	2.67148	0.356845	0.0075517	0.115437
B	C12orf49	2.67004	0.699967	0.00758412	0.115827
B	STK24	2.66927	0.505141	0.00760172	0.11599
B	CASZ1	2.66799	0.444057	0.00763062	0.116378
B	LMO2	2.66664	1.93164	0.00766128	0.116726
B	B3GNT2	2.66653	0.800115	0.00766385	0.116726
B	CEBPB	2.66371	0.458032	0.00772852	0.117551
B	NAA10	2.66152	0.903919	0.0077788	0.118208
B	ZNF688	2.65458	1.32317	0.00794083	0.120452
B	MBD5	2.64533	0.655431	0.00816108	0.123514
B	FCRL3	2.64285	1.4487	0.00822113	0.124366
B	CEPT1	2.63183	0.857414	0.00849261	0.127954
B	LARP7	2.63163	0.280505	0.00849754	0.127971
B	DCAF11	2.62691	1.31449	0.00861647	0.129703
B	FUOM	2.62034	2.19374	0.00878413	0.131872
B	STN1	2.61944	2.27345	0.00880755	0.132164
B	PDIA6	2.61857	0.273534	0.00882985	0.13244
B	EIF3I	2.61369	0.344721	0.00895706	0.134108
B	RCL1	2.61318	0.748425	0.00897038	0.134247
B	BTK	2.61283	1.73489	0.00897956	0.134325
B	AC025159.1	2.60615	0.569774	0.00915667	0.13667
B	PTS	2.60411	0.547503	0.0092114	0.137321
B	OS9	2.60315	0.905599	0.00923704	0.137624
B	PIK3AP1	2.60186	1.1109	0.0092719	0.138044
B	BTF3L4	2.59547	0.31323	0.00944624	0.140305
B	HAX1	2.5923	0.494671	0.00953356	0.141351
B	HLA-DOA	2.58327	1.39789	0.00978674	0.144594
B	ISCA2	2.57965	0.705827	0.00989009	0.14598
B	CHURC1	2.57952	0.3232	0.00989365	0.14598
B	SMARCB1	2.57773	0.511976	0.0099453	0.146613
B	CDKN2D	2.57623	0.271927	0.00998839	0.147119
B	NCOA7	2.56571	1.11398	0.0102964	0.151456
B	KLF11	2.56512	0.483777	0.0103141	0.151651
B	NRBF2	2.55251	0.526501	0.0106951	0.156909
B	DOCK10	2.54907	1.16926	0.010801	0.158255
B	INTS6-AS1	2.54735	1.24028	0.0108546	0.158901
B	USF3	2.5422	0.392873	0.0110156	0.161047
B	AL392172.1	2.54135	1.43004	0.0110425	0.161159
B	ARL4C	2.53362	0.272495	0.0112892	0.164544
B	S1PR1	2.53347	0.658593	0.0112941	0.164544
B	ESD	2.53213	0.595079	0.0113372	0.165101
B	PIP4K2A	2.52498	0.796858	0.0115703	0.168277
B	IMPACT	2.51924	1.26248	0.0117607	0.170823
B	IKZF2	2.51784	2.55861	0.0118077	0.171358
B	EXOC4	2.51693	1.13032	0.0118384	0.171654
B	UTP25	2.51477	1.8328	0.011911	0.172408
B	SLC2A5	2.51342	2.28896	0.0119568	0.172847
B	LYPLAL1	2.5089	1.45997	0.0121108	0.174847
B	PNO1	2.50559	0.380841	0.0122247	0.176417
B	PTK2	2.50424	0.672353	0.0122716	0.176941
B	NIFK	2.50062	0.269782	0.0123977	0.17853
B	PSMG4	2.49502	1.24828	0.0125949	0.181136
B	AC010226.1	2.48956	1.37807	0.01279	0.183705
B	BABAM1	2.48654	1.59194	0.0128992	0.185194
B	TM2D1	2.48615	0.567688	0.0129133	0.185318
B	NBN	2.48053	0.589832	0.0131186	0.187781
B	ADSS	2.48005	0.866162	0.0131362	0.187873
B	E2F5	2.46894	0.81351	0.0135514	0.193153
B	ZNF593	2.46504	0.395938	0.0136999	0.195021
B	CCDC66	2.4604	0.522751	0.0138784	0.197226
B	BFAR	2.45938	0.502924	0.0139177	0.197677
B	SYS1	2.45927	0.507982	0.0139219	0.197677
B	TRMT1	2.45793	0.898796	0.013974	0.198324
B	FRG1	2.4578	0.401556	0.0139793	0.198324
B	MBNL3	2.45504	2.09611	0.014087	0.199608
B	B9D2	2.45146	0.849434	0.0142279	0.20151
B	MIA3	2.43904	0.263788	0.0147262	0.208111
B	RPL7L1	2.43868	0.322772	0.0147409	0.20816
B	GPAA1	2.4343	1.1372	0.0149208	0.210435
B	AC239800.3	2.43057	1.9186	0.015075	0.21252
B	ZNF169	2.43041	2.16157	0.0150818	0.212526
B	HINT2	2.42978	1.4372	0.0151081	0.212718
B	APOBEC3C	2.42596	1.30816	0.0152679	0.214609
B	CLN5	2.42505	0.586866	0.0153062	0.215056
B	IRF3	2.42406	1.14111	0.0153481	0.215554
B	RBL2	2.42063	1.08311	0.0154936	0.217234
B	TCTA	2.41651	1.68388	0.0156702	0.21916
B	MITD1	2.41404	1.38793	0.0157766	0.220556
B	TSTA3	2.40902	1.46429	0.0159952	0.223334
B	SCAPER	2.40566	0.979435	0.0161431	0.225211
B	C8orf82	2.40517	3.20954	0.0161651	0.225424
B	POLR3D	2.4001	1.07047	0.0163907	0.228286
B	RBBP7	2.39983	0.393494	0.0164028	0.22836
B	IMPDH2	2.3979	0.943214	0.0164895	0.22927
B	SPRY1	2.39688	0.94785	0.0165355	0.229729
B	CEBPZOS	2.39304	0.478271	0.0167096	0.23186
B	FAM117B	2.38876	0.917968	0.0169055	0.233998
B	DENND4A	2.38148	0.275992	0.0172434	0.238086
B	LINC02062	2.3752	3.30691	0.0175395	0.241875
B	HERPUD2	2.36949	0.387757	0.0178126	0.245137
B	LAMTOR2	2.36847	1.32674	0.0178621	0.245616
B	HMGXB4	2.36505	0.625486	0.0180278	0.247387
B	BCAS4	2.36479	0.967696	0.0180401	0.247456
B	UHMK1	2.35875	0.306689	0.0183367	0.250806
B	LARP1	2.35606	0.649853	0.0184697	0.252214
B	CR2	2.35499	2.95297	0.0185231	0.252806
B	NDUFB2	2.35044	0.328841	0.0187512	0.255641
B	GTF2A2	2.34984	0.278441	0.0187816	0.255845
B	KIAA1143	2.34962	0.460817	0.0187924	0.255845
B	PDE7A	2.34933	0.773737	0.0188072	0.255885
B	CBLB	2.34907	0.533208	0.0188206	0.255894
B	OSBPL10	2.34191	1.36419	0.0191851	0.260287
B	ASNA1	2.34074	0.877755	0.0192455	0.261001
B	AEN	2.33909	0.64856	0.0193308	0.262052
B	CALR	2.33877	0.278966	0.0193475	0.262172
B	DHRS4L2	2.33775	2.70952	0.0194004	0.262783
B	BOLA3	2.33572	1.99696	0.0195057	0.263996
B	TMEM106B	2.33399	1.01203	0.0195965	0.265011
B	NTAN1	2.32831	0.679184	0.0198959	0.268734
B	CCZ1B	2.32806	1.00737	0.0199087	0.2688
B	METTL4	2.32407	1.57714	0.020122	0.271461
B	SSRP1	2.32388	0.912022	0.020132	0.271486
B	TFG	2.32118	0.436784	0.0202773	0.273335
B	ASPSCR1	2.31985	0.991798	0.0203492	0.274084
B	MMP24OS	2.31876	0.630014	0.0204078	0.274764
B	COX14	2.3118	0.365418	0.0207887	0.279332
B	DMTF1	2.31001	0.358995	0.0208878	0.280439
B	MPLKIP	2.30984	0.649413	0.0208972	0.280452
B	U2AF1L4	2.3031	0.564204	0.021273	0.285154
B	PNKP	2.30029	0.888417	0.0214315	0.287164
B	UBE2F	2.29879	0.537976	0.0215166	0.288074
B	ACYP2	2.29486	0.78104	0.0217409	0.290961
B	MRPL51	2.2942	0.844739	0.0217791	0.291239
B	TSR2	2.29402	0.408631	0.0217892	0.291257
B	NOLC1	2.29118	0.471036	0.0219533	0.292984
B	SLC35A4	2.28971	2.01508	0.0220379	0.293762
B	VRK2	2.28607	0.751226	0.0222501	0.296355
B	CTBP1-DT	2.28525	1.29889	0.0222979	0.296875
B	NXT2	2.2849	1.84544	0.0223184	0.29703
B	DHTKD1	2.28108	1.19351	0.022544	0.299738
B	ZDHHC23	2.28084	1.4622	0.0225577	0.299738
B	TAF11	2.2784	0.427976	0.0227026	0.301157
B	HSPA8	2.27719	0.313038	0.0227749	0.301907
B	MRPL3	2.27639	0.438955	0.0228224	0.302417
B	NCR3	2.27436	1.34771	0.0229441	0.30367
B	TCF3	2.27097	0.843649	0.0231489	0.306017
B	XPOT	2.26993	1.30259	0.0232121	0.306648
B	GTF2I	2.26655	0.58484	0.0234179	0.309086
B	ACAA1	2.26465	0.920484	0.023534	0.310009
B	PIK3CA	2.25931	0.255463	0.023864	0.31374
B	GAR1	2.2584	0.667799	0.0239205	0.314215
B	BCOR	2.25794	1.10165	0.0239496	0.314373
B	C11orf24	2.25635	1.14453	0.0240486	0.315549
B	LYRM2	2.25479	0.324855	0.0241466	0.31671
B	DCAF13	2.2535	0.461403	0.0242274	0.317522
B	AC058791.1	2.25144	0.258468	0.0243577	0.319105
B	UBE2V2	2.24989	0.452882	0.024456	0.320268
B	RRAS2	2.24445	0.305452	0.0248033	0.324563
B	EDEM1	2.24113	0.472528	0.0250176	0.327112
B	ELP5	2.23867	0.944902	0.0251777	0.32882
B	POLR2E	2.23441	1.04111	0.0254559	0.332065
B	TAZ	2.23104	1.34909	0.0256788	0.334452
B	MFN1	2.23027	1.27894	0.0257296	0.334984
B	STAMBPL1	2.22986	1.90742	0.0257566	0.335205
B	RABEP2	2.22876	0.792262	0.0258301	0.335901
B	AL121603.2	2.22669	0.513783	0.0259682	0.337435
B	POLR2G	2.22533	1.03383	0.0260588	0.338482
B	ANAPC15	2.2233	0.62483	0.0261953	0.33986
B	CLNS1A	2.22169	0.607483	0.0263046	0.340882
B	DNAJC4	2.2159	0.432393	0.0266984	0.345719
B	AP2S1	2.21163	0.664826	0.0269922	0.348677
B	ZNF92	2.21152	0.30519	0.0269997	0.348677
B	CNBD2	2.20792	0.725219	0.0272495	0.351498
B	GLOD4	2.2075	0.721768	0.027279	0.351554
B	MRPS16	2.20289	0.554457	0.0276022	0.355227
B	ZNF880	2.20184	1.15328	0.0276766	0.355912
B	CTSO	2.19767	1.214	0.0279729	0.359171
B	IFT20	2.19311	1.00578	0.0282995	0.362947
B	RPP38	2.19292	0.743111	0.0283133	0.362986
B	DHFR	2.19239	3.16438	0.0283515	0.363198
B	SMIM20	2.1882	0.61323	0.0286548	0.366105
B	PSMC5	2.18485	0.611741	0.0288996	0.368951
B	SLC16A7	2.18076	1.21157	0.0292008	0.37223
B	GRIPAP1	2.17989	0.610905	0.029266	0.372919
B	SCML1	2.1783	0.538852	0.0293837	0.374276
B	METTL9	2.1719	0.384097	0.0298632	0.379233
B	LMNB1	2.16918	0.861735	0.0300694	0.381128
B	PSENEN	2.16707	1.1232	0.0302298	0.382935
B	TMEM267	2.16576	1.1635	0.0303292	0.383842
B	PYM1	2.16309	0.717347	0.0305342	0.385854
B	SLC25A39	2.15782	0.701582	0.0309416	0.390266
B	MAGT1	2.15671	0.463136	0.0310281	0.391064
B	PSMD3	2.15103	0.490243	0.031474	0.395791
B	NOC3L	2.14221	0.5697	0.0321763	0.404017
B	SNRNP35	2.13878	0.733578	0.0324531	0.40658
B	COPB1	2.1366	0.394083	0.0326304	0.408406
B	ETV6	2.1333	0.55757	0.0328999	0.410796
B	MAD2L2	2.12955	0.701106	0.0332091	0.414039
B	YIF1A	2.12593	1.16422	0.0335089	0.417406
B	SNRPA	2.12474	0.746174	0.0336086	0.418244
B	THOC7	2.1225	0.384767	0.0337955	0.419946
B	ERO1B	2.12135	0.452628	0.0338922	0.420991
B	ARL16	2.12086	1.23877	0.0339334	0.421347
B	SMG7	2.11676	0.691342	0.0342801	0.424708
B	IMMP2L	2.11418	1.95464	0.0345	0.426832
B	GRK2	2.11415	0.416718	0.0345024	0.426832
B	LINC01781	2.11226	1.00972	0.0346645	0.428521
B	CTDNEP1	2.11083	0.392224	0.0347865	0.429692
B	PEPD	2.10928	0.91187	0.0349206	0.430734
B	FAM111B	2.10671	2.82127	0.0351425	0.432994
B	TIPRL	2.10527	0.488244	0.0352674	0.434214
B	FIG4	2.10116	2.46263	0.0356267	0.437994
B	SLC50A1	2.10085	0.447046	0.0356544	0.438062
B	NFE2L2	2.10038	0.292724	0.035695	0.438352
B	YDJC	2.09883	0.529464	0.0358316	0.439868
B	NSMCE1	2.09768	1.46115	0.0359336	0.440959
B	HMBOX1	2.09466	1.42406	0.0362012	0.443431
B	AP1G2	2.09147	2.36637	0.0364856	0.446349
B	L3MBTL4	2.0914	2.73434	0.0364926	0.446349
B	APEX1	2.08933	0.34648	0.0366784	0.447968
B	FBH1	2.08829	1.96359	0.0367719	0.448456
B	HDAC1	2.08153	0.74141	0.0373858	0.455281
B	TTN	2.07996	0.686251	0.0375288	0.456729
B	RPS6KB2	2.07993	0.738328	0.0375319	0.456729
B	ARHGEF6	2.07719	2.35649	0.0377836	0.459125
B	TTC14	2.07673	0.321462	0.0378268	0.459484
B	TMEM205	2.07641	1.54302	0.0378565	0.459678
B	POP4	2.06998	0.60841	0.038454	0.46609
B	PREX1	2.06848	1.02191	0.0385947	0.467586
B	CASP7	2.06522	0.719203	0.0389025	0.470675
B	ABCE1	2.06103	0.266081	0.0393005	0.474916
B	LTA	2.06093	1.1542	0.0393097	0.474916
B	AGO3	2.05412	0.932383	0.0399643	0.48161
B	RSRC1	2.05117	0.491656	0.04025	0.484036
B	RSBN1L	2.04666	0.773297	0.0406912	0.488965
B	PRKAG1	2.0382	1.01409	0.0415302	0.49762
B	SPOPL	2.03735	0.54564	0.0416148	0.498278
B	TCEA2	2.03711	0.873257	0.0416385	0.498384
B	MRPL27	2.03419	0.645341	0.0419321	0.500826
B	WDR45	2.03397	0.66679	0.0419548	0.500919
B	MEA1	2.0333	1.65965	0.042022	0.501542
B	PITPNA-AS1	2.03216	1.45509	0.0421371	0.502737
B	LINC00324	2.02957	0.553938	0.0423998	0.505332
B	CDK5RAP3	2.0271	0.911883	0.0426523	0.50798
B	SHMT2	2.0243	0.932923	0.0429391	0.511033
B	ARIH2OS	2.02374	1.3232	0.0429971	0.511542
B	ING5	2.02194	0.639711	0.0431827	0.513385
B	ABCG1	2.02035	0.314209	0.0433467	0.51497
B	NELFE	2.02006	0.601117	0.0433771	0.515149
B	TMUB2	2.01614	0.642667	0.0437852	0.518893
B	TMUB1	2.01473	0.665484	0.0439328	0.520458
B	NUTF2	2.014	0.545757	0.0440097	0.521001
B	SLC25A45	2.01294	1.52886	0.0441205	0.521414
B	RP2	2.01293	0.584394	0.0441223	0.521414
B	FBXO9	2.01055	0.799675	0.0443727	0.524004
B	CTBP1	2.00648	0.764427	0.044805	0.528364
B	TTC32	2.00627	0.499209	0.0448278	0.528448
B	ICA1L	2.00041	0.756666	0.0454563	0.535105
B	ACTR6	1.99891	0.48612	0.0456178	0.536629
B	RAP1GDS1	1.99778	0.552414	0.04574	0.537689
B	PRKAR1A	1.99551	0.319372	0.0459877	0.540076
B	BCL7C	1.99197	0.45595	0.0463743	0.544002
B	ADPGK	1.98883	0.260792	0.0467194	0.547667
B	YARS	1.98811	0.417648	0.0467998	0.548418
B	UQCR10	1.98748	0.255788	0.0468697	0.549045
B	MAML2	1.98334	1.18044	0.0473292	0.553462
B	TRAF3IP3	1.97775	1.31214	0.0479566	0.560016
B	DHPS	1.97524	1.08228	0.0482405	0.563052
B	UFD1	1.97111	0.385815	0.0487113	0.567712
B	PKIG	1.96479	0.540185	0.0494388	0.574914
B	MYEF2	-1.96169	-0.611541	0.0497984	0.578703
B	TRIM39	-1.96465	-1.01809	0.0494551	0.574914
B	NFKBIB	-1.96471	-0.285965	0.0494473	0.574914
B	FGFRL1	-1.96492	-1.98621	0.0494231	0.574914
B	DCUN1D1	-1.96707	-0.311324	0.0491749	0.572649
B	FOXK1	-1.96769	-0.306931	0.0491041	0.572023
B	MPRIP-AS1	-1.97241	-1.93891	0.0485625	0.566304
B	UBE2D1	-1.9726	-0.434582	0.0485413	0.566253
B	CD80	-1.97886	-1.30372	0.0478313	0.558748
B	PEX2	-1.97958	-0.363341	0.0477507	0.558001
B	DZANK1	-1.9826	-1.64154	0.0474124	0.554241
B	GGA3	-1.98343	-0.650747	0.0473198	0.553462
B	REPS1	-1.98384	-0.778409	0.0472739	0.5532
B	NBDY	-1.98906	-0.273672	0.0466945	0.547567
B	TNKS2	-1.99305	-0.274083	0.0462556	0.542799
B	ETFDH	-1.99788	-0.438622	0.0457302	0.537689
B	LMTK2	-1.99934	-0.858666	0.045572	0.536279
B	SNAPC4	-2.00091	-1.80304	0.0454016	0.534648
B	RBM27	-2.00571	-0.417427	0.0448874	0.528964
B	CLPTM1	-2.00732	-0.720075	0.0447155	0.527495
B	ELOF1	-2.01299	-0.381118	0.0441158	0.521414
B	METTL17	-2.01347	-0.437449	0.0440654	0.521414
B	IPO7	-2.01434	-0.327622	0.0439742	0.520765
B	RBM18	-2.01822	-0.553284	0.0435681	0.516503
B	JADE3	-2.01822	-0.644435	0.0435681	0.516503
B	MTPAP	-2.01828	-0.335282	0.0435616	0.516503
B	ZCCHC8	-2.01852	-0.407809	0.0435376	0.516503
B	JMJD6	-2.01921	-0.464809	0.0434655	0.516016
B	TFEC	-2.02273	-1.14623	0.0431006	0.512591
B	RNF111	-2.02581	-0.720626	0.0427845	0.509374
B	LMAN1	-2.02722	-0.374057	0.0426402	0.50798
B	SPART	-2.0317	-0.498584	0.0421845	0.503124
B	NOL10	-2.03589	-0.347397	0.0417613	0.499141
B	RELT	-2.03677	-0.604241	0.0416736	0.498489
B	ZNF100	-2.03803	-0.827477	0.0415471	0.497645
B	C21orf2	-2.04088	-0.285632	0.0412631	0.494774
B	ZNF317	-2.04126	-0.415079	0.041225	0.494494
B	HIST1H2AL	-2.04243	-2.03973	0.0411092	0.493457
B	AC015813.1	-2.04371	-1.09794	0.0409819	0.492106
B	KDM6A	-2.04514	-0.442883	0.0408411	0.49059
B	TNFRSF10B	-2.04851	-0.507605	0.0405104	0.486967
B	SPRTN	-2.05115	-0.280451	0.0402522	0.484036
B	SEC22C	-2.05285	-0.308483	0.0400872	0.482918
B	TRIM33	-2.05414	-0.277441	0.0399621	0.48161
B	HRAS	-2.05452	-0.804087	0.039925	0.481483
B	KHSRP	-2.05816	-0.377494	0.0395752	0.477608
B	RPS6KA3	-2.05904	-0.268086	0.0394903	0.476755
B	WDR44	-2.05992	-0.974138	0.0394061	0.47591
B	GOLGA8A	-2.06284	-0.537011	0.0391276	0.473058
B	YY1AP1	-2.06541	-0.681442	0.0388844	0.470626
B	B3GLCT	-2.06837	-1.03719	0.0386053	0.467586
B	ZFAND1	-2.07059	-0.380262	0.0383976	0.465574
B	KDM7A	-2.07153	-0.489867	0.0383095	0.464675
B	ACOT9	-2.07492	-0.464771	0.0379943	0.461184
B	PIGS	-2.07727	-1.24307	0.0377768	0.459125
B	UBE4A	-2.07904	-0.336553	0.0376138	0.457559
B	PPP2R2D	-2.08418	-0.263358	0.0371436	0.452496
B	NRBP1	-2.08659	-0.307332	0.0369252	0.449999
B	PSEN1	-2.0874	-0.328648	0.0368523	0.449274
B	IL16	-2.08837	-0.340462	0.0367648	0.448456
B	TTC37	-2.08888	-0.32551	0.0367185	0.448212
B	HIST4H4	-2.09001	-0.884068	0.0366171	0.447382
B	TMEM33	-2.09023	-0.515614	0.0365968	0.447297
B	RBM48	-2.0908	-0.343621	0.0365462	0.446842
B	TMEM67	-2.09475	-0.852001	0.0361936	0.443431
B	ZBTB18	-2.09627	-0.531379	0.0360579	0.442
B	SLC37A3	-2.09644	-0.808042	0.0360429	0.442
B	SMIM12	-2.10238	-0.311379	0.0355199	0.436841
B	TMEM231	-2.10416	-1.62088	0.0353642	0.435086
B	PPP6R3	-2.10628	-0.297262	0.0351802	0.433299
B	PAXBP1	-2.10731	-0.376097	0.0350907	0.432515
B	TTN-AS1	-2.1102	-1.30825	0.0348409	0.429909
B	CTSC	-2.11026	-0.685539	0.034836	0.429909
B	SEMA4D	-2.11071	-0.654577	0.0347977	0.429692
B	PIGA	-2.11113	-0.954835	0.0347613	0.42956
B	U2AF1L5	-2.1146	-0.924956	0.0344639	0.426682
B	GTPBP8	-2.12063	-0.922985	0.0339529	0.421433
B	TM2D2	-2.12272	-0.847149	0.0337771	0.419872
B	TRIM23	-2.12399	-0.587243	0.0336708	0.418862
B	ANKRD28	-2.12495	-0.333351	0.0335907	0.418176
B	GCN1	-2.12584	-0.855484	0.0335165	0.417406
B	SPAG1	-2.12743	-0.670163	0.0333847	0.416074
B	ZNF821	-2.12957	-0.283985	0.0332072	0.414039
B	NABP1	-2.13376	-0.488545	0.0328625	0.410481
B	DDX55	-2.13542	-0.607664	0.0327269	0.40894
B	HMGB3	-2.13551	-1.11746	0.0327196	0.40894
B	ESYT2	-2.13589	-0.762119	0.0326883	0.408762
B	AL021453.1	-2.13612	-0.711413	0.0326694	0.408679
B	SLC25A4	-2.13654	-0.805469	0.0326354	0.408406
B	RRP36	-2.13657	-0.91476	0.0326332	0.408406
B	DNAJC1	-2.13915	-0.45319	0.0324235	0.406359
B	DESI2	-2.13982	-0.299224	0.0323696	0.405836
B	SURF4	-2.14089	-0.422858	0.0322826	0.404897
B	BMF	-2.14196	-1.22124	0.0321963	0.404117
B	ZNF703	-2.14384	-1.51229	0.0320455	0.402525
B	PSMD9	-2.14881	-0.626477	0.0316498	0.397704
B	TCEAL4	-2.1519	-0.502559	0.0314051	0.395073
B	SIRT1	-2.15273	-0.411725	0.0313403	0.394405
B	HYPK	-2.1557	-0.734576	0.0311069	0.391762
B	MTMR3	-2.15684	-0.904846	0.031018	0.391064
B	ZNF654	-2.15945	-0.709743	0.0308155	0.389115
B	DHX30	-2.16099	-0.360953	0.0306963	0.387757
B	TOP2B	-2.16343	-0.396114	0.0305078	0.385665
B	TYW3	-2.16384	-0.337454	0.030477	0.385422
B	HK1	-2.16685	-0.642494	0.0302461	0.382935
B	WASL	-2.16686	-0.7587	0.0302457	0.382935
B	AC098818.2	-2.16919	-0.742291	0.0300685	0.381128
B	MBIP	-2.16978	-0.405799	0.0300232	0.380831
B	LETM1	-2.17163	-0.516855	0.0298837	0.379348
B	STK16	-2.17245	-0.652586	0.029822	0.378852
B	AGFG1	-2.17276	-0.300319	0.0297982	0.378694
B	ZNF254	-2.17618	-0.404219	0.0295418	0.375862
B	YTHDC2	-2.17745	-0.286457	0.0294467	0.374794
B	ZMYM5	-2.17795	-0.749514	0.0294097	0.374466
B	AC084033.3	-2.18181	-0.586465	0.0291233	0.371383
B	FAM118A	-2.18183	-0.614712	0.029122	0.371383
B	MAPKAPK5	-2.18745	-0.401743	0.0287099	0.366668
B	URGCP	-2.18852	-1.01248	0.0286314	0.365945
B	MAD1L1	-2.1889	-0.519711	0.0286039	0.365733
B	CWF19L2	-2.19037	-0.27181	0.0284975	0.36479
B	SEC61A2	-2.19209	-0.782817	0.0283727	0.363331
B	TM9SF2	-2.19276	-0.282103	0.0283247	0.362993
B	ANKDD1A	-2.19587	-1.63278	0.028101	0.360678
B	QSOX2	-2.19851	-0.501821	0.0279126	0.358534
B	ZNF141	-2.20245	-0.48884	0.0276336	0.355495
B	MMGT1	-2.20452	-0.405586	0.0274875	0.353887
B	CD27	-2.20526	-1.25555	0.027436	0.35336
B	BTAF1	-2.20913	-0.442818	0.0271655	0.350549
B	ITPRIP	-2.21302	-1.0514	0.0268961	0.347741
B	UAP1	-2.21508	-0.567589	0.0267549	0.346049
B	RAP2B	-2.21534	-0.567985	0.0267371	0.345952
B	SEPHS2	-2.21553	-0.456791	0.0267235	0.34591
B	DGCR6	-2.22094	-2.78073	0.0263554	0.341408
B	SNX18	-2.22279	-0.967638	0.0262299	0.340046
B	GMNN	-2.223	-1.71218	0.0262158	0.339995
B	RASA3	-2.22465	-1.24848	0.026105	0.338951
B	CLIC4	-2.22825	-0.372647	0.0258639	0.33621
B	NDUFS3	-2.22932	-0.294728	0.0257925	0.335543
B	BATF	-2.23141	-1.35774	0.0256538	0.334256
B	NUP50	-2.23385	-0.57067	0.025493	0.33229
B	A1BG	-2.23411	-0.371611	0.0254755	0.332192
B	SETD1A	-2.23508	-0.852532	0.0254122	0.331624
B	CD151	-2.24051	-1.37137	0.0250578	0.32751
B	CTCF	-2.2466	-0.321352	0.0246656	0.322886
B	WDR82	-2.25431	-0.251228	0.0241767	0.316981
B	KCTD20	-2.25828	-0.395892	0.0239282	0.314215
B	KIAA1191	-2.26058	-0.764688	0.0237852	0.312827
B	IMPA1	-2.26118	-0.554522	0.0237482	0.312462
B	OSBP	-2.26504	-0.309306	0.0235101	0.309938
B	AL731577.1	-2.26869	-2.23891	0.0232875	0.307486
B	ANKRD36	-2.27289	-0.801758	0.0230327	0.304602
B	CYB5R3	-2.27458	-0.552719	0.0229309	0.303615
B	PICALM	-2.2755	-0.467522	0.0228758	0.303004
B	SUGT1	-2.27829	-0.430231	0.0227094	0.301157
B	SGTB	-2.2787	-0.48745	0.0226852	0.301157
B	MIER3	-2.2803	-1.26444	0.0225901	0.30005
B	KPNA6	-2.28088	-0.341961	0.0225557	0.299738
B	SMURF2	-2.28319	-0.628751	0.0224192	0.298253
B	UGCG	-2.287	-0.255138	0.022196	0.295753
B	PTCD3	-2.29074	-0.41371	0.0219787	0.293207
B	NXF1	-2.29216	-0.662587	0.0218966	0.292344
B	THAP11	-2.29357	-0.97959	0.0218154	0.291376
B	POM121C	-2.29422	-0.513753	0.0217778	0.291239
B	MPST	-2.29883	-0.917019	0.0215144	0.288074
B	TXNDC12	-2.30946	-0.448501	0.0209178	0.280617
B	FAM222A	-2.31111	-3.21629	0.0208267	0.27973
B	DBR1	-2.31273	-1.28367	0.0207375	0.278755
B	RAD54L2	-2.31327	-0.772233	0.0207077	0.278467
B	ATP6V0A2	-2.31376	-0.504652	0.0206808	0.278216
B	EMC10	-2.32094	-0.263393	0.02029	0.273398
B	FZR1	-2.32864	-0.975846	0.0198782	0.268604
B	CAPN7	-2.32996	-0.320117	0.019808	0.267764
B	VEZF1	-2.33538	-0.466761	0.0195234	0.264129
B	CS	-2.33616	-0.400895	0.0194828	0.263793
B	HES6	-2.34403	-1.02082	0.0190767	0.258921
B	ITCH	-2.34476	-0.399168	0.0190392	0.258517
B	ABL1	-2.34724	-1.10066	0.0189129	0.256906
B	IRAK2	-2.34901	-0.983227	0.0188232	0.255894
B	FZD3	-2.34954	-1.68033	0.0187967	0.255845
B	RRP8	-2.35468	-0.389197	0.0185386	0.252845
B	TDP2	-2.35489	-0.665839	0.0185281	0.252806
B	AC104024.1	-2.35794	-2.06076	0.0183769	0.25115
B	BAG4	-2.35886	-0.882825	0.0183314	0.250806
B	THAP9-AS1	-2.35903	-0.572571	0.0183228	0.250806
B	ELOA	-2.35913	-0.393087	0.0183178	0.250806
B	LRRC40	-2.3592	-0.513144	0.0183144	0.250806
B	WDR37	-2.35933	-1.47262	0.018308	0.250806
B	COMMD7	-2.36309	-0.372963	0.0181232	0.248494
B	PTPN11	-2.36592	-0.303401	0.0179855	0.246909
B	ARNTL	-2.36724	-0.726695	0.0179215	0.246232
B	GZF1	-2.36749	-1.18297	0.0179092	0.246164
B	CD82	-2.36872	-0.848112	0.0178498	0.245548
B	MRPL19	-2.37017	-0.497806	0.0177797	0.244785
B	CHST2	-2.3711	-0.948648	0.017735	0.24427
B	XPA	-2.37488	-0.323713	0.0175545	0.241982
B	DR1	-2.37977	-0.264764	0.0173233	0.239091
B	TRPC4AP	-2.38595	-0.61673	0.0170349	0.2354
B	DHX29	-2.38627	-0.360773	0.0170203	0.235295
B	TMBIM1	-2.38777	-0.659503	0.016951	0.234434
B	JDP2	-2.38856	-1.55232	0.0169146	0.234027
B	RHOBTB3	-2.39055	-2.42725	0.0168232	0.233051
B	TMCO1	-2.39238	-0.301244	0.0167396	0.232054
B	KDM5B	-2.39264	-0.696189	0.0167278	0.232017
B	TTC7A	-2.39428	-0.440582	0.0166529	0.231265
B	ZMIZ1	-2.39776	-2.31185	0.0164956	0.22927
B	AARSD1	-2.39878	-1.19965	0.0164496	0.228821
B	ZNF335	-2.39925	-0.553378	0.0164289	0.228627
B	TRIM13	-2.40426	-0.358129	0.0162053	0.225797
B	GORASP2	-2.40489	-0.335225	0.0161773	0.2255
B	SUPT6H	-2.40835	-0.484164	0.0160249	0.223655
B	AP5M1	-2.4118	-0.579218	0.0158738	0.22173
B	SESN1	-2.41685	-0.361928	0.0156554	0.219136
B	KLHL2	-2.41826	-0.884978	0.0155951	0.218383
B	CDADC1	-2.41886	-0.736556	0.0155692	0.218112
B	SRP68	-2.41949	-1.06174	0.0155422	0.217825
B	ZC3H12A	-2.42359	-0.604092	0.0153679	0.215652
B	IPO5	-2.42386	-0.376017	0.0153567	0.215585
B	RIOK1	-2.42945	-0.28273	0.0151217	0.212731
B	ATAD3B	-2.42951	-1.25606	0.0151191	0.212731
B	CD58	-2.43787	-1.45853	0.0147741	0.20854
B	TMEM183A	-2.44905	-0.394394	0.0143232	0.202688
B	POLR2B	-2.4508	-0.291071	0.0142538	0.201792
B	MORF4L2	-2.45502	-0.390327	0.0140877	0.199608
B	TIGAR	-2.45642	-0.704125	0.0140329	0.199001
B	BMI1	-2.46069	-0.717788	0.0138669	0.197146
B	RAE1	-2.4614	-0.499632	0.0138394	0.196839
B	POM121	-2.46746	-0.522579	0.0136075	0.193869
B	RAB20	-2.47088	-2.43721	0.0134781	0.19219
B	FYN	-2.47352	-0.645597	0.0133788	0.190854
B	ATP9B	-2.47497	-0.640481	0.0133248	0.190165
B	MYO5A	-2.47506	-0.683403	0.0133215	0.190165
B	RLIM	-2.4779	-0.398355	0.0132158	0.188931
B	NAPG	-2.48034	-0.466535	0.0131258	0.187805
B	DIRC2	-2.48116	-0.814849	0.0130956	0.187532
B	CBFB	-2.48227	-0.626095	0.013055	0.187031
B	NUTM2A-AS1	-2.48289	-0.590296	0.0130321	0.186782
B	INPP5K	-2.48377	-0.850682	0.0129999	0.186401
B	NAP1L4	-2.48475	-0.35714	0.0129642	0.185968
B	PPIL4	-2.4896	-0.335268	0.0127888	0.183705
B	FAM53B	-2.49385	-0.357669	0.0126364	0.181655
B	CITED4	-2.49615	-1.18402	0.012555	0.180638
B	PTRHD1	-2.50529	-0.305003	0.0122351	0.17649
B	PI4K2A	-2.50936	-0.924674	0.0120949	0.174694
B	RTN4	-2.51093	-0.251664	0.0120413	0.173995
B	FAM45A	-2.51384	-1.0012	0.0119426	0.172717
B	GALNTL6	-2.51435	-3.48022	0.0119253	0.172541
B	ATAD2	-2.51498	-0.679472	0.0119039	0.172381
B	RGPD2	-2.5172	-2.09098	0.0118293	0.171596
B	CNOT8	-2.51891	-0.283056	0.0117718	0.170911
B	MIR22HG	-2.52425	-0.921819	0.0115945	0.168555
B	TBC1D12	-2.5315	-1.43625	0.0113576	0.165327
B	PCBP3	-2.5381	-3.03996	0.0111455	0.162592
B	SEC23A	-2.5414	-0.582785	0.0110411	0.161159
B	MDM2	-2.54173	-0.314618	0.0110306	0.161125
B	DYNC1LI1	-2.54193	-0.304162	0.0110244	0.161105
B	PRKAR2A	-2.54623	-0.435973	0.0108892	0.159338
B	STRN4	-2.54864	-0.965616	0.0108143	0.15838
B	PFKFB3	-2.54938	-1.26565	0.0107916	0.158186
B	TTC21B	-2.55049	-0.561401	0.0107571	0.157749
B	CBLL1	-2.55287	-0.391191	0.010684	0.156815
B	TNFRSF10A	-2.56095	-0.523754	0.0104385	0.153345
B	SMPD4	-2.56826	-0.449299	0.0102211	0.150415
B	HEATR1	-2.56931	-0.546644	0.0101903	0.150027
B	AC005037.1	-2.57699	-1.87697	0.00996658	0.146863
B	STAT5A	-2.57773	-0.856515	0.0099453	0.146613
B	QRICH1	-2.58278	-0.448817	0.00980066	0.144736
B	GYG1	-2.58388	-0.676265	0.00976963	0.144405
B	CBX6	-2.58517	-0.602167	0.00973311	0.143928
B	ZNF281	-2.58801	-0.316179	0.00965316	0.142858
B	KCNN4	-2.58871	-1.71528	0.00963374	0.142647
B	RPAIN	-2.58955	-0.365314	0.00961011	0.14236
B	KHDC4	-2.59203	-0.606466	0.00954122	0.141402
B	RAB3GAP2	-2.59347	-0.39414	0.00950141	0.140946
B	CACYBP	-2.59363	-0.416048	0.00949674	0.140946
B	PATL1	-2.59581	-0.468733	0.00943694	0.140229
B	MVD	-2.59603	-1.09537	0.00943075	0.140199
B	HIST1H2BC	-2.59888	-1.15175	0.00935287	0.139103
B	MRGBP	-2.60049	-0.583785	0.00930901	0.138512
B	SENP6	-2.60406	-0.25068	0.00921261	0.137321
B	ZNF627	-2.60579	-2.0863	0.00916618	0.136751
B	TSTD2	-2.60832	-0.567582	0.00909879	0.135866
B	KDM5D	-2.61033	-1.00956	0.00904541	0.135129
B	CCNYL1	-2.6105	-1.05328	0.00904094	0.135123
B	HIST1H2AC	-2.6122	-0.949949	0.00899617	0.134513
B	SNRNP48	-2.61433	-0.864214	0.00894037	0.133918
B	DOT1L	-2.61643	-0.961601	0.00888547	0.133155
B	KATNAL1	-2.61787	-1.35602	0.00884797	0.132652
B	RELA	-2.62108	-0.338515	0.00876512	0.131646
B	CSNK1G2	-2.62145	-0.395665	0.00875555	0.131561
B	UBN1	-2.62171	-0.529288	0.00874903	0.131522
B	DDIT3	-2.62203	-0.33037	0.00874079	0.131457
B	EMILIN2	-2.62507	-1.39679	0.00866314	0.130347
B	SAFB	-2.63314	-0.303463	0.00845996	0.127577
B	KHDRBS3	-2.6362	-2.55896	0.00838399	0.126545
B	USP11	-2.63785	-0.336903	0.00834339	0.125989
B	ERICH1	-2.63853	-0.270967	0.00832675	0.125794
B	TRAPPC2L	-2.63977	-0.438139	0.00829633	0.125391
B	AHNAK	-2.64063	-0.445615	0.00827524	0.125128
B	RNF38	-2.64601	-0.427481	0.00814463	0.12332
B	HBS1L	-2.64882	-0.322732	0.0080774	0.122358
B	DCAF5	-2.65399	-0.612504	0.00795465	0.120607
B	DCP2	-2.65491	-0.43291	0.00793301	0.120388
B	HIPK1	-2.65499	-0.563003	0.00793115	0.120388
B	RARS	-2.65967	-0.603579	0.00782165	0.118805
B	C11orf1	-2.66195	-0.994445	0.0077689	0.118111
B	ZNF395	-2.66543	-0.486989	0.00768896	0.117055
B	PRMT9	-2.66739	-0.724431	0.00764433	0.116534
B	NCBP3	-2.67029	-0.479362	0.00757852	0.115794
B	ZRANB1	-2.67301	-0.459386	0.00751738	0.115017
B	MTA2	-2.67437	-1.67567	0.00748698	0.114604
B	HMGXB3	-2.68025	-0.670011	0.00735668	0.112764
B	MIGA1	-2.681	-0.500897	0.00734033	0.112565
B	SACS	-2.68333	-0.809115	0.0072894	0.111835
B	MED13	-2.68369	-0.258353	0.00728154	0.111766
B	RALGDS	-2.68432	-1.1207	0.00726779	0.111606
B	RNF216	-2.68659	-0.440087	0.00721865	0.110902
B	ZNF638	-2.68775	-0.562362	0.00719359	0.110618
B	NFKBIZ	-2.68787	-0.260521	0.00719092	0.110618
B	EIF2B5	-2.69214	-0.52825	0.00709951	0.109423
B	CDK16	-2.69248	-0.882314	0.00709231	0.109412
B	DNAJC3	-2.69411	-0.2722	0.00705772	0.108929
B	FUBP3	-2.69515	-0.953489	0.00703578	0.10869
B	PTTG1IP	-2.69662	-1.33782	0.00700464	0.108309
B	C17orf49	-2.69967	-0.630046	0.00694073	0.10742
B	SNX4	-2.69984	-0.936201	0.00693732	0.107416
B	TNRC6C	-2.70054	-1.24047	0.00692276	0.10729
B	ZBTB38	-2.70176	-0.691878	0.00689733	0.106945
B	SAMD4B	-2.70372	-0.665252	0.00685673	0.106513
B	RASA4	-2.70614	-1.07495	0.00680709	0.105938
B	C16orf87	-2.70665	-0.387461	0.00679669	0.105825
B	TXLNG	-2.70899	-0.382901	0.00674882	0.105129
B	CCNK	-2.71102	-0.258982	0.00670775	0.104586
B	TAB2	-2.71178	-0.453853	0.00669236	0.104395
B	CNOT4	-2.71464	-0.267709	0.00663475	0.103544
B	ARFGEF2	-2.71623	-0.311233	0.00660307	0.10329
B	SLC35E1	-2.71695	-0.764101	0.00658869	0.103113
B	EIF2B4	-2.71724	-0.856653	0.00658297	0.103072
B	RHBDD2	-2.72056	-0.672414	0.00651708	0.102088
B	GATAD2B	-2.72192	-0.561355	0.00649045	0.101722
B	NELFCD	-2.72229	-0.46412	0.00648314	0.101699
B	DENND3	-2.72345	-0.344718	0.00646039	0.101389
B	DRAM1	-2.73104	-0.457142	0.00631345	0.0992689
B	SNHG19	-2.73665	-0.601114	0.00620678	0.097729
B	HABP4	-2.73723	-1.87987	0.00619583	0.0976024
B	AEBP2	-2.73783	-0.501935	0.00618458	0.0975168
B	PCMT1	-2.73859	-0.861363	0.00617038	0.0973388
B	DDB1	-2.74078	-0.352094	0.00612933	0.0967368
B	SYT11	-2.74256	-1.38727	0.00609617	0.0962587
B	RAB3IP	-2.74966	-0.872287	0.00596576	0.0942882
B	STX11	-2.76054	-0.665742	0.00577066	0.0915065
B	SAT2	-2.76066	-0.420467	0.00576846	0.0915065
B	EZH2	-2.76067	-0.476295	0.00576836	0.0915065
B	SDR42E2	-2.76742	-1.25689	0.00565015	0.089808
B	PBDC1	-2.76844	-0.400672	0.00563249	0.0895696
B	ABR	-2.7757	-1.3245	0.00550829	0.0876777
B	UBE3A	-2.77901	-0.25889	0.00545246	0.0869129
B	CCNC	-2.78146	-0.275408	0.00541142	0.0863408
B	ARRDC2	-2.78362	-0.322692	0.00537562	0.0858103
B	RANBP6	-2.7839	-0.577597	0.00537095	0.0857766
B	AL360012.1	-2.78505	-0.555514	0.00535202	0.085515
B	ESAM	-2.79101	-2.70247	0.00525435	0.0840345
B	POLR2D	-2.79263	-0.517434	0.00522822	0.0836965
B	RSBN1	-2.79318	-0.329823	0.00521921	0.0835921
B	AC020911.2	-2.79732	-0.73327	0.00515289	0.0826088
B	TMEM165	-2.79801	-0.262113	0.00514193	0.0824725
B	MGAT2	-2.80065	-0.586233	0.00509998	0.0818779
B	PTCH2	-2.80088	-0.712955	0.00509641	0.0818599
B	RNF220	-2.8022	-0.442232	0.00507561	0.0816431
B	ZNF669	-2.80743	-0.435871	0.00499387	0.0804392
B	DNAJB12	-2.81324	-0.503207	0.00490445	0.0791176
B	BCL7A	-2.81392	-0.478895	0.00489414	0.0789976
B	FBXW11	-2.81793	-0.458077	0.00483344	0.0781224
B	RGS10	-2.82171	-0.58482	0.00477678	0.0772438
B	ACTR1A	-2.82348	-1.21438	0.00475047	0.0768554
B	TDG	-2.82743	-0.323335	0.00469229	0.0760242
B	NUP214	-2.83965	-0.476659	0.00451634	0.0733862
B	ZNRD1	-2.84556	-0.3286	0.00443337	0.0721779
B	UHRF1BP1L	-2.84565	-0.559479	0.00443212	0.0721779
B	CAPRIN1	-2.84577	-0.330087	0.00443039	0.0721779
B	MEF2D	-2.84683	-0.500636	0.00441574	0.0719957
B	MYSM1	-2.84978	-0.395438	0.004375	0.0714009
B	MTRF1L	-2.85978	-0.425884	0.00423942	0.0692893
B	ZNF511	-2.85997	-0.413815	0.00423678	0.0692799
B	ATL2	-2.86137	-0.480372	0.00421821	0.0690099
B	RNF10	-2.86287	-0.352867	0.00419821	0.0687498
B	ATF6	-2.86292	-0.530145	0.00419762	0.0687498
B	ATXN7L3	-2.86426	-0.60773	0.00417987	0.0685163
B	PREPL	-2.86638	-0.959897	0.00415197	0.0680923
B	SNX5	-2.86782	-0.278826	0.00413315	0.0678168
B	MAP7D1	-2.8694	-0.735016	0.00411249	0.0675109
B	CRY2	-2.87237	-0.987887	0.00407401	0.0669447
B	AZIN1	-2.87536	-0.449715	0.00403571	0.0663479
B	SFT2D1	-2.88044	-0.391059	0.00397116	0.0653828
B	NAA16	-2.88336	-0.69071	0.00393458	0.0648124
B	GTF3C4	-2.88444	-0.530558	0.00392115	0.0646228
B	SYNGR3	-2.88611	-1.50155	0.00390034	0.0643115
B	TGFBRAP1	-2.88711	-0.875121	0.00388799	0.0642025
B	LRPPRC	-2.88887	-0.380471	0.0038663	0.0639073
B	GADD45A	-2.88987	-1.37981	0.00385397	0.063735
B	NCAPH2	-2.88991	-0.970832	0.00385349	0.063735
B	ATF2	-2.89224	-0.741224	0.0038251	0.0633513
B	EMC4	-2.89264	-0.333388	0.00382016	0.0633007
B	CCDC82	-2.89745	-0.398846	0.00376213	0.0624626
B	MALSU1	-2.90467	-0.488093	0.00367639	0.0610995
B	FGFR1	-2.90514	-2.95976	0.0036709	0.0610384
B	XAB2	-2.90573	-0.783718	0.00366402	0.0609544
B	OSBPL8	-2.90964	-0.311669	0.00361846	0.060286
B	NUDC	-2.90992	-0.320535	0.00361526	0.0602627
B	TMEM242	-2.90992	-0.348496	0.00361519	0.0602627
B	ATP2A2	-2.91188	-0.730227	0.00359256	0.0599439
B	AL669831.5	-2.91317	-0.897727	0.0035778	0.0597273
B	SSFA2	-2.91447	-0.976546	0.00356296	0.0595093
B	RC3H2	-2.9228	-0.387818	0.00346903	0.0580271
B	NFATC1	-2.9237	-0.65206	0.00345893	0.057887
B	YTHDF3	-2.92495	-0.435019	0.00344517	0.0576855
B	SHISA8	-2.92642	-1.76433	0.00342885	0.0574409
B	CSNK2A2	-2.93235	-0.435048	0.00336407	0.0564404
B	RABGEF1	-2.93254	-1.56258	0.003362	0.0564338
B	MED23	-2.93257	-0.306719	0.00336169	0.0564338
B	EIF4G1	-2.93407	-0.369093	0.00334549	0.0562129
B	GPAT4	-2.94084	-0.641666	0.0032732	0.0550259
B	TOB2	-2.94459	-0.839504	0.00323385	0.0544189
B	TM9SF3	-2.95293	-0.341159	0.00314775	0.0530498
B	MAT2A	-2.95353	-0.47972	0.0031416	0.0529728
B	ANXA11	-2.95533	-0.27306	0.00312334	0.0526914
B	ABHD14B	-2.96091	-0.463342	0.00306727	0.0517977
B	BRD1	-2.9641	-0.540942	0.00303569	0.0513678
B	HCST	-2.97916	-0.713219	0.00289042	0.0490829
B	PPP6C	-2.9796	-0.393323	0.00288622	0.0490364
B	CHKA	-2.98699	-1.03597	0.00281743	0.0479649
B	TFDP1	-2.98895	-0.622425	0.00279934	0.0476812
B	INSR	-2.98998	-2.74632	0.00278995	0.0475455
B	SUPT16H	-2.99375	-0.260234	0.00275569	0.0470093
B	HDAC7	-2.99435	-0.723643	0.00275034	0.046942
B	WDR26	-2.99991	-0.335126	0.00270058	0.0461396
B	SMIM13	-3.01315	-0.820255	0.00258553	0.0443094
B	ZNF721	-3.01394	-0.322678	0.00257877	0.0442161
B	TOX2	-3.01662	-2.63584	0.00255614	0.0438729
B	ZDHHC20	-3.02165	-0.409737	0.00251404	0.0432168
B	RCOR3	-3.02658	-0.643721	0.00247337	0.042583
B	TBK1	-3.02718	-0.459556	0.00246843	0.04252
B	MOB4	-3.03178	-0.365349	0.00243116	0.0418994
B	UNC119	-3.0382	-0.586299	0.00237993	0.041101
B	MXD4	-3.04012	-0.358467	0.00236483	0.0409034
B	PPM1G	-3.04034	-0.420432	0.00236315	0.0409
B	NUDT21	-3.04235	-0.452634	0.00234735	0.040664
B	UBE2M	-3.04249	-0.457388	0.0023463	0.040664
B	RHEB	-3.05119	-0.257727	0.00227939	0.039589
B	LUC7L	-3.05279	-0.336241	0.00226722	0.0394184
B	FAM177A1	-3.05617	-0.320097	0.00224183	0.0390376
B	KMT5A	-3.05787	-0.64305	0.00222913	0.0388476
B	CAB39	-3.05838	-0.815562	0.00222536	0.0388112
B	FBXO21	-3.05984	-0.278141	0.00221457	0.0386433
B	TMEM107	-3.06697	-0.472615	0.0021624	0.0378312
B	CEP350	-3.06724	-0.495041	0.00216048	0.0378174
B	ZNF529	-3.0718	-0.861414	0.00212773	0.0372637
B	FAM169A	-3.07786	-0.82208	0.00208496	0.0366485
B	PCSK7	-3.07835	-0.275564	0.00208153	0.0366074
B	GTF2F1	-3.09357	-0.434671	0.00197762	0.0348714
B	WRN	-3.09908	-0.628172	0.00194125	0.034248
B	KBTBD8	-3.11713	-0.677065	0.00182622	0.0323207
B	ARHGEF7	-3.11749	-0.709023	0.00182398	0.0322981
B	CEP120	-3.12095	-0.685128	0.0018027	0.0319383
B	PPP4C	-3.12165	-0.334293	0.00179843	0.0318922
B	MGRN1	-3.12346	-0.570995	0.00178737	0.0317168
B	SAMSN1	-3.12378	-0.597047	0.00178545	0.0316996
B	PSAP	-3.1251	-0.352439	0.00177746	0.0315744
B	BHLHE40	-3.13878	-0.626254	0.0016965	0.0302163
B	CTR9	-3.14842	-0.570002	0.00164154	0.0292996
B	AKIRIN1	-3.15531	-0.260996	0.00160325	0.028662
B	FRMD8	-3.15884	-1.2891	0.00158399	0.0283478
B	RAB5IF	-3.16385	-0.410398	0.00155696	0.0278938
B	USP22	-3.16871	-0.456859	0.00153115	0.0274589
B	PIM2	-3.17118	-0.423412	0.00151819	0.0272429
B	VEZT	-3.17298	-0.571254	0.00150881	0.0270892
B	AL451069.2	-3.17569	-1.95194	0.00149481	0.0268521
B	RASSF5	-3.17779	-0.510894	0.001484	0.0266866
B	SMAD5	-3.18005	-0.874546	0.0014725	0.0265082
B	DYRK1A	-3.18082	-0.273106	0.00146858	0.0264518
B	NRGN	-3.18122	-2.26332	0.00146655	0.0264294
B	DCTN4	-3.18879	-0.760927	0.00142869	0.0258027
B	ADAP2	-3.18928	-1.4868	0.00142627	0.0257728
B	RB1CC1	-3.18996	-0.253466	0.00142294	0.0257264
B	TCFL5	-3.19063	-1.16427	0.00141961	0.0256939
B	LRRC41	-3.19084	-1.04916	0.00141861	0.0256897
B	ZFP91	-3.19234	-0.436454	0.00141123	0.02557
B	AQR	-3.1978	-0.681099	0.00138479	0.0251452
B	KIF20B	-3.2002	-0.326156	0.00137333	0.0249776
B	TNFAIP3	-3.20128	-0.327369	0.00136818	0.0249109
B	CRTC2	-3.2197	-0.910176	0.00128324	0.0234537
B	AC020916.1	-3.22245	-0.725079	0.00127098	0.0232549
B	RBMX2	-3.22381	-0.988754	0.00126496	0.0231574
B	SLC35B1	-3.22622	-0.63552	0.00125437	0.0229885
B	TET2	-3.22733	-0.37979	0.00124953	0.0229124
B	SDC3	-3.23429	-3.7135	0.00121945	0.0223976
B	SF3A3	-3.23532	-0.60353	0.00121506	0.0223291
B	YTHDF2	-3.23572	-0.286577	0.00121335	0.0223188
B	GAB2	-3.23851	-1.80501	0.00120154	0.022117
B	IER3IP1	-3.24364	-0.86029	0.00118013	0.0217467
B	IMP4	-3.24378	-0.343131	0.00117957	0.0217467
B	RPGR	-3.24385	-0.507554	0.00117926	0.0217467
B	SIK1	-3.25176	-0.87417	0.00114695	0.0211894
B	RALY	-3.25495	-0.348241	0.00113411	0.0209795
B	CPT1A	-3.2625	-0.926008	0.00110432	0.020451
B	MALT1	-3.26279	-0.312619	0.0011032	0.0204416
B	ICOSLG	-3.26411	-0.359858	0.0010981	0.0203582
B	ANKRD36C	-3.265	-0.841892	0.00109463	0.0203051
B	KPNA1	-3.265	-0.745507	0.00109463	0.0203051
B	KAT6A	-3.26588	-0.308814	0.00109126	0.0202751
B	RIPOR1	-3.27082	-0.989455	0.00107237	0.0199585
B	PPP2R5A	-3.2774	-0.64062	0.00104766	0.0195638
B	TENT2	-3.28232	-0.300885	0.00102956	0.0192579
B	SRPRB	-3.28851	-0.813366	0.0010072	0.0188817
B	ETFA	-3.28861	-0.663571	0.00100683	0.0188817
B	TOR1AIP2	-3.28868	-0.710214	0.00100657	0.0188817
B	DIS3	-3.29204	-0.355917	0.000994638	0.0186776
B	ARL2BP	-3.29574	-0.480032	0.000981614	0.018464
B	CLPTM1L	-3.29697	-0.746414	0.000977347	0.0183941
B	SMS	-3.30137	-0.686974	0.00096215	0.0181284
B	TULP4	-3.30989	-0.565421	0.000933333	0.0175953
B	NIN	-3.31422	-0.360713	0.000918976	0.0173491
B	LAMTOR3	-3.31695	-0.504876	0.000910063	0.0171953
B	NIPBL	-3.3261	-0.262475	0.000880716	0.016669
B	ITGAX	-3.33212	-1.83937	0.000861856	0.0163582
B	IREB2	-3.33457	-0.322489	0.000854324	0.0162244
B	VMP1	-3.33925	-0.457427	0.000840057	0.0159625
B	ITM2A	-3.33955	-0.96444	0.000839154	0.0159544
B	NORAD	-3.3401	-0.306042	0.000837468	0.0159314
B	ZFAND5	-3.34308	-0.312416	0.000828533	0.0157972
B	NOTCH2	-3.34513	-0.837247	0.000822425	0.0156897
B	CRIM1	-3.35067	-2.82477	0.000806154	0.015388
B	CDC5L	-3.35305	-0.358985	0.000799254	0.015265
B	CACUL1	-3.35745	-0.499744	0.000786645	0.0150413
B	TP53BP2	-3.36157	-0.387095	0.000775011	0.0148528
B	HGSNAT	-3.36385	-1.07293	0.000768626	0.0147388
B	DDX20	-3.36946	-0.776988	0.000753161	0.0144588
B	PLEKHA2	-3.37297	-0.343594	0.000743631	0.014284
B	TRIO	-3.3753	-0.87715	0.000737365	0.0141718
B	PDS5A	-3.37613	-0.370285	0.000735132	0.014137
B	MRPL9	-3.37693	-0.298271	0.000732995	0.014104
B	LMBR1L	-3.37938	-0.796557	0.000726485	0.0139867
B	NUP98	-3.38254	-0.472398	0.000718183	0.0138507
B	SPTLC1	-3.38424	-0.68368	0.000713757	0.0137812
B	HAGHL	-3.38884	-1.55563	0.0007019	0.0135601
B	UBQLN1	-3.38977	-0.346025	0.000699522	0.013522
B	SLC25A29	-3.39044	-2.0841	0.000697798	0.0134964
B	ITPKB	-3.39105	-1.30183	0.000696263	0.0134745
B	CARD19	-3.39696	-1.34854	0.000681398	0.0132097
B	HECTD1	-3.39885	-0.299285	0.000676694	0.0131288
B	SLC35A3	-3.39906	-0.762634	0.000676178	0.0131288
B	LMNA	-3.39953	-1.61349	0.000675008	0.0131161
B	H2AFY	-3.40281	-0.414666	0.000666965	0.0129824
B	NMD3	-3.41229	-0.592593	0.000644194	0.012583
B	ZNF394	-3.41242	-0.343262	0.000643888	0.012583
B	TMED5	-3.41293	-0.480348	0.000642676	0.012568
B	SEPT9	-3.41948	-0.35693	0.00062742	0.0122911
B	IZUMO4	-3.42115	-2.11122	0.000623569	0.0122228
B	CCNL2	-3.42791	-0.583268	0.000608255	0.0119606
B	HIST2H2AC	-3.43095	-0.450984	0.000601468	0.011845
B	SPTAN1	-3.4315	-0.531786	0.000600256	0.0118281
B	ATP11B	-3.43195	-0.482792	0.000599258	0.0118223
B	TUBB2A	-3.43256	-0.939229	0.000597901	0.0118025
B	CPSF7	-3.43419	-0.577193	0.00059433	0.0117527
B	EDN1	-3.43544	-4.01115	0.000591603	0.0117126
B	SEPT2	-3.43674	-0.289907	0.000588753	0.0116631
B	SREK1	-3.43752	-0.258015	0.000587076	0.0116436
B	NONO	-3.44769	-0.31393	0.000565403	0.0112618
B	UBE2S	-3.45794	-0.535949	0.000544318	0.0108598
B	FKBP11	-3.46814	-0.466777	0.000524066	0.0104995
B	INSIG1	-3.47991	-0.719678	0.000501575	0.0100549
B	CCPG1	-3.48211	-0.530992	0.000497473	0.00997862
B	MRPL22	-3.48363	-0.33234	0.000494662	0.00992817
B	TUBA4A	-3.4848	-0.464661	0.000492499	0.00989067
B	UBE2K	-3.48552	-0.427974	0.000491182	0.00987014
B	C1orf35	-3.48732	-0.800928	0.000487889	0.00981574
B	FBRS	-3.49294	-0.42643	0.000477731	0.00962881
B	CHORDC1	-3.49665	-0.565723	0.000471136	0.00952438
B	XPO1	-3.50057	-0.522157	0.000464271	0.00939127
B	Z93241.1	-3.50167	-0.523793	0.000462359	0.00935824
B	C15orf39	-3.50336	-2.04317	0.000459423	0.00930442
B	JAM3	-3.50448	-1.2785	0.0004575	0.00927108
B	TUBGCP5	-3.50665	-1.03238	0.000453793	0.00920153
B	PDE4A	-3.51177	-2.82753	0.00044514	0.00904245
B	DCP1A	-3.51206	-0.327837	0.000444649	0.00903796
B	CAMK2A	-3.51564	-3.47627	0.000438695	0.00892234
B	PSME4	-3.52568	-0.416073	0.00042239	0.00861162
B	PLK3	-3.53099	-0.931008	0.000414014	0.00845628
B	CSRNP1	-3.537	-0.493661	0.000404704	0.00827619
B	ENY2	-3.54317	-0.258948	0.000395352	0.00809977
B	GPR65	-3.54736	-0.625859	0.000389108	0.00797672
B	TCTN3	-3.5498	-0.826616	0.000385517	0.00790793
B	PPA1	-3.55168	-0.328989	0.000382784	0.00785669
B	PIK3C2A	-3.5556	-0.631681	0.000377123	0.00774521
B	ATP1A1	-3.56179	-0.505198	0.000368337	0.00756941
B	NEMF	-3.56246	-0.294743	0.000367396	0.00755666
B	TSPYL4	-3.5723	-0.861156	0.000353859	0.00729872
B	ISCA1	-3.5775	-0.273097	0.000346896	0.0071595
B	ZNF736	-3.58161	-0.824897	0.000341481	0.00705209
B	TSPAN14	-3.5852	-1.28001	0.000336822	0.00696031
B	KLHL18	-3.58591	-0.605185	0.000335899	0.00694965
B	TADA2B	-3.58828	-0.553865	0.000332863	0.0068996
B	SBNO1	-3.5883	-0.45622	0.000332841	0.0068996
B	SEC63	-3.59098	-0.528177	0.000329431	0.00683692
B	CCDC47	-3.59699	-0.810574	0.00032192	0.00668517
B	TGFBR1	-3.59808	-0.829805	0.000320576	0.00666139
B	USP9X	-3.59974	-0.355127	0.000318539	0.00662317
B	RRN3	-3.60291	-0.601379	0.000314679	0.00654696
B	TBC1D9	-3.60449	-1.07093	0.000312765	0.0065133
B	SLMAP	-3.60862	-0.806157	0.000307824	0.00642028
B	NFIL3	-3.61128	-0.672288	0.000304688	0.00635882
B	PA2G4	-3.61732	-0.395288	0.000297668	0.00622005
B	RANGAP1	-3.61807	-0.623971	0.000296813	0.00620606
B	MPP6	-3.61897	-0.551251	0.00029578	0.00618832
B	CCAR1	-3.62007	-0.483432	0.000294526	0.00616593
B	PRKRA	-3.64107	-0.436966	0.000271502	0.00571603
B	SCRN1	-3.64204	-1.32551	0.000270481	0.00569811
B	MAP4K5	-3.64218	-0.509954	0.000270339	0.00569811
B	CASP9	-3.64548	-1.55435	0.000266894	0.00562962
B	UBR5	-3.65026	-0.451177	0.000261973	0.00553976
B	PKM	-3.65181	-0.547682	0.000260396	0.00551336
B	SNRNP200	-3.65277	-0.353247	0.000259425	0.00549975
B	NDFIP1	-3.65569	-0.450081	0.000256494	0.00544106
B	TPP2	-3.65623	-0.619512	0.000255948	0.0054329
B	CREBBP	-3.65765	-0.396209	0.000254539	0.00540984
B	TUBB6	-3.66047	-1.43348	0.000251748	0.00535732
B	PLEKHB2	-3.67037	-0.517473	0.000242203	0.00516731
B	LRRC32	-3.67651	-5.21166	0.000236449	0.00504775
B	CSKMT	-3.67799	-0.886155	0.000235078	0.00502489
B	TUBGCP2	-3.67827	-0.57281	0.000234824	0.00502265
B	MARK3	-3.67905	-0.615948	0.000234108	0.00501055
B	CCNY	-3.68197	-0.394238	0.000231436	0.00496603
B	USPL1	-3.68603	-0.683193	0.000227782	0.00489702
B	OTUD6B-AS1	-3.69084	-0.453163	0.000223512	0.00481138
B	EIF1AD	-3.69862	-0.606735	0.000216774	0.00467536
B	STAU1	-3.70128	-0.389743	0.000214517	0.00462966
B	CLECL1	-3.70608	-1.1637	0.000210491	0.00455154
B	BMS1	-3.70775	-0.689736	0.000209108	0.00452456
B	DYNLL2	-3.72007	-0.456225	0.000199169	0.00431787
B	RPRD2	-3.72208	-0.682236	0.000197592	0.00428645
B	ELP2	-3.72213	-0.438142	0.000197548	0.00428645
B	CCDC84	-3.72652	-0.685755	0.000194138	0.0042197
B	PAG1	-3.7302	-1.32974	0.000191331	0.00416408
B	RAF1	-3.73335	-0.582422	0.000188947	0.00411486
B	GSPT1	-3.73339	-0.376364	0.000188921	0.00411486
B	SH3KBP1	-3.7365	-0.512822	0.000186599	0.00406901
B	DNAAF2	-3.74057	-0.6545	0.000183601	0.00400626
B	MAPK8	-3.7437	-0.630819	0.000181332	0.00395932
B	SIK1B	-3.7457	-2.16373	0.000179888	0.00393035
B	RLF	-3.75544	-0.360524	0.000173038	0.00378315
B	NECAP1	-3.75596	-0.443581	0.000172676	0.0037777
B	CHFR	-3.75724	-0.801005	0.000171799	0.00376097
B	WEE1	-3.75802	-1.67171	0.000171266	0.00375419
B	POLE3	-3.7596	-0.439572	0.000170185	0.00373538
B	ARF5	-3.76776	-0.323937	0.000164722	0.00362259
B	SLA	-3.77671	-1.38351	0.000158913	0.00350172
B	RABAC1	-3.78106	-0.26692	0.000156163	0.00344338
B	MTMR6	-3.79383	-0.421491	0.000148343	0.00327742
B	ALKBH5	-3.7957	-0.5192	0.000147228	0.00325708
B	ZNF844	-3.80095	-1.03289	0.000144143	0.00319514
B	DUSP5	-3.80679	-0.407126	0.000140781	0.00312476
B	ATG14	-3.80682	-0.670328	0.000140765	0.00312476
B	SRPRA	-3.81792	-0.297598	0.000134582	0.00299709
B	AL121944.1	-3.82222	-0.422631	0.000132255	0.0029531
B	KMT2B	-3.82264	-0.738934	0.000132028	0.00295
B	REXO1	-3.82855	-0.663349	0.000128901	0.00288397
B	RTF1	-3.83178	-0.275076	0.000127219	0.00284824
B	VIRMA	-3.84507	-0.553945	0.000120519	0.00270547
B	LUC7L2	-3.84674	-0.437759	0.000119701	0.00269252
B	CTSZ	-3.84953	-0.441285	0.000118343	0.00266553
B	MYO9B	-3.8531	-0.598965	0.000116633	0.00262878
B	PER2	-3.85813	-1.46109	0.000114258	0.002577
B	BAZ1B	-3.8744	-0.805626	0.000106888	0.00241565
B	COL4A3BP	-3.88176	-0.578465	0.000103701	0.00234521
B	CARHSP1	-3.88294	-0.677841	0.000103202	0.00233549
B	UBR4	-3.88344	-0.557706	0.000102987	0.00233219
B	SAR1A	-3.89502	-0.344439	9.81896e-05	0.00222807
B	NDUFB6	-3.9026	-0.735807	9.51641e-05	0.00216492
B	RIC3	-3.90751	-0.318456	9.32528e-05	0.00212467
B	RAB2A	-3.90997	-0.289248	9.23086e-05	0.00210459
B	KDM2B	-3.91204	-0.740996	9.15187e-05	0.00208942
B	GTF2H2	-3.9149	-1.35048	9.0441e-05	0.00206797
B	RRP7A	-3.91796	-0.516889	8.93e-05	0.00204712
B	DDX1	-3.92212	-0.583556	8.77731e-05	0.0020135
B	MKRN1	-3.92526	-0.404026	8.66375e-05	0.0019929
B	RELB	-3.92544	-0.273504	8.65706e-05	0.00199273
B	PTPN12	-3.92585	-1.20568	8.64226e-05	0.00199069
B	NGRN	-3.93872	-0.862156	8.19183e-05	0.00189083
B	DCXR	-3.93888	-0.702562	8.18644e-05	0.00189083
B	NANS	-3.94803	-1.24395	7.87974e-05	0.0018276
B	DSTN	-3.94966	-0.714432	7.82628e-05	0.00181646
B	NCOR1	-3.95456	-0.409823	7.66741e-05	0.00178082
B	PITHD1	-3.9697	-0.500986	7.19628e-05	0.00167837
B	FAM168B	-3.9787	-0.870096	6.92942e-05	0.00162063
B	SNIP1	-3.97944	-0.666577	6.90776e-05	0.0016167
B	LDLRAD4	-3.98188	-0.496368	6.83732e-05	0.00160133
B	STXBP3	-3.99062	-0.872824	6.59013e-05	0.00154678
B	CTPS1	-3.99085	-0.609228	6.58371e-05	0.00154678
B	ABHD17B	-3.99188	-0.698605	6.55512e-05	0.00154169
B	NRROS	-3.99206	-0.65033	6.55013e-05	0.0015416
B	XPO4	-3.99692	-0.487752	6.41726e-05	0.00151245
B	EMC3	-3.99729	-0.385402	6.40719e-05	0.00151114
B	KIF5B	-3.99791	-0.297851	6.39042e-05	0.00150825
B	NDUFA5	-4.00066	-0.315857	6.31655e-05	0.00149186
B	PPP4R1	-4.00171	-0.710055	6.28876e-05	0.00148634
B	JARID2	-4.003	-0.467939	6.25436e-05	0.00147926
B	ARFGEF1	-4.00581	-0.896338	6.18065e-05	0.00146286
B	CRTC3	-4.01718	-0.542608	5.88987e-05	0.00139502
B	YTHDC1	-4.02311	-0.264375	5.74339e-05	0.00136225
B	TCERG1	-4.02689	-0.384987	5.65204e-05	0.00134248
B	ZYX	-4.02915	-1.30854	5.59782e-05	0.00133054
B	PRPF8	-4.03002	-0.373694	5.57731e-05	0.00132661
B	ZFR	-4.04478	-0.452318	5.23722e-05	0.00124926
[truncated: 614 more rows]

## Sheet: CD14+_monocytes
group	names	scores	logfoldchanges	pvals	pvals_adj
CD14+_monocytes	S100A4	55.2929	1.8163	0	0
CD14+_monocytes	CTSS	53.0928	1.81228	0	0
CD14+_monocytes	TMSB10	48.168	1.3925	0	0
CD14+_monocytes	SAMHD1	47.693	2.64612	0	0
CD14+_monocytes	CYBB	44.701	2.07166	0	0
CD14+_monocytes	CD36	44.5221	2.79677	0	0
CD14+_monocytes	S100A6	42.4337	0.804387	0	0
CD14+_monocytes	AIF1	42.38	1.605	0	0
CD14+_monocytes	BLVRB	42.3682	2.42264	0	0
CD14+_monocytes	ARPC5	42.3242	1.69668	0	0
CD14+_monocytes	VCAN	42.0033	2.12513	0	0
CD14+_monocytes	PSME2	41.6035	2.54947	0	0
CD14+_monocytes	TYMP	40.9045	1.59115	0	0
CD14+_monocytes	LST1	40.7485	1.28233	0	0
CD14+_monocytes	CALM2	40.1187	1.91836	0	0
CD14+_monocytes	CST3	39.3664	1.7393	0	0
CD14+_monocytes	DBI	39.3131	1.57991	0	0
CD14+_monocytes	CD52	39.0887	3.03588	0	0
CD14+_monocytes	VAMP8	39.0184	1.78574	0	0
CD14+_monocytes	ITGB2	38.9248	1.16908	0	0
CD14+_monocytes	PYCARD	38.4183	1.78162	0	0
CD14+_monocytes	S100A10	37.0647	1.68741	1.04153e-300	1.1268e-297
CD14+_monocytes	PRDX1	36.4002	1.87022	4.22908e-290	4.05243e-287
CD14+_monocytes	ANXA2	35.4223	1.58645	7.75512e-275	7.22476e-272
CD14+_monocytes	UQCR10	35.352	1.39433	9.35302e-274	8.47788e-271
CD14+_monocytes	COX7C	34.1496	1.15726	1.35513e-255	1.03291e-252
CD14+_monocytes	PSME1	33.9472	1.41722	1.34051e-252	9.99068e-250
CD14+_monocytes	C20orf27	33.701	2.39244	5.59679e-249	3.99373e-246
CD14+_monocytes	FYB1	33.3397	1.84451	1.02751e-243	6.89211e-241
CD14+_monocytes	GSTP1	33.303	1.58045	3.48889e-243	2.29432e-240
CD14+_monocytes	ATP5MC2	33.1467	1.21999	6.32867e-241	4.08175e-238
CD14+_monocytes	PRDX3	33.1066	2.14494	2.38591e-240	1.50978e-237
CD14+_monocytes	UCP2	32.8112	1.84479	4.07894e-236	2.39999e-233
CD14+_monocytes	ARPC3	32.6219	0.79256	2.00456e-233	1.15912e-230
CD14+_monocytes	FGL2	32.6199	4.37016	2.14294e-233	1.21814e-230
CD14+_monocytes	TBCA	32.2415	1.60364	4.63405e-228	2.59028e-225
CD14+_monocytes	TNFSF13B	31.9924	2.36329	1.39094e-224	7.52407e-222
CD14+_monocytes	ATP5MD	31.8337	1.25347	2.21545e-222	1.17939e-219
CD14+_monocytes	ATP5F1E	31.8251	0.541466	2.91485e-222	1.52747e-219
CD14+_monocytes	VAMP5	31.7091	1.88154	1.16367e-220	6.00417e-218
CD14+_monocytes	LY6E	31.6964	2.73624	1.73952e-220	8.8394e-218
CD14+_monocytes	MPEG1	31.4544	2.42614	3.65861e-217	1.80445e-214
CD14+_monocytes	ATP5MF	31.1998	1.17346	1.07275e-213	5.21418e-211
CD14+_monocytes	MINOS1	31.1431	1.46301	6.28229e-213	3.00993e-210
CD14+_monocytes	ATP6V0E1	30.9801	1.29477	9.99819e-211	4.72281e-208
CD14+_monocytes	MS4A6A	30.8418	1.46532	7.21151e-209	3.35916e-206
CD14+_monocytes	LAP3	30.7225	1.96925	2.84601e-207	1.30753e-204
CD14+_monocytes	HLA-DRA	30.1579	2.00382	8.43863e-200	3.82452e-197
CD14+_monocytes	IFITM3	29.9863	1.60043	1.48234e-197	6.62862e-195
CD14+_monocytes	NDUFS6	29.9751	1.35717	2.07495e-197	9.15652e-195
CD14+_monocytes	NDUFA3	29.973	1.40982	2.20483e-197	9.60334e-195
CD14+_monocytes	KCTD12	29.9161	2.03493	1.21611e-196	5.22896e-194
CD14+_monocytes	ATOX1	29.8266	1.29997	1.76829e-195	7.50695e-193
CD14+_monocytes	LILRB2	29.7522	1.62143	1.62267e-194	6.80263e-192
CD14+_monocytes	NDUFB2	29.4768	1.38744	5.70272e-191	2.33241e-188
CD14+_monocytes	LTA4H	29.3918	1.79376	6.99245e-190	2.82545e-187
CD14+_monocytes	FCN1	29.3902	1.24899	7.31944e-190	2.92237e-187
CD14+_monocytes	COX5B	29.3736	0.895404	1.19531e-189	4.71628e-187
CD14+_monocytes	C1orf162	29.2724	1.31453	2.32965e-188	8.98065e-186
CD14+_monocytes	PAK2	28.9822	1.67286	1.10377e-184	4.20663e-182
CD14+_monocytes	PLAC8	28.6095	1.40646	5.12289e-180	1.93047e-177
CD14+_monocytes	TMBIM4	28.5826	1.74883	1.10615e-179	4.12201e-177
CD14+_monocytes	APRT	28.3624	1.35612	5.88749e-177	2.12317e-174
CD14+_monocytes	AHNAK	28.332	1.46608	1.3956e-176	4.97934e-174
CD14+_monocytes	RPS19	28.2108	1.18626	4.31545e-175	1.50762e-172
CD14+_monocytes	RPL41	28.1623	0.729637	1.69508e-174	5.86079e-172
CD14+_monocytes	GLIPR1	28.0813	1.94517	1.65744e-173	5.67217e-171
CD14+_monocytes	ATP5ME	28.0291	1.00632	7.17406e-173	2.43034e-170
CD14+_monocytes	CASP1	27.8975	2.1925	2.85886e-171	9.58804e-169
CD14+_monocytes	COX7A2	27.7415	0.93217	2.208e-169	7.25998e-167
CD14+_monocytes	ATP5F1D	27.607	1.12934	9.17027e-168	2.98595e-165
CD14+_monocytes	SEM1	27.4771	1.46723	3.29519e-166	1.05251e-163
CD14+_monocytes	FCGRT	27.4381	1.35551	9.62692e-166	3.04592e-163
CD14+_monocytes	MNDA	27.4202	1.37974	1.5744e-165	4.93478e-163
CD14+_monocytes	MS4A7	27.3321	2.24284	1.76409e-164	5.42789e-162
CD14+_monocytes	MARCO	27.3148	1.69679	2.82718e-164	8.61981e-162
CD14+_monocytes	OAZ1	27.2461	0.472042	1.84988e-163	5.5893e-161
CD14+_monocytes	CD14	27.1916	1.29934	8.16467e-163	2.44488e-160
CD14+_monocytes	RPL11	27.0754	1.07068	1.91851e-161	5.64413e-159
CD14+_monocytes	ANXA5	26.9882	0.974941	2.03452e-160	5.93336e-158
CD14+_monocytes	NDUFB1	26.7877	1.16599	4.48892e-158	1.28675e-155
CD14+_monocytes	SERF2	26.7607	0.456708	9.26528e-158	2.63338e-155
CD14+_monocytes	CTSZ	26.6652	1.11421	1.19421e-156	3.33762e-154
CD14+_monocytes	PSMB9	26.6601	2.68759	1.36623e-156	3.78683e-154
CD14+_monocytes	SNX10	26.3984	1.54894	1.42803e-153	3.86235e-151
CD14+_monocytes	SELENOH	26.0943	1.48183	4.23298e-150	1.10911e-147
CD14+_monocytes	PARK7	25.9353	1.09668	2.66481e-148	6.92809e-146
CD14+_monocytes	MT-CYB	25.8661	0.705117	1.60416e-147	4.13849e-145
CD14+_monocytes	EIF3K	25.8327	0.945456	3.80592e-147	9.66993e-145
CD14+_monocytes	ATP5F1C	25.7778	1.31143	1.57277e-146	3.96597e-144
CD14+_monocytes	CD302	25.191	1.61634	5.02314e-140	1.22968e-137
CD14+_monocytes	FOS	25.0989	0.829383	5.1162e-139	1.24339e-136
CD14+_monocytes	PSMB8	25.0694	1.49092	1.07272e-138	2.58826e-136
CD14+_monocytes	RPS28	25.0317	0.814164	2.76422e-138	6.62188e-136
CD14+_monocytes	SLC7A7	24.9757	1.58218	1.12383e-137	2.65431e-135
CD14+_monocytes	RPL19	24.9409	1.07359	2.68334e-137	6.29328e-135
CD14+_monocytes	CD74	24.8753	1.36019	1.37586e-136	3.20443e-134
CD14+_monocytes	RPS27A	24.7544	1.0181	2.78035e-135	6.3868e-133
CD14+_monocytes	FBP1	24.5371	1.50454	5.93333e-133	1.31783e-130
CD14+_monocytes	UQCR11	24.5145	0.747112	1.03445e-132	2.28246e-130
CD14+_monocytes	LAMTOR1	24.5127	1.01904	1.08026e-132	2.36795e-130
CD14+_monocytes	VPS29	24.4528	1.28898	4.7024e-132	1.02408e-129
CD14+_monocytes	NDUFS5	24.4115	0.927246	1.28979e-131	2.79077e-129
CD14+_monocytes	SMDT1	24.3903	1.25364	2.16636e-131	4.6574e-129
CD14+_monocytes	RPL23	24.2026	1.03525	2.08981e-129	4.4642e-127
CD14+_monocytes	NEDD8	24.1515	0.966067	7.20624e-129	1.52964e-126
CD14+_monocytes	DDT	24.1011	1.16574	2.43489e-128	5.13593e-126
CD14+_monocytes	MYL12B	24.0903	0.788866	3.15871e-128	6.62104e-126
CD14+_monocytes	DPYSL2	24.0875	1.89127	3.37734e-128	7.03537e-126
CD14+_monocytes	NPC2	24.0459	0.976287	9.2245e-128	1.9097e-125
CD14+_monocytes	ATP5PO	24.0228	0.974034	1.60676e-127	3.30599e-125
CD14+_monocytes	PTPRC	24.0224	0.871066	1.62113e-127	3.3152e-125
CD14+_monocytes	ASGR1	24.0105	2.77055	2.15946e-127	4.38932e-125
CD14+_monocytes	PRELID1	23.892	0.806572	3.7048e-126	7.39593e-124
CD14+_monocytes	CTSC	23.8556	1.2874	8.84772e-126	1.7455e-123
CD14+_monocytes	ATP5PD	23.8551	1.05367	8.96918e-126	1.75911e-123
CD14+_monocytes	HCK	23.8401	1.53418	1.28211e-125	2.49996e-123
CD14+_monocytes	RPS25	23.8133	0.885666	2.42922e-125	4.70932e-123
CD14+_monocytes	SUMO2	23.8003	0.952371	3.31438e-125	6.38838e-123
CD14+_monocytes	LAMTOR4	23.7744	0.846925	6.14268e-125	1.17722e-122
CD14+_monocytes	AP2S1	23.7726	0.940039	6.40874e-125	1.22123e-122
CD14+_monocytes	NAA38	23.7526	1.05965	1.03287e-124	1.95708e-122
CD14+_monocytes	RPL8	23.7298	0.98947	1.77469e-124	3.32512e-122
CD14+_monocytes	PFDN5	23.706	0.59329	3.12988e-124	5.83167e-122
CD14+_monocytes	NDUFB3	23.6079	1.30782	3.19768e-123	5.92507e-121
CD14+_monocytes	COMT	23.585	1.41126	5.49272e-123	1.01217e-120
CD14+_monocytes	CPPED1	23.5802	2.14513	6.148e-123	1.12673e-120
CD14+_monocytes	RPL14	23.5455	0.959849	1.39618e-122	2.54484e-120
CD14+_monocytes	ZFP36	23.5283	0.836972	2.09194e-122	3.79241e-120
CD14+_monocytes	UBL5	23.4648	0.7956	9.32888e-122	1.68211e-119
CD14+_monocytes	XRCC5	23.4278	1.34469	2.22812e-121	3.99609e-119
CD14+_monocytes	PSAP	23.3951	0.750572	4.79361e-121	8.5515e-119
CD14+_monocytes	B2M	23.3736	0.439472	7.93577e-121	1.4082e-118
CD14+_monocytes	CYP1B1	23.3322	1.84089	2.08749e-120	3.68475e-118
CD14+_monocytes	RPS5	23.1987	1.07354	4.68839e-119	8.23241e-117
CD14+_monocytes	RPS15	23.1785	0.789283	7.50927e-119	1.3117e-116
CD14+_monocytes	PSMA5	23.1409	1.53233	1.79341e-118	3.11645e-116
CD14+_monocytes	SHTN1	23.0963	2.82689	5.04041e-118	8.71367e-116
CD14+_monocytes	LIPA	23.0447	1.9953	1.66345e-117	2.86097e-115
CD14+_monocytes	RPL36A	23.0314	1.03925	2.25992e-117	3.867e-115
CD14+_monocytes	EIF2S2	23.026	1.42848	2.55848e-117	4.35565e-115
CD14+_monocytes	CARD16	22.9687	1.4152	9.59012e-117	1.62441e-114
CD14+_monocytes	PPT1	22.9569	1.16241	1.25788e-116	2.11994e-114
CD14+_monocytes	ATP5PF	22.8342	0.943259	2.09589e-115	3.5146e-113
CD14+_monocytes	EID1	22.8007	1.18982	4.50785e-115	7.52161e-113
CD14+_monocytes	ACTR2	22.7197	0.825275	2.86449e-114	4.73248e-112
CD14+_monocytes	NDUFB7	22.6274	0.942675	2.3312e-113	3.81384e-111
CD14+_monocytes	CTSB	22.6217	1.09241	2.65086e-113	4.31576e-111
CD14+_monocytes	RPS21	22.597	1.04387	4.63458e-113	7.44506e-111
CD14+_monocytes	KLF4	22.597	0.967327	4.63957e-113	7.44506e-111
CD14+_monocytes	MRPL20	22.581	1.52058	6.65898e-113	1.06347e-110
CD14+_monocytes	HNRNPDL	22.5468	0.915513	1.44373e-112	2.29477e-110
CD14+_monocytes	RPS4X	22.4654	0.98584	9.03998e-112	1.41674e-109
CD14+_monocytes	ATP1B3	22.3574	1.29093	1.02271e-110	1.59533e-108
CD14+_monocytes	FTL	22.3244	0.425493	2.14069e-110	3.3085e-108
CD14+_monocytes	MRPL52	22.3141	1.12513	2.6966e-110	4.14856e-108
CD14+_monocytes	MT-ND3	22.238	0.697297	1.4743e-109	2.25776e-107
CD14+_monocytes	RPL28	22.1717	0.650105	6.43944e-109	9.81663e-107
CD14+_monocytes	TIMM8B	22.1573	1.30322	8.87596e-109	1.34698e-106
CD14+_monocytes	SERPINB6	22.1305	1.28226	1.60835e-108	2.41887e-106
CD14+_monocytes	POLE4	22.1293	1.19132	1.65034e-108	2.47094e-106
CD14+_monocytes	LMO2	22.1169	1.23338	2.17244e-108	3.23818e-106
CD14+_monocytes	LGALS1	22.0983	0.859691	3.27873e-108	4.84414e-106
CD14+_monocytes	LAMTOR2	22.088	1.10664	4.12586e-108	6.069e-106
CD14+_monocytes	PGLS	22.0395	0.954949	1.20428e-107	1.76372e-105
CD14+_monocytes	BAX	22.0077	1.30321	2.42995e-107	3.54329e-105
CD14+_monocytes	NDUFB10	22.0034	0.987207	2.67197e-107	3.87932e-105
CD14+_monocytes	KIAA0930	21.991	1.97756	3.51465e-107	5.08079e-105
CD14+_monocytes	SKAP2	21.9699	1.42505	5.59073e-107	8.0473e-105
CD14+_monocytes	MGST1	21.9002	1.2633	2.58381e-106	3.70324e-104
CD14+_monocytes	MEGF9	21.8761	2.52039	4.38878e-106	6.23691e-104
CD14+_monocytes	RPS8	21.8668	1.14004	5.38392e-106	7.61882e-104
CD14+_monocytes	KLF2	21.785	0.934616	3.21931e-105	4.49872e-103
CD14+_monocytes	COX6B1	21.7728	0.591515	4.20276e-105	5.84863e-103
CD14+_monocytes	CSTA	21.6645	0.866291	4.43943e-104	6.12714e-102
CD14+_monocytes	TBXAS1	21.6249	1.25708	1.04673e-103	1.43873e-101
CD14+_monocytes	NDUFA11	21.6063	0.87978	1.56774e-103	2.14608e-101
CD14+_monocytes	TMEM219	21.5194	1.07462	1.02508e-102	1.39187e-100
CD14+_monocytes	UQCRQ	21.5039	0.888739	1.4318e-102	1.9285e-100
CD14+_monocytes	MRPS34	21.4647	2.03601	3.32647e-102	4.46252e-100
CD14+_monocytes	C19orf70	21.426	1.31977	7.65113e-102	1.02233e-99
CD14+_monocytes	TGFBI	21.4067	2.35664	1.15749e-101	1.54047e-99
CD14+_monocytes	LGALS9	21.2368	1.24036	4.36906e-100	5.74626e-98
CD14+_monocytes	SH3BGRL	21.234	0.858804	4.63838e-100	6.07664e-98
CD14+_monocytes	OSTF1	21.2256	1.20849	5.53672e-100	7.22532e-98
CD14+_monocytes	CRIP1	21.1947	1.39834	1.06824e-99	1.38326e-97
CD14+_monocytes	MFSD1	21.1947	1.29404	1.06824e-99	1.38326e-97
CD14+_monocytes	DUSP1	21.1849	0.729481	1.3148e-99	1.69599e-97
CD14+_monocytes	XIST	21.1739	1.48078	1.66075e-99	2.13403e-97
CD14+_monocytes	HLA-DPA1	21.1363	2.04533	3.68652e-99	4.71902e-97
CD14+_monocytes	PRKCB	21.101	1.12132	7.79281e-99	9.93747e-97
CD14+_monocytes	NDUFA13	21.0903	0.960402	9.75437e-99	1.2345e-96
CD14+_monocytes	RPS12	21.0889	0.884113	1.00563e-98	1.26793e-96
CD14+_monocytes	PSMA4	21.0164	1.08158	4.64084e-98	5.78604e-96
CD14+_monocytes	NDUFA12	20.9995	1.03714	6.62501e-98	8.22924e-96
CD14+_monocytes	RPL27A	20.9485	0.842816	1.93688e-97	2.39701e-95
CD14+_monocytes	UQCRB	20.943	0.672635	2.1744e-97	2.68107e-95
CD14+_monocytes	SMAP2	20.9142	1.03971	3.97509e-97	4.88339e-95
CD14+_monocytes	NDUFS7	20.8603	1.21425	1.22892e-96	1.50421e-94
CD14+_monocytes	RPS10	20.835	0.736395	2.08437e-96	2.54202e-94
CD14+_monocytes	RPL7A	20.7543	0.857677	1.12119e-95	1.3624e-93
CD14+_monocytes	RPL26	20.7503	0.801512	1.21777e-95	1.47443e-93
CD14+_monocytes	IFI6	20.7459	2.63136	1.33433e-95	1.60974e-93
CD14+_monocytes	SNX17	20.7393	1.46647	1.5302e-95	1.83942e-93
CD14+_monocytes	RPS23	20.7367	0.967363	1.61533e-95	1.92793e-93
CD14+_monocytes	YWHAB	20.6918	0.664889	4.10278e-95	4.8794e-93
CD14+_monocytes	PDCD5	20.6844	1.45497	4.78914e-95	5.67555e-93
CD14+_monocytes	RPL36	20.6782	1.02033	5.44323e-95	6.428e-93
CD14+_monocytes	TMEM258	20.6594	0.942798	8.0375e-95	9.45831e-93
CD14+_monocytes	C8orf59	20.6225	1.12849	1.72424e-94	2.02194e-92
CD14+_monocytes	ATP5MC1	20.594	1.45097	3.10527e-94	3.62873e-92
CD14+_monocytes	ATP5IF1	20.4952	1.05532	2.37827e-93	2.75042e-91
CD14+_monocytes	NUDT16	20.3433	2.06758	5.32316e-92	6.07238e-90
CD14+_monocytes	COX6C	20.3082	0.72688	1.08903e-91	1.23392e-89
CD14+_monocytes	PGAM1	20.2549	0.710488	3.21506e-91	3.61835e-89
CD14+_monocytes	RPS18	20.2377	1.0689	4.56177e-91	5.11681e-89
CD14+_monocytes	ATP5MG	20.234	0.531999	4.91766e-91	5.49762e-89
CD14+_monocytes	BST2	20.2208	1.08332	6.42096e-91	7.15435e-89
CD14+_monocytes	SLIRP	20.2061	1.00457	8.65582e-91	9.61255e-89
CD14+_monocytes	M6PR	20.1815	1.18819	1.42233e-90	1.57433e-88
CD14+_monocytes	EHBP1L1	20.1666	1.08175	1.92387e-90	2.12246e-88
CD14+_monocytes	RPL18	20.1467	0.839173	2.8771e-90	3.16368e-88
CD14+_monocytes	POU2F2	20.1291	2.14887	4.10298e-90	4.49692e-88
CD14+_monocytes	NDUFB11	20.0761	0.849445	1.19334e-89	1.29942e-87
CD14+_monocytes	REEP5	20.0722	0.923926	1.29183e-89	1.40212e-87
CD14+_monocytes	COMMD8	20.0102	1.62362	4.48469e-89	4.85185e-87
CD14+_monocytes	SIGLEC10	20.0098	1.31364	4.52479e-89	4.8795e-87
CD14+_monocytes	COX5A	19.9436	0.813208	1.70239e-88	1.82996e-86
CD14+_monocytes	CAT	19.9405	1.34266	1.81396e-88	1.94366e-86
CD14+_monocytes	PSMB10	19.9299	1.725	2.23832e-88	2.38313e-86
CD14+_monocytes	DDX46	19.916	1.50792	2.95516e-88	3.1364e-86
CD14+_monocytes	IGSF6	19.9019	1.36027	3.91937e-88	4.13358e-86
CD14+_monocytes	DDX21	19.8647	0.896488	8.22515e-88	8.64749e-86
CD14+_monocytes	NACA	19.8282	0.575155	1.69876e-87	1.78041e-85
CD14+_monocytes	RAP1A	19.7752	1.01473	4.86693e-87	5.08495e-85
CD14+_monocytes	MAFB	19.7534	0.950613	7.4992e-87	7.81082e-85
CD14+_monocytes	FAM198B	19.744	2.27374	9.02539e-87	9.37132e-85
CD14+_monocytes	ARL6IP5	19.7245	0.885907	1.32744e-86	1.37406e-84
CD14+_monocytes	HLA-DRB1	19.719	1.43312	1.48209e-86	1.52943e-84
CD14+_monocytes	RNF213	19.7031	1.87784	2.02932e-86	2.08771e-84
CD14+_monocytes	NSA2	19.6921	0.949476	2.52218e-86	2.58682e-84
CD14+_monocytes	ARL6IP4	19.6508	0.780786	5.69442e-86	5.80485e-84
CD14+_monocytes	ERH	19.6337	0.950102	7.9638e-86	8.09364e-84
CD14+_monocytes	RBX1	19.5985	0.83791	1.59354e-85	1.61463e-83
CD14+_monocytes	TALDO1	19.5767	0.688354	2.44421e-85	2.46909e-83
CD14+_monocytes	HIGD2A	19.5345	0.831192	5.59259e-85	5.63256e-83
CD14+_monocytes	SSBP1	19.5219	1.04371	7.15291e-85	7.18246e-83
CD14+_monocytes	RPL39	19.4867	0.528421	1.42493e-84	1.42655e-82
CD14+_monocytes	COMMD6	19.4766	0.778836	1.73268e-84	1.72949e-82
CD14+_monocytes	PSMA2	19.4541	1.06224	2.68939e-84	2.67647e-82
CD14+_monocytes	VPS28	19.4202	0.987107	5.20695e-84	5.15135e-82
CD14+_monocytes	NDUFAB1	19.3952	0.999948	8.46936e-84	8.35428e-82
CD14+_monocytes	GLRX	19.3898	1.00734	9.40878e-84	9.22665e-82
CD14+_monocytes	SECTM1	19.3842	2.47968	1.04854e-83	1.02525e-81
CD14+_monocytes	SNX2	19.3735	1.15186	1.292e-83	1.25962e-81
CD14+_monocytes	RPS17	19.2638	0.871683	1.08117e-82	1.03897e-80
CD14+_monocytes	FAM120A	19.2387	1.18444	1.7553e-82	1.67718e-80
CD14+_monocytes	RPL6	19.2328	0.847335	1.96589e-82	1.87307e-80
CD14+_monocytes	NDUFB4	19.2267	0.894376	2.21247e-82	2.10204e-80
CD14+_monocytes	MBD2	19.1769	0.897896	5.77717e-82	5.4733e-80
CD14+_monocytes	ADAM10	19.1453	1.27413	1.05994e-81	9.98549e-80
CD14+_monocytes	MGST3	19.1191	1.04523	1.75138e-81	1.64532e-79
CD14+_monocytes	C4orf48	19.1108	0.797257	2.05358e-81	1.92383e-79
CD14+_monocytes	KTN1	19.1044	1.13914	2.32068e-81	2.168e-79
CD14+_monocytes	JUNB	19.0767	0.670259	3.942e-81	3.65212e-79
CD14+_monocytes	PSMC5	19.0186	1.19995	1.19742e-80	1.10327e-78
CD14+_monocytes	COX7B	18.9843	0.631549	2.30081e-80	2.10832e-78
CD14+_monocytes	CHCHD10	18.9771	1.48759	2.63931e-80	2.41191e-78
CD14+_monocytes	IFI27L2	18.9597	0.972192	3.67378e-80	3.34813e-78
CD14+_monocytes	MRPL23	18.9558	0.966078	3.95403e-80	3.59378e-78
CD14+_monocytes	EIF4EBP1	18.9209	1.19126	7.67304e-80	6.93634e-78
CD14+_monocytes	MT-ND2	18.9106	0.615506	9.33082e-80	8.41228e-78
CD14+_monocytes	RARRES3	18.8945	3.68422	1.26689e-79	1.13304e-77
CD14+_monocytes	NKG7	18.8883	0.693567	1.4247e-79	1.27079e-77
CD14+_monocytes	HADHA	18.8498	0.970412	2.95117e-79	2.61842e-77
CD14+_monocytes	SMIM4	18.8477	1.81442	3.06806e-79	2.71495e-77
CD14+_monocytes	ZFP36L2	18.8251	1.12609	4.70185e-79	4.14976e-77
CD14+_monocytes	MDH2	18.8153	0.917154	5.65711e-79	4.97974e-77
CD14+_monocytes	RPL12	18.8015	0.916693	7.33522e-79	6.44001e-77
CD14+_monocytes	SMCO4	18.7844	2.93864	1.01408e-78	8.87995e-77
CD14+_monocytes	SNRPD3	18.7581	0.999367	1.66105e-78	1.45073e-76
CD14+_monocytes	AHR	18.7424	1.10139	2.23174e-78	1.93907e-76
CD14+_monocytes	DNAJC15	18.7344	0.947018	2.5937e-78	2.24194e-76
CD14+_monocytes	LYST	18.7327	1.55176	2.67952e-78	2.31018e-76
CD14+_monocytes	ID2	18.6926	0.816429	5.68604e-78	4.8897e-76
CD14+_monocytes	LILRB1	18.6885	1.02861	6.14141e-78	5.26779e-76
CD14+_monocytes	RPL18A	18.6768	1.08935	7.6522e-78	6.54693e-76
CD14+_monocytes	AC020656.1	18.6549	1.10726	1.15272e-77	9.81507e-76
CD14+_monocytes	VPS13C	18.6018	1.86594	3.1072e-77	2.63821e-75
CD14+_monocytes	SNRPE	18.5742	0.955865	5.1966e-77	4.4011e-75
CD14+_monocytes	GAS7	18.4739	0.96347	3.34892e-76	2.82201e-74
CD14+_monocytes	SPG21	18.4322	1.10861	7.251e-76	6.09484e-74
CD14+_monocytes	EDF1	18.4306	0.817927	7.46293e-76	6.2573e-74
CD14+_monocytes	NDUFV3	18.3856	1.33165	1.71254e-75	1.4323e-73
CD14+_monocytes	RHOA	18.3844	0.529886	1.75169e-75	1.4614e-73
CD14+_monocytes	CALHM6	18.3736	2.62182	2.1379e-75	1.77478e-73
CD14+_monocytes	PA2G4	18.366	1.18386	2.45742e-75	2.03498e-73
CD14+_monocytes	LSM6	18.3655	1.23465	2.48217e-75	2.05042e-73
CD14+_monocytes	MT-CO2	18.3603	0.490135	2.7297e-75	2.24936e-73
CD14+_monocytes	DYNLL1	18.3538	1.64631	3.07932e-75	2.53123e-73
CD14+_monocytes	CSK	18.2075	1.0622	4.49969e-74	3.68975e-72
CD14+_monocytes	CTSH	18.1828	0.864696	7.0594e-74	5.76054e-72
CD14+_monocytes	DOCK2	18.103	1.24473	3.01637e-73	2.45541e-71
CD14+_monocytes	ANXA4	18.0726	1.81086	5.23906e-73	4.23392e-71
CD14+_monocytes	EIF3E	18.0715	0.920903	5.34702e-73	4.31078e-71
CD14+_monocytes	CD48	18.0624	0.887504	6.29934e-73	5.06636e-71
CD14+_monocytes	HMGN3	18.0559	1.4107	7.08962e-73	5.68832e-71
CD14+_monocytes	ANAPC11	18.0452	0.860783	8.61145e-73	6.87645e-71
CD14+_monocytes	UBE2L6	18.0253	2.1717	1.23362e-72	9.82736e-71
CD14+_monocytes	MARCH1	18.0139	1.05821	1.51693e-72	1.20556e-70
CD14+_monocytes	RPL24	17.9971	0.774483	2.05328e-72	1.62413e-70
CD14+_monocytes	HLA-DPB1	17.9843	1.91103	2.58464e-72	2.03961e-70
CD14+_monocytes	RPL30	17.9829	0.573837	2.6515e-72	2.08746e-70
CD14+_monocytes	MYCBP2	17.9715	1.89293	3.25855e-72	2.55937e-70
CD14+_monocytes	ARPC1B	17.968	0.575805	3.46959e-72	2.71876e-70
CD14+_monocytes	HSBP1	17.9403	0.829686	5.71975e-72	4.47154e-70
CD14+_monocytes	HCLS1	17.9026	0.753795	1.1258e-71	8.78072e-70
CD14+_monocytes	PECAM1	17.8796	1.15378	1.69971e-71	1.31955e-69
CD14+_monocytes	MRPS35	17.8534	1.34067	2.72134e-71	2.10781e-69
CD14+_monocytes	RPS7	17.8373	0.640992	3.62916e-71	2.79804e-69
CD14+_monocytes	RPL10	17.7927	0.682051	8.05285e-71	6.19441e-69
CD14+_monocytes	SPN	17.7839	2.16214	9.41611e-71	7.22649e-69
CD14+_monocytes	FCGR3A	17.7779	2.78936	1.04849e-70	8.02841e-69
CD14+_monocytes	AURKAIP1	17.7704	0.829982	1.19878e-70	9.15823e-69
CD14+_monocytes	DOK2	17.7544	1.50649	1.59505e-70	1.21579e-68
CD14+_monocytes	COX6A1	17.7015	0.636581	4.08639e-70	3.10066e-68
CD14+_monocytes	NPM1	17.6785	0.838293	6.14581e-70	4.65278e-68
CD14+_monocytes	ECH1	17.6677	1.73018	7.43493e-70	5.61605e-68
CD14+_monocytes	APLP2	17.6282	0.682772	1.49692e-69	1.12818e-67
CD14+_monocytes	RPL35	17.612	1.00238	1.99262e-69	1.4984e-67
CD14+_monocytes	MRPL51	17.6021	1.01501	2.37208e-69	1.77975e-67
CD14+_monocytes	ANXA6	17.5958	1.10269	2.65178e-69	1.98516e-67
CD14+_monocytes	BTF3	17.5906	0.656574	2.90849e-69	2.17249e-67
CD14+_monocytes	FIS1	17.582	0.990353	3.38508e-69	2.51727e-67
CD14+_monocytes	TIMM13	17.5657	1.13962	4.51064e-69	3.34686e-67
CD14+_monocytes	RNH1	17.5618	0.859968	4.83546e-69	3.57995e-67
CD14+_monocytes	NDUFA2	17.5576	0.727134	5.20438e-69	3.84459e-67
CD14+_monocytes	TOMM22	17.5323	1.02113	8.12328e-69	5.97453e-67
CD14+_monocytes	ISG15	17.4875	2.12012	1.78565e-68	1.30758e-66
CD14+_monocytes	RPS13	17.48	0.796972	2.03414e-68	1.4863e-66
CD14+_monocytes	NDUFB5	17.451	1.63709	3.38016e-68	2.46443e-66
CD14+_monocytes	RPL29	17.4234	0.690324	5.48305e-68	3.98895e-66
CD14+_monocytes	SPCS1	17.4073	0.756864	7.26795e-68	5.27603e-66
CD14+_monocytes	C19orf24	17.3515	1.27018	1.92273e-67	1.39275e-65
CD14+_monocytes	CTNNA1	17.3502	1.23651	1.9669e-67	1.42168e-65
CD14+_monocytes	PPA1	17.3346	1.02501	2.5777e-67	1.8512e-65
CD14+_monocytes	IQGAP2	17.2995	1.55746	4.74251e-67	3.38413e-65
CD14+_monocytes	REX1BD	17.2803	1.28106	6.61679e-67	4.71155e-65
CD14+_monocytes	POLR2L	17.2518	0.598801	1.08473e-66	7.67503e-65
CD14+_monocytes	GDI2	17.2468	0.89455	1.18273e-66	8.33328e-65
CD14+_monocytes	CAPN2	17.2419	0.969674	1.28791e-66	9.0553e-65
CD14+_monocytes	RPL13A	17.2274	0.836822	1.65362e-66	1.16023e-64
CD14+_monocytes	RSL1D1	17.2194	0.95247	1.90065e-66	1.33077e-64
CD14+_monocytes	TXNL4A	17.2094	0.845549	2.25654e-66	1.57666e-64
CD14+_monocytes	PPP1CC	17.2065	0.977568	2.37372e-66	1.65509e-64
CD14+_monocytes	CCT8	17.197	1.23385	2.79405e-66	1.94412e-64
CD14+_monocytes	FKBP5	17.1914	0.816361	3.07998e-66	2.13864e-64
CD14+_monocytes	RPS15A	17.1908	0.475318	3.11129e-66	2.15592e-64
CD14+_monocytes	SRI	17.1794	0.912682	3.78821e-66	2.61957e-64
CD14+_monocytes	PLXDC2	17.1778	1.66478	3.8949e-66	2.6878e-64
CD14+_monocytes	CCND3	17.1771	0.832562	3.93913e-66	2.71274e-64
CD14+_monocytes	RPS11	17.1634	0.693184	4.99128e-66	3.43028e-64
CD14+_monocytes	RPL3	17.1628	0.934692	5.04424e-66	3.45958e-64
CD14+_monocytes	NHP2	17.1396	1.08746	7.51237e-66	5.14183e-64
CD14+_monocytes	PSMB6	17.1356	0.769977	8.05302e-66	5.50066e-64
CD14+_monocytes	CD68	17.1102	0.743185	1.24558e-65	8.47346e-64
CD14+_monocytes	SET	17.1012	0.765999	1.45291e-65	9.8639e-64
CD14+_monocytes	PIK3AP1	17.0962	0.993774	1.58342e-65	1.07282e-63
CD14+_monocytes	RAB10	17.0942	1.38067	1.638e-65	1.10757e-63
CD14+_monocytes	RRAS	17.0726	1.39776	2.37339e-65	1.60158e-63
CD14+_monocytes	SYK	17.0325	0.997954	4.71436e-65	3.1749e-63
CD14+_monocytes	PRKAR1A	16.9546	0.96479	1.77825e-64	1.19278e-62
CD14+_monocytes	LYN	16.9467	0.722583	2.03722e-64	1.36376e-62
CD14+_monocytes	TIMM10	16.9284	1.9222	2.77874e-64	1.85275e-62
CD14+_monocytes	RPL15	16.9265	0.701898	2.87152e-64	1.91081e-62
CD14+_monocytes	GPR183	16.9062	1.40343	4.04692e-64	2.68763e-62
CD14+_monocytes	CD33	16.8813	1.345	6.18216e-64	4.09757e-62
CD14+_monocytes	FAM96A	16.878	1.73504	6.53602e-64	4.32357e-62
CD14+_monocytes	OST4	16.8598	0.629398	8.89274e-64	5.87096e-62
CD14+_monocytes	NCL	16.843	0.805777	1.18061e-63	7.77902e-62
CD14+_monocytes	RPL5	16.8421	0.740816	1.19931e-63	7.88674e-62
CD14+_monocytes	VTI1B	16.8067	0.947513	2.18026e-63	1.43095e-61
CD14+_monocytes	FAM96B	16.7339	0.992307	7.42141e-63	4.86131e-61
CD14+_monocytes	C19orf53	16.7316	0.712909	7.71066e-63	5.04094e-61
CD14+_monocytes	FGR	16.7285	0.74634	8.12276e-63	5.30002e-61
CD14+_monocytes	RPS27L	16.6955	0.812155	1.4132e-62	9.20312e-61
CD14+_monocytes	LY86	16.6733	1.21428	2.04798e-62	1.32854e-60
CD14+_monocytes	RPL23A	16.6589	0.882603	2.60877e-62	1.68906e-60
CD14+_monocytes	THOC7	16.654	0.962943	2.83133e-62	1.82961e-60
CD14+_monocytes	PHPT1	16.5284	0.951686	2.29099e-61	1.46912e-59
CD14+_monocytes	CLEC12A	16.5214	1.96349	2.57234e-61	1.64639e-59
CD14+_monocytes	RPL22L1	16.5143	0.788304	2.89443e-61	1.84902e-59
CD14+_monocytes	SAP30	16.4827	0.971957	4.88676e-61	3.11582e-59
CD14+_monocytes	NDUFB8	16.4747	0.724918	5.58085e-61	3.55162e-59
CD14+_monocytes	UQCRC1	16.4688	0.911888	6.14523e-61	3.90339e-59
CD14+_monocytes	TSPAN14	16.4534	0.99539	7.92636e-61	5.02522e-59
CD14+_monocytes	LPCAT2	16.4412	1.26212	9.69877e-61	6.13731e-59
CD14+_monocytes	BIN2	16.4167	1.21572	1.45274e-60	9.17549e-59
CD14+_monocytes	CD47	16.3868	0.963001	2.37523e-60	1.48898e-58
CD14+_monocytes	SLC25A5	16.383	0.731747	2.5312e-60	1.58379e-58
CD14+_monocytes	TPI1	16.3749	0.607338	2.89041e-60	1.80519e-58
CD14+_monocytes	PPIA	16.3411	0.82645	5.0365e-60	3.13967e-58
CD14+_monocytes	MRPS12	16.3348	1.29701	5.57909e-60	3.47146e-58
CD14+_monocytes	RPS14	16.2833	0.533043	1.29726e-59	8.04205e-58
CD14+_monocytes	DPYD	16.2356	1.75509	2.82641e-59	1.7425e-57
CD14+_monocytes	GNS	16.1657	0.916855	8.79786e-59	5.38435e-57
CD14+_monocytes	RPL38	16.1653	0.723952	8.85461e-59	5.40921e-57
CD14+_monocytes	GNB1	16.1538	0.724059	1.06698e-58	6.49441e-57
CD14+_monocytes	RPL10A	16.1352	0.91368	1.44323e-58	8.76867e-57
CD14+_monocytes	RPL31	16.1248	0.625512	1.7074e-58	1.03549e-56
CD14+_monocytes	MRPL14	16.0807	1.65202	3.48171e-58	2.10396e-56
CD14+_monocytes	JAML	16.0779	1.7233	3.64392e-58	2.19802e-56
CD14+_monocytes	DECR1	16.0561	1.46744	5.18484e-58	3.12189e-56
CD14+_monocytes	LSM7	16.0548	0.800778	5.28738e-58	3.17793e-56
CD14+_monocytes	ATP6V1A	16.043	1.31116	6.39686e-58	3.83789e-56
CD14+_monocytes	CNIH4	16.0392	0.814456	6.79746e-58	4.0637e-56
CD14+_monocytes	TMEM256	16.0295	0.936032	7.95216e-58	4.74554e-56
CD14+_monocytes	IFI35	16.0289	2.29408	8.0296e-58	4.78324e-56
CD14+_monocytes	CLTA	16.0286	0.717548	8.07065e-58	4.79918e-56
CD14+_monocytes	PSMB2	15.9913	0.793777	1.47026e-57	8.71197e-56
CD14+_monocytes	TMCO1	15.9812	1.19561	1.72842e-57	1.02236e-55
CD14+_monocytes	C1QBP	15.9806	0.923613	1.74506e-57	1.03038e-55
CD14+_monocytes	COMMD9	15.9625	1.312	2.3338e-57	1.37559e-55
CD14+_monocytes	JDP2	15.9313	0.828652	3.84492e-57	2.2623e-55
CD14+_monocytes	GSR	15.9141	1.10438	5.06222e-57	2.97332e-55
CD14+_monocytes	DOCK8	15.8926	1.45655	7.1296e-57	4.15848e-55
CD14+_monocytes	UNC93B1	15.888	1.43683	7.67394e-57	4.46821e-55
CD14+_monocytes	H2AFJ	15.8823	0.687141	8.40496e-57	4.88537e-55
CD14+_monocytes	RPL22	15.8615	0.88999	1.17008e-56	6.77758e-55
CD14+_monocytes	ATG3	15.8512	0.84444	1.3786e-56	7.97164e-55
CD14+_monocytes	LILRA5	15.8116	0.719109	2.58722e-56	1.49346e-54
CD14+_monocytes	ITPA	15.805	1.85957	2.87479e-56	1.65661e-54
CD14+_monocytes	SELPLG	15.7827	1.6654	4.09217e-56	2.35409e-54
CD14+_monocytes	CHCHD7	15.7771	1.07515	4.47369e-56	2.56476e-54
CD14+_monocytes	ELOB	15.7725	0.337611	4.81311e-56	2.75464e-54
CD14+_monocytes	PNKD	15.7695	1.25934	5.04647e-56	2.88328e-54
CD14+_monocytes	BLVRA	15.7651	1.02553	5.41012e-56	3.08579e-54
CD14+_monocytes	GLIPR2	15.7487	0.665662	7.00897e-56	3.98419e-54
CD14+_monocytes	AKR1A1	15.7346	1.20526	8.76306e-56	4.97285e-54
CD14+_monocytes	FCGR1A	15.7214	1.32836	1.07836e-55	6.1091e-54
CD14+_monocytes	RPS2	15.7175	0.842399	1.14785e-55	6.49182e-54
CD14+_monocytes	ROMO1	15.6913	0.623843	1.73523e-55	9.79735e-54
CD14+_monocytes	MRPL41	15.6851	0.831574	1.91188e-55	1.07766e-53
CD14+_monocytes	ATP5MC3	15.684	0.657018	1.9459e-55	1.09499e-53
CD14+_monocytes	HRH2	15.6764	0.893225	2.19368e-55	1.23235e-53
CD14+_monocytes	RPL13	15.6521	1.02013	3.21568e-55	1.79746e-53
CD14+_monocytes	TENT5A	15.6518	1.10131	3.22798e-55	1.80133e-53
CD14+_monocytes	PDCD6	15.6487	1.09917	3.39284e-55	1.89018e-53
CD14+_monocytes	HNRNPR	15.6367	0.853369	4.09502e-55	2.27759e-53
CD14+_monocytes	ATP6V1G1	15.6121	0.586016	6.02095e-55	3.34322e-53
CD14+_monocytes	RNASE6	15.5982	1.94832	7.49282e-55	4.15362e-53
CD14+_monocytes	MT-ND4	15.5882	0.536391	8.75275e-55	4.83607e-53
CD14+_monocytes	GNB4	15.5763	1.2839	1.05427e-54	5.81546e-53
CD14+_monocytes	LSM3	15.5756	0.79136	1.06574e-54	5.8691e-53
CD14+_monocytes	MYOF	15.5724	2.52587	1.12092e-54	6.16284e-53
CD14+_monocytes	GTF3C6	15.5673	0.731048	1.21341e-54	6.64958e-53
CD14+_monocytes	SNX6	15.5355	0.898783	1.99548e-54	1.08997e-52
CD14+_monocytes	CDKN1A	15.5207	1.19342	2.51272e-54	1.37027e-52
CD14+_monocytes	SERBP1	15.38	0.68829	2.2312e-53	1.2128e-51
CD14+_monocytes	PTMA	15.3743	0.720506	2.4359e-53	1.32193e-51
CD14+_monocytes	PLEKHJ1	15.366	1.48266	2.76746e-53	1.49702e-51
CD14+_monocytes	TLN1	15.3601	0.672301	3.03074e-53	1.63416e-51
CD14+_monocytes	PHB	15.339	1.5996	4.19293e-53	2.25719e-51
CD14+_monocytes	PILRA	15.3125	1.28484	6.31207e-53	3.39253e-51
CD14+_monocytes	SSU72	15.2914	0.766506	8.72383e-53	4.68128e-51
CD14+_monocytes	RTRAF	15.2874	0.781075	9.27932e-53	4.9714e-51
CD14+_monocytes	RASGRP2	15.2343	0.834039	2.09283e-52	1.11766e-50
CD14+_monocytes	MAPK1	15.2314	1.14098	2.18848e-52	1.16689e-50
CD14+_monocytes	SRSF9	15.1658	0.630885	5.95569e-52	3.16548e-50
CD14+_monocytes	VMA21	15.1398	0.796575	8.84833e-52	4.69549e-50
CD14+_monocytes	CNDP2	15.1265	1.53127	1.08362e-51	5.74131e-50
CD14+_monocytes	TMEM179B	15.1154	1.34415	1.28104e-51	6.77656e-50
CD14+_monocytes	AP1S2	15.1054	0.88803	1.49111e-51	7.87542e-50
CD14+_monocytes	LRRK2	15.0775	2.22385	2.27815e-51	1.19756e-49
CD14+_monocytes	MRPS15	15.0482	1.04425	3.54858e-51	1.86248e-49
CD14+_monocytes	SEPT2	15.0386	0.869611	4.10409e-51	2.14732e-49
CD14+_monocytes	TRAPPC2L	15.0265	0.939796	4.92227e-51	2.57139e-49
CD14+_monocytes	UQCRH	14.9996	0.542853	7.3818e-51	3.85025e-49
CD14+_monocytes	RPL21	14.9905	0.644808	8.46513e-51	4.40844e-49
CD14+_monocytes	SSB	14.9878	1.08485	8.82119e-51	4.58674e-49
CD14+_monocytes	GRB2	14.9177	0.517369	2.52877e-50	1.31284e-48
CD14+_monocytes	MRPL34	14.9083	1.74061	2.91014e-50	1.5085e-48
CD14+_monocytes	RPS29	14.8996	0.642726	3.31422e-50	1.71531e-48
CD14+_monocytes	SRSF7	14.8723	0.777367	4.98557e-50	2.57636e-48
CD14+_monocytes	SELENOF	14.8705	0.761216	5.12237e-50	2.64298e-48
CD14+_monocytes	NUDT1	14.8622	1.09125	5.80282e-50	2.98032e-48
CD14+_monocytes	GSDMD	14.8494	1.67176	7.01923e-50	3.59406e-48
CD14+_monocytes	UTRN	14.7874	1.83532	1.7673e-49	9.03531e-48
CD14+_monocytes	ID1	14.7581	1.40536	2.72901e-49	1.39308e-47
CD14+_monocytes	PEPD	14.7466	1.06978	3.23766e-49	1.64772e-47
CD14+_monocytes	PARVG	14.7273	0.935725	4.30835e-49	2.18598e-47
CD14+_monocytes	PTPN6	14.6825	0.714571	8.34817e-49	4.20392e-47
CD14+_monocytes	ATXN10	14.681	1.55733	8.53696e-49	4.29254e-47
CD14+_monocytes	RACK1	14.6742	0.570274	9.43207e-49	4.73552e-47
CD14+_monocytes	COPS9	14.6482	0.606619	1.38305e-48	6.92309e-47
CD14+_monocytes	ATP5F1B	14.5999	0.642762	2.81105e-48	1.40502e-46
CD14+_monocytes	TNFSF10	14.5619	1.5753	4.90677e-48	2.44886e-46
CD14+_monocytes	CPVL	14.5499	0.962745	5.84648e-48	2.91351e-46
CD14+_monocytes	PRKDC	14.5434	1.65292	6.4329e-48	3.19152e-46
CD14+_monocytes	RPSA	14.5428	0.803935	6.48926e-48	3.21472e-46
CD14+_monocytes	DHRS4L2	14.5344	2.0073	7.33694e-48	3.6293e-46
CD14+_monocytes	DCXR	14.5296	1.19896	7.87225e-48	3.88836e-46
CD14+_monocytes	SOD1	14.5228	0.790661	8.68546e-48	4.27743e-46
CD14+_monocytes	COX14	14.498	0.792888	1.24749e-47	6.12568e-46
CD14+_monocytes	CAMK1	14.4836	2.44701	1.53767e-47	7.52912e-46
CD14+_monocytes	FKBP3	14.4836	1.40172	1.53779e-47	7.52912e-46
CD14+_monocytes	MRPS21	14.4708	0.995296	1.85209e-47	9.05471e-46
CD14+_monocytes	RCSD1	14.4569	1.3919	2.26718e-47	1.10679e-45
CD14+_monocytes	RPS24	14.4445	0.651091	2.71418e-47	1.32116e-45
CD14+_monocytes	TMEM170B	14.4211	1.07295	3.813e-47	1.85066e-45
CD14+_monocytes	SELENOW	14.4194	0.719878	3.90785e-47	1.89122e-45
CD14+_monocytes	FOXN2	14.4117	1.03117	4.37109e-47	2.11236e-45
CD14+_monocytes	ATP5PB	14.3776	0.619099	7.15755e-47	3.45396e-45
CD14+_monocytes	DMXL2	14.3758	1.30768	7.34402e-47	3.53885e-45
CD14+_monocytes	TM9SF2	14.3756	0.837745	7.36535e-47	3.54403e-45
CD14+_monocytes	METTL7A	14.3745	2.00675	7.4769e-47	3.59256e-45
CD14+_monocytes	DBNL	14.371	0.824238	7.86965e-47	3.77585e-45
CD14+_monocytes	MRPL57	14.3412	1.08411	1.21e-46	5.78903e-45
CD14+_monocytes	GTF3A	14.3403	0.637691	1.22511e-46	5.85296e-45
CD14+_monocytes	MCUB	14.3374	0.894078	1.27749e-46	6.09451e-45
CD14+_monocytes	RPL34	14.337	0.410305	1.28529e-46	6.12302e-45
CD14+_monocytes	GHITM	14.3121	0.73066	1.8383e-46	8.74509e-45
CD14+_monocytes	WARS	14.3031	1.30316	2.09135e-46	9.92074e-45
CD14+_monocytes	PTPRA	14.2677	1.00499	3.47849e-46	1.64776e-44
CD14+_monocytes	PRMT2	14.255	1.05563	4.17287e-46	1.9739e-44
CD14+_monocytes	A1BG	14.2417	1.41933	5.04687e-46	2.38397e-44
CD14+_monocytes	LILRA1	14.2116	1.00921	7.76403e-46	3.65716e-44
CD14+_monocytes	CUTA	14.1864	1.01643	1.11245e-45	5.2254e-44
CD14+_monocytes	DYNC1I2	14.1807	1.78345	1.20679e-45	5.66061e-44
CD14+_monocytes	LSM4	14.1799	0.981446	1.22013e-45	5.71518e-44
CD14+_monocytes	SSNA1	14.159	0.972358	1.64219e-45	7.6814e-44
CD14+_monocytes	MRPL21	14.1489	1.03652	1.89763e-45	8.86391e-44
CD14+_monocytes	RNASEH2C	14.1422	0.975402	2.0866e-45	9.73302e-44
CD14+_monocytes	RNPEP	14.1079	1.05289	3.39632e-45	1.58203e-43
CD14+_monocytes	LRP1	14.0993	0.83932	3.83636e-45	1.78452e-43
CD14+_monocytes	MT-ATP6	14.0983	0.448189	3.88869e-45	1.80636e-43
CD14+_monocytes	ITGAL	14.0925	1.42108	4.22046e-45	1.95776e-43
CD14+_monocytes	G6PD	14.088	0.968521	4.50159e-45	2.08241e-43
CD14+_monocytes	DUSP23	14.0872	1.36275	4.5517e-45	2.10269e-43
CD14+_monocytes	FPR1	14.0853	0.652405	4.67662e-45	2.15742e-43
CD14+_monocytes	SDHB	14.0698	0.835632	5.82725e-45	2.68086e-43
CD14+_monocytes	AGPAT3	14.0668	1.50883	6.07935e-45	2.793e-43
CD14+_monocytes	CNPY3	14.0638	0.633831	6.34182e-45	2.9096e-43
CD14+_monocytes	PSMD4	14.0604	0.905143	6.64824e-45	3.04602e-43
CD14+_monocytes	TNNT1	14.0534	1.98484	7.34369e-45	3.36006e-43
CD14+_monocytes	VSIR	14.0509	0.554935	7.60635e-45	3.4755e-43
CD14+_monocytes	SNRPD1	14.0269	0.779939	1.06656e-44	4.86671e-43
CD14+_monocytes	SNRPF	14.0115	0.694716	1.32492e-44	6.03737e-43
CD14+_monocytes	LSM10	14.0104	1.16744	1.34618e-44	6.12593e-43
CD14+_monocytes	NDUFS8	14.0099	0.750762	1.35593e-44	6.16194e-43
CD14+_monocytes	TMEM160	14.0023	0.836886	1.50875e-44	6.83788e-43
CD14+_monocytes	PRAM1	13.9946	1.36253	1.68144e-44	7.61026e-43
CD14+_monocytes	SLC25A24	13.9691	0.813753	2.40521e-44	1.08486e-42
CD14+_monocytes	MTDH	13.9691	0.619845	2.40664e-44	1.08486e-42
CD14+_monocytes	RPL36AL	13.9465	0.499671	3.30354e-44	1.48717e-42
CD14+_monocytes	GSTK1	13.9396	0.801141	3.64e-44	1.63644e-42
CD14+_monocytes	DGUOK	13.927	1.04818	4.34181e-44	1.94673e-42
CD14+_monocytes	STARD7	13.8961	0.978	6.69079e-44	2.99594e-42
CD14+_monocytes	TMSB4X	13.8853	0.282425	7.77268e-44	3.47573e-42
CD14+_monocytes	NR4A2	13.8174	0.955308	2.00071e-43	8.91101e-42
CD14+_monocytes	SNRPD2	13.8138	0.65503	2.10538e-43	9.36473e-42
CD14+_monocytes	PPM1G	13.8031	1.07274	2.44241e-43	1.08495e-41
CD14+_monocytes	HSPA8	13.7823	0.981101	3.25521e-43	1.44218e-41
CD14+_monocytes	SMC1A	13.7234	1.71622	7.35317e-43	3.25344e-41
CD14+_monocytes	RPL32	13.6978	0.763438	1.04706e-42	4.62667e-41
CD14+_monocytes	EEF1B2	13.6912	0.704222	1.14638e-42	5.05886e-41
CD14+_monocytes	ATP1A1	13.6749	0.698729	1.43395e-42	6.31127e-41
CD14+_monocytes	EIF1AX	13.6586	0.780479	1.79475e-42	7.8889e-41
CD14+_monocytes	RNF130	13.6453	0.586329	2.1533e-42	9.45254e-41
CD14+_monocytes	TMEM230	13.6179	0.831155	3.13494e-42	1.37438e-40
CD14+_monocytes	POLR2F	13.616	1.07034	3.21717e-42	1.40858e-40
CD14+_monocytes	CEBPA	13.6117	1.06481	3.41344e-42	1.49257e-40
CD14+_monocytes	MTCH2	13.6014	1.27027	3.92945e-42	1.71596e-40
CD14+_monocytes	CMTM7	13.589	1.22685	4.65413e-42	2.02715e-40
CD14+_monocytes	TOMM7	13.5857	0.462994	4.86851e-42	2.11777e-40
CD14+_monocytes	RPL35A	13.577	0.443263	5.48466e-42	2.3827e-40
CD14+_monocytes	MRPL11	13.5546	0.963523	7.43798e-42	3.2271e-40
CD14+_monocytes	CCT5	13.5488	0.775492	8.05201e-42	3.489e-40
CD14+_monocytes	SERP1	13.5459	0.513151	8.37285e-42	3.62334e-40
CD14+_monocytes	SPTLC2	13.5411	0.962709	8.94122e-42	3.86431e-40
CD14+_monocytes	RASSF4	13.5388	2.50942	9.23134e-42	3.98456e-40
CD14+_monocytes	CFD	13.513	0.84176	1.31125e-41	5.65251e-40
CD14+_monocytes	BANF1	13.504	0.976202	1.48189e-41	6.37991e-40
CD14+_monocytes	COA3	13.5025	2.24416	1.51108e-41	6.49726e-40
CD14+_monocytes	LMAN2	13.4851	0.793279	1.9143e-41	8.20996e-40
CD14+_monocytes	GRHPR	13.4787	1.18289	2.08668e-41	8.92643e-40
CD14+_monocytes	PDK4	13.4687	1.3013	2.39029e-41	1.02122e-39
CD14+_monocytes	SKP1	13.4299	0.513793	4.03848e-41	1.72319e-39
CD14+_monocytes	IARS2	13.4005	1.5509	6.00412e-41	2.55865e-39
CD14+_monocytes	RGS19	13.3953	0.71065	6.44289e-41	2.74215e-39
CD14+_monocytes	CD46	13.3742	0.89114	8.56001e-41	3.6386e-39
CD14+_monocytes	DOCK11	13.3653	1.49017	9.63935e-41	4.09221e-39
CD14+_monocytes	RHOU	13.3577	0.947746	1.0676e-40	4.52655e-39
CD14+_monocytes	RER1	13.3522	0.799085	1.14992e-40	4.86943e-39
CD14+_monocytes	IMPA2	13.3416	0.819885	1.32605e-40	5.60115e-39
CD14+_monocytes	TRIM44	13.3308	1.56529	1.53344e-40	6.46899e-39
CD14+_monocytes	PSMA1	13.2951	0.581941	2.47101e-40	1.04111e-38
CD14+_monocytes	HSD17B10	13.2776	0.972014	3.12377e-40	1.31284e-38
CD14+_monocytes	FLNA	13.2518	0.544798	4.40433e-40	1.84641e-38
CD14+_monocytes	CCT6A	13.2439	0.861637	4.89578e-40	2.04987e-38
CD14+_monocytes	ERAP2	13.2156	2.00196	7.13425e-40	2.97968e-38
CD14+_monocytes	COX8A	13.1996	0.427549	8.82198e-40	3.67999e-38
CD14+_monocytes	SLC38A10	13.1919	1.35572	9.76598e-40	4.06871e-38
CD14+_monocytes	ZNHIT1	13.1792	0.585042	1.15557e-39	4.80838e-38
CD14+_monocytes	PDAP1	13.1709	1.01575	1.2899e-39	5.36068e-38
CD14+_monocytes	DYNLT1	13.1585	0.941208	1.52141e-39	6.31499e-38
CD14+_monocytes	MPC1	13.1469	0.932595	1.77277e-39	7.34922e-38
CD14+_monocytes	CWC15	13.1461	0.705325	1.79207e-39	7.42005e-38
CD14+_monocytes	RPS20	13.1456	0.661803	1.80299e-39	7.45607e-38
CD14+_monocytes	ADD3	13.1335	0.880684	2.11689e-39	8.73264e-38
CD14+_monocytes	MSRB2	13.1058	1.13672	3.05026e-39	1.25675e-37
CD14+_monocytes	RPLP2	13.0978	0.670879	3.39096e-39	1.39541e-37
CD14+_monocytes	IRF8	13.093	1.1204	3.61061e-39	1.48398e-37
CD14+_monocytes	MRPL43	13.0903	1.43229	3.74048e-39	1.53547e-37
CD14+_monocytes	ACAP2	13.0899	0.657781	3.75978e-39	1.54151e-37
CD14+_monocytes	PDCD6IP	13.0746	0.946005	4.59728e-39	1.88258e-37
CD14+_monocytes	ANAPC15	13.0648	0.768796	5.23481e-39	2.14104e-37
CD14+_monocytes	STX10	13.0344	0.948561	7.801e-39	3.18285e-37
CD14+_monocytes	SP110	13.033	1.34877	7.94715e-39	3.23853e-37
CD14+_monocytes	CALM3	13.0307	0.560124	8.18848e-39	3.33283e-37
CD14+_monocytes	STUB1	13.0186	0.814332	9.59479e-39	3.90048e-37
CD14+_monocytes	JPT1	13.0167	0.603143	9.83468e-39	3.99317e-37
CD14+_monocytes	TUBA1B	13.0117	0.626953	1.05032e-38	4.25946e-37
CD14+_monocytes	TAF15	13.0112	1.78616	1.05702e-38	4.28146e-37
CD14+_monocytes	EIF4E2	13.0043	0.860403	1.15593e-38	4.67641e-37
CD14+_monocytes	TMEM208	12.9836	0.979757	1.5165e-38	6.12775e-37
CD14+_monocytes	DNAJC8	12.9714	0.659024	1.77655e-38	7.16129e-37
CD14+_monocytes	RPL7	12.9666	0.682762	1.89128e-38	7.6146e-37
CD14+_monocytes	SMIM7	12.9491	1.17051	2.37837e-38	9.56426e-37
CD14+_monocytes	PPCS	12.9278	0.824126	3.13625e-38	1.25969e-36
CD14+_monocytes	PYURF	12.9094	0.728987	3.98154e-38	1.59538e-36
CD14+_monocytes	DICER1	12.9041	0.99489	4.2692e-38	1.7086e-36
CD14+_monocytes	RB1	12.8899	1.39788	5.13005e-38	2.05067e-36
CD14+_monocytes	SH2B3	12.8871	0.937621	5.32007e-38	2.1241e-36
CD14+_monocytes	HTATIP2	12.8759	1.15563	6.15186e-38	2.45328e-36
CD14+_monocytes	STAT2	12.8662	2.13239	6.97127e-38	2.77675e-36
CD14+_monocytes	UBA1	12.8659	0.901385	6.99801e-38	2.7841e-36
CD14+_monocytes	SLC39A8	12.8507	0.847514	8.526e-38	3.38396e-36
CD14+_monocytes	NDUFAF3	12.8505	1.16091	8.54465e-38	3.38736e-36
CD14+_monocytes	PIP4K2A	12.8164	1.23462	1.32691e-37	5.2417e-36
CD14+_monocytes	ATP5F1A	12.8116	0.678777	1.41281e-37	5.57445e-36
CD14+_monocytes	RPL27	12.8007	0.414163	1.62402e-37	6.40028e-36
CD14+_monocytes	IAH1	12.7941	1.04399	1.76922e-37	6.95616e-36
CD14+_monocytes	FKBP1A	12.7783	0.419099	2.16623e-37	8.49718e-36
CD14+_monocytes	COMMD1	12.7615	1.71588	2.68952e-37	1.05375e-35
CD14+_monocytes	PTGES3	12.7539	0.630832	2.96479e-37	1.16025e-35
CD14+_monocytes	TYROBP	12.7357	0.329449	3.74381e-37	1.4634e-35
CD14+_monocytes	LARS	12.7091	2.53822	5.26418e-37	2.0553e-35
CD14+_monocytes	H2AFZ	12.7081	0.489888	5.3347e-37	2.08041e-35
CD14+_monocytes	VDAC1	12.7039	0.686453	5.62402e-37	2.19069e-35
CD14+_monocytes	ERP29	12.6999	0.612262	5.92373e-37	2.30476e-35
CD14+_monocytes	RANBP1	12.6903	0.8762	6.68877e-37	2.5994e-35
CD14+_monocytes	CPT1A	12.69	1.10317	6.71816e-37	2.6078e-35
CD14+_monocytes	PPP1CA	12.6787	0.534875	7.7651e-37	3.0107e-35
CD14+_monocytes	SLC16A3	12.6451	1.13062	1.1909e-36	4.60675e-35
CD14+_monocytes	APEX1	12.6406	1.3962	1.26015e-36	4.869e-35
CD14+_monocytes	TMEM123	12.627	0.659549	1.49916e-36	5.77916e-35
CD14+_monocytes	WAS	12.5946	0.695604	2.26016e-36	8.69282e-35
CD14+_monocytes	SRP14	12.5886	0.391958	2.44003e-36	9.37387e-35
CD14+_monocytes	WASF2	12.5863	0.564675	2.5121e-36	9.63969e-35
CD14+_monocytes	ATP5MPL	12.5789	0.343929	2.75687e-36	1.05548e-34
CD14+_monocytes	UBA52	12.5781	0.414584	2.7869e-36	1.06576e-34
CD14+_monocytes	JAK1	12.5497	0.63121	3.98789e-36	1.5233e-34
CD14+_monocytes	TAP1	12.5358	2.25339	4.75421e-36	1.81395e-34
CD14+_monocytes	ZSWIM7	12.5237	1.23503	5.53691e-36	2.11019e-34
CD14+_monocytes	FIBP	12.5171	0.696609	6.01771e-36	2.29083e-34
CD14+_monocytes	CFP	12.5166	0.584038	6.05789e-36	2.30351e-34
CD14+_monocytes	GLG1	12.5144	1.57864	6.22832e-36	2.36563e-34
CD14+_monocytes	ANXA1	12.5136	0.427157	6.29204e-36	2.38713e-34
CD14+_monocytes	ANAPC16	12.4989	0.576693	7.56444e-36	2.86016e-34
CD14+_monocytes	TRMT112	12.4748	0.627864	1.02469e-35	3.87006e-34
CD14+_monocytes	SCIMP	12.428	1.99246	1.84238e-35	6.92709e-34
CD14+_monocytes	HP1BP3	12.4154	0.80288	2.15683e-35	8.10029e-34
CD14+_monocytes	TMEM167A	12.4143	0.537166	2.18592e-35	8.20038e-34
CD14+_monocytes	TCN2	12.3992	1.59462	2.64066e-35	9.89524e-34
CD14+_monocytes	NCF2	12.3862	0.63746	3.1035e-35	1.16037e-33
CD14+_monocytes	IDH1	12.384	1.49805	3.18864e-35	1.19088e-33
CD14+_monocytes	NPTN	12.3489	0.94616	4.93654e-35	1.83957e-33
CD14+_monocytes	WDR83OS	12.3334	0.503286	5.98347e-35	2.22723e-33
CD14+_monocytes	STAB1	12.3231	0.866939	6.80205e-35	2.52632e-33
CD14+_monocytes	SSR3	12.322	0.668937	6.89719e-35	2.55883e-33
CD14+_monocytes	BAG1	12.3159	0.674709	7.44122e-35	2.75761e-33
CD14+_monocytes	NDFIP1	12.3047	0.678248	8.54559e-35	3.16338e-33
CD14+_monocytes	CLNS1A	12.3016	1.4739	8.88305e-35	3.28467e-33
CD14+_monocytes	SYNGR2	12.3012	0.650642	8.91915e-35	3.29439e-33
CD14+_monocytes	ALKBH7	12.2906	0.838807	1.01705e-34	3.75246e-33
CD14+_monocytes	RPS3A	12.2895	0.541728	1.03164e-34	3.80212e-33
CD14+_monocytes	GBP1	12.265	3.72757	1.39556e-34	5.13769e-33
CD14+_monocytes	TMEM176B	12.2628	1.13114	1.43394e-34	5.27085e-33
CD14+_monocytes	KLF11	12.2628	1.05395	1.43488e-34	5.27085e-33
CD14+_monocytes	MT-ND5	12.261	0.512994	1.46628e-34	5.38031e-33
CD14+_monocytes	MYD88	12.26	0.70396	1.48552e-34	5.44497e-33
CD14+_monocytes	FAU	12.2149	0.259906	2.58898e-34	9.44821e-33
CD14+_monocytes	CYBA	12.2123	0.26941	2.67357e-34	9.74631e-33
CD14+_monocytes	ECHDC1	12.1601	1.64949	5.06796e-34	1.84348e-32
CD14+_monocytes	PRKACA	12.1587	0.932397	5.15689e-34	1.87177e-32
CD14+_monocytes	HINT1	12.1382	0.581495	6.62655e-34	2.39742e-32
CD14+_monocytes	PTPN18	12.1371	0.943344	6.71699e-34	2.42753e-32
CD14+_monocytes	SEC11A	12.1094	0.548035	9.41384e-34	3.39121e-32
CD14+_monocytes	CEACAM4	12.1041	0.922152	1.00438e-33	3.61427e-32
CD14+_monocytes	RPS27	12.0911	0.410146	1.17663e-33	4.22957e-32
CD14+_monocytes	TMEM14B	12.0794	0.665073	1.35676e-33	4.86662e-32
CD14+_monocytes	JOSD2	12.0734	0.904118	1.4589e-33	5.2274e-32
CD14+_monocytes	FAM89B	12.0534	0.854265	1.86148e-33	6.66279e-32
CD14+_monocytes	RPN1	12.0329	0.66581	2.38579e-33	8.53034e-32
CD14+_monocytes	PAK1	12.0298	1.68915	2.47854e-33	8.85254e-32
CD14+_monocytes	KHDRBS1	12.02	0.620976	2.7906e-33	9.93535e-32
CD14+_monocytes	CCT7	12.0149	1.07772	2.9674e-33	1.05536e-31
CD14+_monocytes	RPLP1	12.014	0.556532	2.99808e-33	1.06515e-31
CD14+_monocytes	TRAPPC1	11.9773	0.487808	4.6731e-33	1.65498e-31
CD14+_monocytes	PSMB4	11.9587	0.614682	5.84432e-33	2.06758e-31
CD14+_monocytes	HLA-DMA	11.9498	1.39346	6.50697e-33	2.29959e-31
CD14+_monocytes	HNMT	11.9455	0.884551	6.85029e-33	2.41837e-31
CD14+_monocytes	UBAC1	11.9318	0.973072	8.07711e-33	2.84848e-31
CD14+_monocytes	TBCB	11.9215	0.647999	9.14027e-33	3.22002e-31
CD14+_monocytes	PPDPF	11.912	0.548331	1.02457e-32	3.60191e-31
CD14+_monocytes	IMPDH1	11.9073	0.691014	1.08476e-32	3.80552e-31
CD14+_monocytes	REEP3	11.9064	1.55598	1.09595e-32	3.84076e-31
CD14+_monocytes	PIN1	11.9032	0.806929	1.13861e-32	3.9861e-31
CD14+_monocytes	POLR1D	11.8984	0.555286	1.20576e-32	4.21676e-31
CD14+_monocytes	TWF2	11.8942	0.718159	1.26878e-32	4.43253e-31
CD14+_monocytes	DPM3	11.8843	1.03073	1.42745e-32	4.98166e-31
CD14+_monocytes	SLC2A6	11.884	1.86028	1.4326e-32	4.99444e-31
CD14+_monocytes	YWHAE	11.8756	0.518671	1.58524e-32	5.52086e-31
CD14+_monocytes	RALBP1	11.8733	0.996499	1.62848e-32	5.66557e-31
CD14+_monocytes	FDPS	11.866	1.10688	1.77665e-32	6.17464e-31
CD14+_monocytes	TMEM165	11.8611	0.983288	1.885e-32	6.54444e-31
CD14+_monocytes	PQLC3	11.8566	1.98495	1.9896e-32	6.90045e-31
CD14+_monocytes	YBX3	11.8476	0.603177	2.21347e-32	7.66894e-31
CD14+_monocytes	FGD2	11.8421	2.22938	2.36458e-32	8.18405e-31
CD14+_monocytes	MT1E	11.8368	2.47323	2.51752e-32	8.7044e-31
CD14+_monocytes	TMBIM6	11.8349	0.477233	2.57768e-32	8.90321e-31
CD14+_monocytes	PDCD2	11.8265	1.10434	2.84685e-32	9.82279e-31
CD14+_monocytes	SLC25A11	11.8218	1.33359	3.01116e-32	1.03791e-30
CD14+_monocytes	TFEC	11.8204	3.25226	3.06235e-32	1.05447e-30
CD14+_monocytes	RPS3	11.8138	0.52736	3.31085e-32	1.13886e-30
CD14+_monocytes	CBR1	11.8093	2.2007	3.49492e-32	1.20095e-30
CD14+_monocytes	MDH1	11.7847	1.11404	4.6797e-32	1.60643e-30
CD14+_monocytes	ATRX	11.7759	1.46655	5.19804e-32	1.78071e-30
CD14+_monocytes	GALK1	11.7609	1.46131	6.2089e-32	2.11835e-30
CD14+_monocytes	UQCC2	11.7479	2.21451	7.24156e-32	2.46817e-30
CD14+_monocytes	RAD23A	11.7467	0.671131	7.34137e-32	2.49964e-30
CD14+_monocytes	CORO1B	11.7389	1.89475	8.05514e-32	2.73989e-30
CD14+_monocytes	APOL6	11.7277	1.47198	9.1939e-32	3.12406e-30
CD14+_monocytes	NDUFV2	11.7262	0.633494	9.35944e-32	3.17709e-30
CD14+_monocytes	MAP3K1	11.7065	0.600072	1.17987e-31	4.00105e-30
CD14+_monocytes	ZNF503	11.6997	1.00888	1.27912e-31	4.33324e-30
CD14+_monocytes	GADD45GIP1	11.6936	0.559072	1.3742e-31	4.65064e-30
CD14+_monocytes	TIPARP	11.6912	0.646899	1.41445e-31	4.78203e-30
CD14+_monocytes	NME1	11.6896	0.963994	1.43984e-31	4.86297e-30
CD14+_monocytes	ETFB	11.6713	0.542034	1.78607e-31	6.02023e-30
CD14+_monocytes	NDUFC1	11.6702	0.582268	1.81098e-31	6.09805e-30
CD14+_monocytes	IL27RA	11.6693	1.594	1.82974e-31	6.15506e-30
CD14+_monocytes	OLA1	11.662	1.13841	1.9929e-31	6.6972e-30
CD14+_monocytes	TNFAIP2	11.6549	1.02021	2.16539e-31	7.24779e-30
CD14+_monocytes	XRCC6	11.6304	0.634454	2.8882e-31	9.62867e-30
CD14+_monocytes	HSP90AB1	11.6158	0.542761	3.42563e-31	1.1409e-29
CD14+_monocytes	YPEL2	11.6146	1.23302	3.47468e-31	1.15609e-29
CD14+_monocytes	TXN2	11.6081	0.91194	3.74652e-31	1.2453e-29
CD14+_monocytes	CHMP4A	11.5934	1.06274	4.44882e-31	1.47727e-29
CD14+_monocytes	FAM208A	11.5817	1.71326	5.10499e-31	1.69014e-29
CD14+_monocytes	CCR1	11.5782	0.788485	5.31559e-31	1.75467e-29
CD14+_monocytes	HEBP1	11.5707	1.31017	5.80399e-31	1.914e-29
CD14+_monocytes	RNASE2	11.5668	0.587342	6.06743e-31	1.99892e-29
CD14+_monocytes	COX4I1	11.5531	0.333333	7.1199e-31	2.34335e-29
CD14+_monocytes	ADI1	11.5481	0.970596	7.54807e-31	2.48184e-29
CD14+_monocytes	CD1D	11.5067	1.30537	1.22066e-30	3.99401e-29
CD14+_monocytes	SRP9	11.5014	0.648692	1.29829e-30	4.23975e-29
CD14+_monocytes	NAAA	11.5005	1.02801	1.31188e-30	4.27993e-29
CD14+_monocytes	FCGR1B	11.48	1.65882	1.66219e-30	5.41753e-29
CD14+_monocytes	ALDH2	11.4618	0.666417	2.05179e-30	6.67438e-29
CD14+_monocytes	TMEM141	11.4608	1.1478	2.07546e-30	6.74483e-29
CD14+_monocytes	HNRNPA2B1	11.4574	0.385796	2.15794e-30	6.99933e-29
CD14+_monocytes	MRPS16	11.4536	1.07807	2.2563e-30	7.31129e-29
CD14+_monocytes	MCTS1	11.4479	1.18818	2.40894e-30	7.79836e-29
CD14+_monocytes	LSM5	11.4432	0.801681	2.54254e-30	8.22293e-29
CD14+_monocytes	SLC8A1	11.4395	1.40302	2.65295e-30	8.57174e-29
CD14+_monocytes	OTULINL	11.4328	0.930595	2.86863e-30	9.25967e-29
CD14+_monocytes	FBXO9	11.4319	0.922991	2.89652e-30	9.34071e-29
CD14+_monocytes	GNAQ	11.4169	0.702782	3.44108e-30	1.10862e-28
CD14+_monocytes	MRPS36	11.4161	0.964526	3.47576e-30	1.11871e-28
CD14+_monocytes	NAP1L1	11.3936	0.546111	4.50105e-30	1.44733e-28
CD14+_monocytes	MBNL1	11.3928	0.507425	4.54328e-30	1.45951e-28
CD14+_monocytes	PGP	11.3889	0.809955	4.74861e-30	1.52401e-28
CD14+_monocytes	SAT2	11.3864	0.654212	4.88704e-30	1.56694e-28
CD14+_monocytes	HIKESHI	11.3794	1.26271	5.29558e-30	1.6963e-28
CD14+_monocytes	H1FX	11.378	0.511737	5.37931e-30	1.72148e-28
CD14+_monocytes	KRTCAP2	11.3744	0.608124	5.60885e-30	1.79323e-28
CD14+_monocytes	NMI	11.3689	1.00966	5.97187e-30	1.90747e-28
CD14+_monocytes	NDUFAF2	11.3498	1.47329	7.43278e-30	2.36509e-28
CD14+_monocytes	TUFM	11.3491	0.666872	7.49049e-30	2.38119e-28
CD14+_monocytes	WNK1	11.3432	0.94213	8.0162e-30	2.5459e-28
CD14+_monocytes	SELL	11.3347	0.481373	8.83382e-30	2.80027e-28
CD14+_monocytes	RAN	11.3343	0.55162	8.87389e-30	2.81032e-28
CD14+_monocytes	SGK1	11.3324	0.66994	9.07093e-30	2.87001e-28
CD14+_monocytes	MRPL40	11.3158	1.16716	1.09626e-29	3.46526e-28
CD14+_monocytes	TMEM147	11.3112	0.643922	1.1551e-29	3.6478e-28
CD14+_monocytes	EIF3M	11.3041	0.605735	1.25168e-29	3.9491e-28
CD14+_monocytes	ORMDL1	11.2748	0.853305	1.74687e-29	5.50108e-28
CD14+_monocytes	STAT1	11.26	1.60916	2.06661e-29	6.47758e-28
CD14+_monocytes	AIMP1	11.2521	0.689915	2.26113e-29	7.08064e-28
CD14+_monocytes	CYCS	11.2519	0.606302	2.26547e-29	7.08761e-28
CD14+_monocytes	HNRNPAB	11.2483	0.671246	2.36134e-29	7.38067e-28
CD14+_monocytes	EPRS	11.2307	1.51794	2.88033e-29	8.98608e-28
CD14+_monocytes	CYFIP1	11.2295	1.55969	2.92266e-29	9.09277e-28
CD14+_monocytes	FAM173A	11.2282	1.27802	2.96507e-29	9.21618e-28
CD14+_monocytes	LRRFIP1	11.2271	0.428965	3.00181e-29	9.32173e-28
CD14+_monocytes	RAP1B	11.2247	0.540117	3.08604e-29	9.57444e-28
CD14+_monocytes	TAF10	11.2155	0.490581	3.42205e-29	1.06071e-27
CD14+_monocytes	IFI30	11.2131	0.664887	3.51818e-29	1.0895e-27
CD14+_monocytes	UFC1	11.205	0.52577	3.85341e-29	1.19111e-27
CD14+_monocytes	LILRB4	11.2024	0.727993	3.96724e-29	1.22517e-27
CD14+_monocytes	NDUFA6	11.1977	0.594895	4.18573e-29	1.29027e-27
CD14+_monocytes	SLC30A1	11.1896	0.653938	4.58564e-29	1.41224e-27
CD14+_monocytes	AP1S1	11.1883	1.53817	4.65307e-29	1.43169e-27
CD14+_monocytes	UCHL3	11.1845	1.07139	4.85638e-29	1.49151e-27
CD14+_monocytes	TPP1	11.1773	0.531999	5.265e-29	1.61553e-27
CD14+_monocytes	RGS2	11.1751	0.66082	5.40082e-29	1.65569e-27
CD14+_monocytes	STMP1	11.1706	0.52144	5.67893e-29	1.73936e-27
CD14+_monocytes	SNRPG	11.1431	0.579783	7.73492e-29	2.36476e-27
CD14+_monocytes	CCDC88A	11.1416	0.537811	7.8729e-29	2.40475e-27
CD14+_monocytes	COPZ1	11.1347	0.906449	8.50595e-29	2.59575e-27
CD14+_monocytes	PLXNC1	11.133	0.836375	8.67041e-29	2.64128e-27
CD14+_monocytes	SNF8	11.1106	0.550638	1.11368e-28	3.38936e-27
CD14+_monocytes	ECHS1	11.1103	0.975257	1.11811e-28	3.39973e-27
CD14+_monocytes	CENPX	11.06	1.18189	1.96098e-28	5.9572e-27
CD14+_monocytes	EPSTI1	11.0585	3.67275	1.99383e-28	6.05149e-27
CD14+_monocytes	ACAA1	11.05	0.788602	2.19269e-28	6.64906e-27
CD14+_monocytes	PKN1	11.0226	0.600703	2.97428e-28	9.00284e-27
CD14+_monocytes	CD81	11.011	0.594502	3.3835e-28	1.02323e-26
CD14+_monocytes	PARL	11.0087	1.0686	3.46928e-28	1.04822e-26
CD14+_monocytes	CUX1	11.005	0.736246	3.6163e-28	1.09166e-26
CD14+_monocytes	YBX1	10.9942	0.63646	4.07418e-28	1.22774e-26
CD14+_monocytes	AP2M1	10.9942	0.538072	4.07442e-28	1.22774e-26
CD14+_monocytes	IRF7	10.9916	1.80839	4.19472e-28	1.26173e-26
CD14+_monocytes	VPS35	10.9839	0.97077	4.56835e-28	1.37288e-26
CD14+_monocytes	GTF2H5	10.9741	1.25293	5.09117e-28	1.52726e-26
CD14+_monocytes	MZT2B	10.9709	0.497506	5.27225e-28	1.57875e-26
CD14+_monocytes	HSD17B4	10.9619	1.4947	5.82706e-28	1.74334e-26
CD14+_monocytes	MS4A4A	10.9466	0.843075	6.90255e-28	2.06326e-26
CD14+_monocytes	EIF2AK2	10.9319	0.788683	8.11063e-28	2.42221e-26
CD14+_monocytes	PTPMT1	10.929	1.00477	8.38089e-28	2.5007e-26
CD14+_monocytes	SPCS2	10.9247	0.658594	8.77933e-28	2.61725e-26
CD14+_monocytes	ADK	10.9133	2.60665	9.9557e-28	2.96531e-26
CD14+_monocytes	EIF4EBP2	10.912	0.657503	1.01032e-27	3.00657e-26
CD14+_monocytes	TMEM59	10.9005	0.466987	1.14626e-27	3.40508e-26
CD14+_monocytes	KIAA0100	10.8703	1.43865	1.59635e-27	4.73372e-26
CD14+_monocytes	MIEN1	10.8592	0.96328	1.80234e-27	5.33513e-26
CD14+_monocytes	RXRA	10.8584	0.706892	1.81952e-27	5.38123e-26
CD14+_monocytes	ELP5	10.8534	2.3671	1.92206e-27	5.67948e-26
CD14+_monocytes	XAF1	10.8505	3.46231	1.98301e-27	5.85442e-26
CD14+_monocytes	PTGER4	10.8504	0.761881	1.98634e-27	5.85908e-26
CD14+_monocytes	RTN4	10.8487	0.412557	2.02248e-27	5.96045e-26
CD14+_monocytes	NARS	10.8427	1.52737	2.15943e-27	6.35847e-26
CD14+_monocytes	COX20	10.8264	0.648346	2.58164e-27	7.58836e-26
CD14+_monocytes	ZNF706	10.8236	0.626702	2.66223e-27	7.81838e-26
CD14+_monocytes	ETFA	10.8189	0.880601	2.80255e-27	8.22326e-26
CD14+_monocytes	COA4	10.8012	1.96708	3.39794e-27	9.96154e-26
CD14+_monocytes	PTPN2	10.7975	0.543859	3.53616e-27	1.03577e-25
CD14+_monocytes	NASP	10.7874	0.939363	3.94731e-27	1.15519e-25
CD14+_monocytes	MRPL3	10.7754	1.38461	4.49913e-27	1.31439e-25
CD14+_monocytes	CHCHD5	10.7751	0.618344	4.51362e-27	1.31747e-25
CD14+_monocytes	GRK3	10.7632	1.20299	5.13618e-27	1.49789e-25
CD14+_monocytes	LIMS1	10.7621	0.563676	5.19781e-27	1.51454e-25
CD14+_monocytes	RWDD1	10.7485	0.527052	6.02356e-27	1.75059e-25
CD14+_monocytes	IFIT3	10.717	3.24638	8.46833e-27	2.45684e-25
CD14+_monocytes	TMEM30A	10.7067	0.773528	9.46475e-27	2.74355e-25
CD14+_monocytes	POLR2E	10.703	0.742803	9.84918e-27	2.85252e-25
CD14+_monocytes	MGST2	10.6875	1.63038	1.16417e-26	3.36876e-25
CD14+_monocytes	ACP1	10.6757	0.637449	1.32293e-26	3.81892e-25
CD14+_monocytes	CD4	10.6757	1.80681	1.32315e-26	3.81892e-25
CD14+_monocytes	IER5L	10.6594	1.02679	1.57695e-26	4.54363e-25
CD14+_monocytes	TMX1	10.6572	0.873037	1.61447e-26	4.64773e-25
CD14+_monocytes	SUCLG1	10.6484	1.16773	1.7738e-26	5.10204e-25
CD14+_monocytes	RBCK1	10.6433	1.01066	1.87298e-26	5.37808e-25
CD14+_monocytes	CCDC12	10.6296	0.713466	2.17087e-26	6.22811e-25
CD14+_monocytes	MFSD14B	10.6166	1.55301	2.49554e-26	7.14733e-25
CD14+_monocytes	PFKL	10.6101	1.09697	2.67548e-26	7.65616e-25
CD14+_monocytes	ZNF385A	10.6066	0.807321	2.77578e-26	7.93641e-25
CD14+_monocytes	KARS	10.6035	0.903234	2.87087e-26	8.19433e-25
CD14+_monocytes	SPINT2	10.5867	0.997306	3.43534e-26	9.78051e-25
CD14+_monocytes	AHCYL1	10.5858	0.96718	3.46708e-26	9.8625e-25
CD14+_monocytes	AC020916.1	10.5736	0.757579	3.95161e-26	1.12313e-24
CD14+_monocytes	DAD1	10.5694	0.498953	4.13332e-26	1.17279e-24
CD14+_monocytes	SRRM1	10.5654	0.473952	4.31335e-26	1.22283e-24
CD14+_monocytes	UBE2F	10.559	0.620622	4.61713e-26	1.30785e-24
CD14+_monocytes	ODF3B	10.5549	0.924033	4.81965e-26	1.36406e-24
CD14+_monocytes	CHCHD1	10.536	1.09303	5.89818e-26	1.6679e-24
CD14+_monocytes	WDR61	10.5347	1.71809	5.9772e-26	1.6874e-24
CD14+_monocytes	MRPL33	10.5184	0.54157	7.11068e-26	2.00402e-24
CD14+_monocytes	CAPG	10.4981	0.457549	8.81051e-26	2.481e-24
CD14+_monocytes	EIF2A	10.4947	0.906229	9.13783e-26	2.57101e-24
CD14+_monocytes	ALOX5	10.4866	0.610637	9.95291e-26	2.79799e-24
CD14+_monocytes	PIN4	10.479	1.60513	1.07838e-25	3.02651e-24
CD14+_monocytes	WDR43	10.4749	0.874991	1.12633e-25	3.15844e-24
CD14+_monocytes	HSD17B11	10.4743	0.748239	1.1339e-25	3.17701e-24
CD14+_monocytes	NDUFB6	10.4618	0.819384	1.29437e-25	3.61573e-24
CD14+_monocytes	PIH1D1	10.42	1.50334	2.0097e-25	5.60743e-24
CD14+_monocytes	WDR11	10.4183	1.20669	2.04574e-25	5.70324e-24
CD14+_monocytes	ATRAID	10.4149	0.636764	2.12081e-25	5.90762e-24
CD14+_monocytes	COPB2	10.4124	1.48491	2.17699e-25	6.05909e-24
CD14+_monocytes	TTYH3	10.3884	0.833316	2.80043e-25	7.78781e-24
CD14+_monocytes	RSU1	10.3864	0.674764	2.85793e-25	7.94111e-24
CD14+_monocytes	COX17	10.383	0.519651	2.96265e-25	8.22527e-24
CD14+_monocytes	DRAP1	10.3647	0.463937	3.58725e-25	9.94291e-24
CD14+_monocytes	NPL	10.3601	1.06426	3.76388e-25	1.04239e-23
CD14+_monocytes	SMIM26	10.3433	0.634608	4.48819e-25	1.24093e-23
CD14+_monocytes	HDDC2	10.3368	1.14796	4.80308e-25	1.3269e-23
CD14+_monocytes	IDH3G	10.3338	0.702749	4.95361e-25	1.36736e-23
CD14+_monocytes	SMIM37	10.3309	1.66633	5.10993e-25	1.40819e-23
CD14+_monocytes	METTL26	10.3285	0.647069	5.23758e-25	1.44218e-23
CD14+_monocytes	OSCAR	10.3279	1.06299	5.27259e-25	1.45063e-23
CD14+_monocytes	MGAT1	10.323	0.469925	5.54682e-25	1.52483e-23
CD14+_monocytes	NBDY	10.3211	1.42646	5.65657e-25	1.55373e-23
CD14+_monocytes	SPAG7	10.3162	0.904122	5.95516e-25	1.63307e-23
CD14+_monocytes	ZSCAN16-AS1	10.3151	0.729769	6.02235e-25	1.65014e-23
CD14+_monocytes	ITM2B	10.2996	0.366983	7.07649e-25	1.9374e-23
CD14+_monocytes	OAS1	10.2937	4.3166	7.52073e-25	2.05734e-23
CD14+_monocytes	EEF2	10.2931	0.456244	7.5725e-25	2.06982e-23
CD14+_monocytes	PTRHD1	10.2851	0.650925	8.22247e-25	2.24565e-23
CD14+_monocytes	AP3D1	10.2785	1.19351	8.81103e-25	2.40443e-23
CD14+_monocytes	BTK	10.2769	1.95118	8.95316e-25	2.44123e-23
CD14+_monocytes	ITGA4	10.2705	1.32849	9.57354e-25	2.60827e-23
CD14+_monocytes	SUMO3	10.2699	0.484006	9.63455e-25	2.62276e-23
CD14+_monocytes	ARPC1A	10.2645	0.621502	1.01856e-24	2.77053e-23
CD14+_monocytes	ZBTB8OS	10.2621	0.712449	1.04442e-24	2.83855e-23
CD14+_monocytes	SRM	10.2567	1.01139	1.10417e-24	2.99609e-23
CD14+_monocytes	MTIF3	10.254	1.6586	1.13602e-24	3.08002e-23
CD14+_monocytes	CUEDC2	10.2421	1.03046	1.28472e-24	3.47756e-23
CD14+_monocytes	RHOT1	10.2418	1.42533	1.28781e-24	3.48311e-23
CD14+_monocytes	NCOA4	10.2414	0.609895	1.29416e-24	3.49745e-23
CD14+_monocytes	TLR4	10.2412	0.784376	1.29677e-24	3.50171e-23
CD14+_monocytes	MYO1F	10.2352	0.46777	1.37937e-24	3.72175e-23
CD14+_monocytes	MYO1G	10.2113	0.481695	1.76395e-24	4.75557e-23
CD14+_monocytes	CDC26	10.2043	0.988574	1.89691e-24	5.10992e-23
CD14+_monocytes	DYNLRB1	10.204	0.538888	1.9028e-24	5.12168e-23
CD14+_monocytes	DIAPH2	10.2029	1.1555	1.92415e-24	5.17498e-23
CD14+_monocytes	GPX4	10.1833	0.495748	2.35384e-24	6.32556e-23
CD14+_monocytes	SEPT6	10.1742	0.864136	2.58616e-24	6.94434e-23
CD14+_monocytes	SETD3	10.1723	0.992894	2.63717e-24	7.07564e-23
CD14+_monocytes	P2RY13	10.1666	0.803239	2.7955e-24	7.49444e-23
CD14+_monocytes	HERPUD1	10.1658	0.496217	2.81924e-24	7.55206e-23
CD14+_monocytes	MIS18BP1	10.1638	1.00848	2.87496e-24	7.69516e-23
CD14+_monocytes	NAGA	10.1526	1.0108	3.22802e-24	8.63327e-23
CD14+_monocytes	GTF2A2	10.1487	0.566796	3.35742e-24	8.97219e-23
CD14+_monocytes	STAT6	10.147	1.1329	3.41829e-24	9.12759e-23
CD14+_monocytes	PLEKHO1	10.1414	0.579989	3.62006e-24	9.65099e-23
CD14+_monocytes	TMOD3	10.136	0.644513	3.82492e-24	1.0189e-22
CD14+_monocytes	APOBEC3C	10.1353	1.21187	3.85168e-24	1.02522e-22
CD14+_monocytes	NT5C	10.1351	1.40401	3.85794e-24	1.02607e-22
CD14+_monocytes	OSTC	10.0951	0.534967	5.8096e-24	1.53904e-22
CD14+_monocytes	NDUFA1	10.0879	0.333904	6.24749e-24	1.65373e-22
CD14+_monocytes	ATF3	10.0673	0.901226	7.70257e-24	2.03569e-22
CD14+_monocytes	ELMSAN1	10.0578	0.72265	8.48573e-24	2.2409e-22
CD14+_monocytes	CEBPD	10.0564	0.443125	8.61277e-24	2.27266e-22
CD14+_monocytes	POLR2G	10.0542	0.683255	8.79908e-24	2.32e-22
CD14+_monocytes	GBP2	10.053	1.18528	8.91259e-24	2.34808e-22
CD14+_monocytes	SDHD	10.044	0.754484	9.7676e-24	2.57132e-22
CD14+_monocytes	HHEX	10.0429	0.896707	9.86966e-24	2.59615e-22
CD14+_monocytes	ACADVL	10.0342	0.568167	1.07872e-23	2.83527e-22
CD14+_monocytes	RPL9	10.0229	0.591141	1.20898e-23	3.17267e-22
CD14+_monocytes	CLEC4A	10.0196	1.5095	1.25039e-23	3.27622e-22
CD14+_monocytes	POLR2K	10.015	0.835089	1.30941e-23	3.42817e-22
CD14+_monocytes	MYC	10.0127	1.9094	1.33983e-23	3.5051e-22
CD14+_monocytes	CISD3	9.99453	1.04141	1.61052e-23	4.20995e-22
CD14+_monocytes	MYCBP	9.98248	1.91027	1.81867e-23	4.74298e-22
CD14+_monocytes	TAX1BP1	9.97713	0.448307	1.91936e-23	5.00166e-22
CD14+_monocytes	SLC31A2	9.9726	0.610268	2.00903e-23	5.23127e-22
CD14+_monocytes	CALR	9.95597	0.516651	2.37501e-23	6.17946e-22
CD14+_monocytes	STX8	9.94421	1.08597	2.67293e-23	6.93845e-22
CD14+_monocytes	EIF3G	9.94044	0.457604	2.77611e-23	7.20071e-22
CD14+_monocytes	SH3BP1	9.93414	0.686162	2.95722e-23	7.65273e-22
CD14+_monocytes	PDCL3	9.93005	1.52979	3.08088e-23	7.96658e-22
CD14+_monocytes	ANAPC5	9.92266	0.794457	3.31783e-23	8.55948e-22
CD14+_monocytes	BX284668.5	9.91391	2.53558	3.62171e-23	9.32911e-22
CD14+_monocytes	AOAH	9.9093	0.804004	3.79305e-23	9.75546e-22
CD14+_monocytes	COLGALT1	9.89994	0.723443	4.16543e-23	1.0705e-21
CD14+_monocytes	DNPH1	9.89809	1.46132	4.24293e-23	1.08958e-21
CD14+_monocytes	TSR3	9.89526	1.14329	4.36474e-23	1.12e-21
CD14+_monocytes	MYDGF	9.89184	0.493564	4.5164e-23	1.15803e-21
CD14+_monocytes	CSF1R	9.88072	2.2077	5.04683e-23	1.29305e-21
CD14+_monocytes	CAPZA1	9.88001	0.428837	5.08288e-23	1.30129e-21
CD14+_monocytes	PRDX4	9.87668	0.913513	5.25451e-23	1.34421e-21
CD14+_monocytes	POLR3GL	9.86713	1.28328	5.77957e-23	1.4774e-21
CD14+_monocytes	RBMS1	9.85986	0.530406	6.21335e-23	1.58587e-21
CD14+_monocytes	CBWD1	9.84762	1.49469	7.01841e-23	1.78863e-21
CD14+_monocytes	CTSA	9.84096	0.438684	7.49909e-23	1.90968e-21
CD14+_monocytes	CAPNS1	9.83134	0.403067	8.25171e-23	2.09656e-21
CD14+_monocytes	NACC2	9.82552	1.08121	8.7418e-23	2.2194e-21
CD14+_monocytes	MT1X	9.81119	0.622742	1.00777e-22	2.55469e-21
CD14+_monocytes	FYN	9.81065	1.41366	1.01317e-22	2.56643e-21
CD14+_monocytes	SAP18	9.80265	0.413358	1.09666e-22	2.77582e-21
CD14+_monocytes	PSMG2	9.79293	0.735729	1.20748e-22	3.04943e-21
CD14+_monocytes	LZIC	9.79148	1.12033	1.22496e-22	3.09124e-21
CD14+_monocytes	ERCC1	9.78723	0.935214	1.27744e-22	3.22126e-21
CD14+_monocytes	PMVK	9.78521	1.6107	1.30318e-22	3.28371e-21
CD14+_monocytes	ETHE1	9.78003	0.725325	1.37174e-22	3.45128e-21
CD14+_monocytes	PARP14	9.77185	1.39563	1.48713e-22	3.73879e-21
CD14+_monocytes	COMMD7	9.75494	0.541188	1.75709e-22	4.40757e-21
CD14+_monocytes	HNRNPA3	9.75415	0.420493	1.77086e-22	4.4388e-21
CD14+_monocytes	DENR	9.75243	0.76676	1.80098e-22	4.51093e-21
CD14+_monocytes	PDHB	9.74995	1.5908	1.84568e-22	4.61943e-21
CD14+_monocytes	GBP5	9.73079	3.95926	2.22846e-22	5.56916e-21
CD14+_monocytes	CCDC59	9.7264	0.533839	2.32673e-22	5.8061e-21
CD14+_monocytes	ATP11A	9.72304	0.967465	2.40483e-22	5.99651e-21
CD14+_monocytes	CD164	9.72041	0.420645	2.46778e-22	6.14893e-21
CD14+_monocytes	MSN	9.71828	0.348153	2.51992e-22	6.27418e-21
CD14+_monocytes	UGP2	9.7118	1.06576	2.68548e-22	6.68142e-21
CD14+_monocytes	MRPL18	9.70791	1.14806	2.7899e-22	6.93094e-21
CD14+_monocytes	NDUFAF8	9.70574	0.727278	2.84995e-22	7.07488e-21
CD14+_monocytes	METTL5	9.69762	1.0576	3.08623e-22	7.65577e-21
CD14+_monocytes	AL034397.3	9.69559	0.962873	3.14803e-22	7.79752e-21
CD14+_monocytes	METAP2	9.68957	0.651084	3.33929e-22	8.25909e-21
CD14+_monocytes	ME2	9.67987	1.31495	3.67198e-22	9.06187e-21
CD14+_monocytes	HDAC1	9.67642	0.793184	3.79778e-22	9.36543e-21
CD14+_monocytes	MRPS7	9.66759	0.905113	4.14021e-22	1.02024e-20
CD14+_monocytes	ADA2	9.66554	1.63798	4.22394e-22	1.04011e-20
CD14+_monocytes	CYC1	9.65777	0.616658	4.55689e-22	1.12045e-20
CD14+_monocytes	NAPRT	9.64678	0.874398	5.07244e-22	1.24538e-20
CD14+_monocytes	COA5	9.63644	1.25798	5.61003e-22	1.37536e-20
CD14+_monocytes	PSMD1	9.62516	0.8936	6.26094e-22	1.53382e-20
CD14+_monocytes	GNAI2	9.60703	0.307291	7.46689e-22	1.82658e-20
CD14+_monocytes	EBPL	9.59023	0.949225	8.78856e-22	2.14833e-20
CD14+_monocytes	SMAP1	9.57666	1.05431	1.00232e-21	2.44835e-20
CD14+_monocytes	FRG1	9.57634	0.533863	1.00545e-21	2.45422e-20
CD14+_monocytes	DNAJC13	9.57274	1.93672	1.04113e-21	2.53944e-20
CD14+_monocytes	CEBPG	9.56491	0.754273	1.12297e-21	2.73707e-20
CD14+_monocytes	ADSS	9.56348	1.99548	1.13867e-21	2.77334e-20
CD14+_monocytes	EMC6	9.5597	0.592278	1.18101e-21	2.87436e-20
CD14+_monocytes	SEPT9	9.55949	0.712709	1.18336e-21	2.878e-20
CD14+_monocytes	EMC10	9.55824	0.606834	1.19776e-21	2.91091e-20
CD14+_monocytes	C4orf3	9.55645	0.353183	1.21867e-21	2.95957e-20
CD14+_monocytes	ARHGEF6	9.53944	1.34157	1.43602e-21	3.48489e-20
CD14+_monocytes	PHB2	9.51206	0.592879	1.86922e-21	4.52962e-20
CD14+_monocytes	RBP7	9.51044	1.82267	1.8985e-21	4.59725e-20
CD14+_monocytes	RAB11FIP1	9.50771	0.42274	1.949e-21	4.71614e-20
CD14+_monocytes	RNF141	9.5017	0.562463	2.0649e-21	4.99297e-20
CD14+_monocytes	CD2BP2	9.49594	1.2208	2.18229e-21	5.27302e-20
CD14+_monocytes	OAS2	9.49255	3.33385	2.25461e-21	5.44384e-20
CD14+_monocytes	SCP2	9.48546	0.513417	2.41327e-21	5.81856e-20
CD14+_monocytes	MPLKIP	9.48095	1.02328	2.51968e-21	6.07076e-20
CD14+_monocytes	NUCKS1	9.47953	0.519223	2.55436e-21	6.1499e-20
CD14+_monocytes	FUOM	9.47802	1.3647	2.59161e-21	6.23511e-20
CD14+_monocytes	SLC16A7	9.46238	0.99556	3.01015e-21	7.23168e-20
CD14+_monocytes	PFDN6	9.46106	1.3387	3.04826e-21	7.31801e-20
CD14+_monocytes	CREG1	9.45552	0.454746	3.21415e-21	7.70522e-20
CD14+_monocytes	SH3BP2	9.45302	0.478393	3.292e-21	7.88623e-20
CD14+_monocytes	RASSF3	9.45019	1.37789	3.38229e-21	8.09096e-20
CD14+_monocytes	UQCRC2	9.44779	0.691933	3.46068e-21	8.27258e-20
CD14+_monocytes	MICU1	9.4465	1.15841	3.50337e-21	8.36867e-20
CD14+_monocytes	RNASET2	9.43484	0.431381	3.91596e-21	9.34758e-20
CD14+_monocytes	TPGS1	9.43335	1.3157	3.9718e-21	9.47413e-20
CD14+_monocytes	CARS2	9.41756	0.717808	4.61701e-21	1.09819e-19
CD14+_monocytes	LPP	9.41689	1.56145	4.64636e-21	1.10439e-19
CD14+_monocytes	SIPA1	9.41599	1.14043	4.6865e-21	1.11235e-19
CD14+_monocytes	CALM1	9.41127	0.353603	4.90172e-21	1.16262e-19
CD14+_monocytes	PPM1F	9.39936	0.959899	5.48943e-21	1.30017e-19
CD14+_monocytes	SPPL2A	9.38915	0.518081	6.04888e-21	1.43066e-19
CD14+_monocytes	FAM50A	9.38788	0.785112	6.12212e-21	1.44696e-19
CD14+_monocytes	LYZ	9.38459	0.646484	6.31637e-21	1.49182e-19
CD14+_monocytes	TMEM205	9.37046	0.924149	7.22173e-21	1.70445e-19
CD14+_monocytes	MRPL36	9.33796	0.960761	9.82045e-21	2.31291e-19
CD14+_monocytes	PPP1R7	9.3329	0.683058	1.0301e-20	2.4244e-19
CD14+_monocytes	TM2D1	9.32839	0.89817	1.07496e-20	2.52818e-19
CD14+_monocytes	TRIM22	9.32498	1.15843	1.11006e-20	2.6071e-19
CD14+_monocytes	ACTN4	9.32333	0.520582	1.1274e-20	2.64476e-19
CD14+_monocytes	SCARB2	9.31343	0.745669	1.2377e-20	2.90077e-19
CD14+_monocytes	LARP1	9.30922	0.819333	1.2877e-20	3.01583e-19
CD14+_monocytes	SPECC1	9.30726	1.53108	1.31174e-20	3.07e-19
CD14+_monocytes	PLSCR1	9.30513	0.446068	1.33822e-20	3.12761e-19
CD14+_monocytes	EPB41L3	9.30359	1.1979	1.35779e-20	3.17113e-19
CD14+_monocytes	RNASEH2B	9.29838	1.40615	1.42604e-20	3.32823e-19
CD14+_monocytes	PSMD8	9.28644	0.40985	1.5953e-20	3.72066e-19
CD14+_monocytes	DUT	9.28636	0.811362	1.59648e-20	3.72084e-19
CD14+_monocytes	ITPR2	9.23711	1.29554	2.53243e-20	5.88583e-19
CD14+_monocytes	COPS6	9.23421	0.731629	2.60211e-20	6.0436e-19
CD14+_monocytes	CTBP2	9.21849	1.36142	3.01304e-20	6.99317e-19
CD14+_monocytes	CD300E	9.2166	0.629444	3.06664e-20	7.11266e-19
CD14+_monocytes	YIF1A	9.21348	1.14359	3.15705e-20	7.31223e-19
CD14+_monocytes	AAMP	9.20687	1.85928	3.35787e-20	7.77201e-19
CD14+_monocytes	RPL37A	9.20527	0.578084	3.40814e-20	7.8829e-19
CD14+_monocytes	DUSP6	9.20162	0.402768	3.52595e-20	8.13857e-19
CD14+_monocytes	UBE2K	9.20111	0.57505	3.54264e-20	8.17146e-19
CD14+_monocytes	CMTM6	9.19817	0.38907	3.64099e-20	8.39254e-19
CD14+_monocytes	WASHC3	9.19359	1.60734	3.79948e-20	8.75184e-19
CD14+_monocytes	EFTUD2	9.18932	1.02862	3.95331e-20	9.09994e-19
CD14+_monocytes	CHCHD2	9.18195	0.341254	4.23373e-20	9.73873e-19
CD14+_monocytes	PTMS	9.16471	1.02918	4.96818e-20	1.14204e-18
CD14+_monocytes	VCL	9.15747	0.892653	5.31261e-20	1.22037e-18
CD14+_monocytes	RPS16	9.15573	0.405036	5.39937e-20	1.2386e-18
CD14+_monocytes	RPL17	9.14645	0.468253	5.88331e-20	1.3487e-18
CD14+_monocytes	RGS10	9.14285	0.427292	6.08302e-20	1.39353e-18
CD14+_monocytes	STOM	9.13826	0.487996	6.34683e-20	1.45297e-18
CD14+_monocytes	SH3KBP1	9.11862	0.483876	7.60886e-20	1.7407e-18
CD14+_monocytes	DNAJC7	9.11584	0.523034	7.80643e-20	1.78468e-18
CD14+_monocytes	FLII	9.11036	0.799361	8.21129e-20	1.8734e-18
CD14+_monocytes	PARP9	9.09479	1.40234	9.4773e-20	2.15784e-18
CD14+_monocytes	MIIP	9.09282	0.920355	9.65024e-20	2.19572e-18
CD14+_monocytes	AGPAT2	9.0897	0.535247	9.93142e-20	2.25817e-18
CD14+_monocytes	SNX27	9.08809	0.997623	1.00797e-19	2.29033e-18
CD14+_monocytes	HNRNPH1	9.08745	0.417119	1.01391e-19	2.30227e-18
CD14+_monocytes	RABIF	9.08349	0.921779	1.05152e-19	2.38606e-18
CD14+_monocytes	EIF4A1	9.07556	0.414484	1.13093e-19	2.56452e-18
CD14+_monocytes	DCTN3	9.07316	0.436892	1.15612e-19	2.61986e-18
CD14+_monocytes	UQCC3	9.0645	1.12369	1.25179e-19	2.83092e-18
CD14+_monocytes	ESD	9.05083	0.815604	1.41884e-19	3.20439e-18
CD14+_monocytes	NIPSNAP3A	9.05055	1.93259	1.42249e-19	3.21045e-18
CD14+_monocytes	RTCB	9.04405	1.32415	1.50975e-19	3.40512e-18
CD14+_monocytes	LSM12	9.04327	0.619517	1.5206e-19	3.42727e-18
CD14+_monocytes	SSR4	9.04121	0.541805	1.54946e-19	3.48998e-18
CD14+_monocytes	MVP	9.03317	0.475354	1.66769e-19	3.75125e-18
CD14+_monocytes	MOB1A	9.03254	0.364726	1.67739e-19	3.77052e-18
CD14+_monocytes	ACLY	9.03099	1.03563	1.70121e-19	3.8215e-18
CD14+_monocytes	MGMT	9.02307	1.65009	1.82884e-19	4.10546e-18
CD14+_monocytes	SRSF3	9.02012	0.426369	1.87891e-19	4.21504e-18
CD14+_monocytes	BICD2	9.01652	1.16598	1.94154e-19	4.35262e-18
CD14+_monocytes	HLA-DQA2	9.0142	26.76	1.98306e-19	4.44274e-18
CD14+_monocytes	ACAA2	9.00719	0.661498	2.11408e-19	4.7331e-18
CD14+_monocytes	NCF4	9.00237	0.545202	2.20897e-19	4.94226e-18
CD14+_monocytes	RBBP4	8.99783	0.758098	2.3023e-19	5.14422e-18
CD14+_monocytes	RPS26	8.99476	0.280226	2.36744e-19	5.28623e-18
CD14+_monocytes	TRIM14	8.98183	2.46272	2.66302e-19	5.94226e-18
CD14+_monocytes	EEF1D	8.9816	0.294444	2.66865e-19	5.95087e-18
CD14+_monocytes	CAPN1	8.96128	0.682959	3.20936e-19	7.1471e-18
CD14+_monocytes	TMPO	8.94401	0.544901	3.75305e-19	8.3468e-18
CD14+_monocytes	MRPL12	8.93755	1.58617	3.97885e-19	8.83727e-18
CD14+_monocytes	ADAR	8.93365	0.553917	4.12187e-19	9.14368e-18
CD14+_monocytes	IFNAR1	8.93364	0.60406	4.12226e-19	9.14368e-18
CD14+_monocytes	RBM47	8.92879	0.447827	4.30682e-19	9.54673e-18
CD14+_monocytes	CDKN2D	8.91034	0.398467	5.08766e-19	1.12627e-17
CD14+_monocytes	KPNB1	8.90556	0.826305	5.3118e-19	1.17434e-17
CD14+_monocytes	NAA20	8.90418	0.689407	5.37798e-19	1.18819e-17
CD14+_monocytes	MIF	8.89358	0.406575	5.91702e-19	1.30642e-17
CD14+_monocytes	GCH1	8.88664	1.15781	6.29848e-19	1.38973e-17
CD14+_monocytes	C11orf58	8.85983	0.388252	8.01339e-19	1.76695e-17
CD14+_monocytes	PLCB2	8.83821	1.19024	9.72642e-19	2.14186e-17
CD14+_monocytes	PSMA7	8.83331	0.364197	1.0162e-18	2.23631e-17
CD14+_monocytes	IFIT2	8.82693	2.85451	1.07592e-18	2.36618e-17
CD14+_monocytes	YTHDF2	8.82447	0.534696	1.09975e-18	2.41542e-17
CD14+_monocytes	OAZ2	8.81723	0.720487	1.1733e-18	2.57528e-17
CD14+_monocytes	ARL4C	8.81699	1.07688	1.17574e-18	2.57894e-17
CD14+_monocytes	CTBP1	8.81577	0.777184	1.18862e-18	2.60548e-17
CD14+_monocytes	NDUFA4	8.81491	0.341472	1.19785e-18	2.624e-17
CD14+_monocytes	SEC31A	8.77601	0.622813	1.69372e-18	3.70542e-17
CD14+_monocytes	SNRNP25	8.74907	1.22788	2.15119e-18	4.7001e-17
CD14+_monocytes	CDC40	8.74232	0.410949	2.28365e-18	4.98627e-17
CD14+_monocytes	DRAM2	8.74179	0.841884	2.29447e-18	5.00662e-17
CD14+_monocytes	ING1	8.74028	1.19161	2.32536e-18	5.07074e-17
CD14+_monocytes	GLRX5	8.71568	0.573097	2.8903e-18	6.29447e-17
CD14+_monocytes	LDHB	8.71498	0.528135	2.90801e-18	6.32893e-17
CD14+_monocytes	GRK2	8.70095	0.467368	3.29127e-18	7.15378e-17
CD14+_monocytes	TNFSF12	8.70019	1.51114	3.31326e-18	7.1969e-17
CD14+_monocytes	CCDC124	8.69334	0.722693	3.51941e-18	7.63973e-17
CD14+_monocytes	FAM117B	8.69034	2.16631	3.61362e-18	7.83411e-17
CD14+_monocytes	H2AFV	8.68268	0.411752	3.86558e-18	8.36413e-17
CD14+_monocytes	TEX264	8.68033	1.48806	3.94615e-18	8.53294e-17
CD14+_monocytes	ANXA7	8.6761	0.435975	4.0959e-18	8.85104e-17
CD14+_monocytes	PAXX	8.67565	0.952646	4.11209e-18	8.88032e-17
CD14+_monocytes	SULT1B1	8.67553	1.33825	4.1163e-18	8.88368e-17
CD14+_monocytes	PTBP3	8.67533	0.450207	4.12356e-18	8.89364e-17
CD14+_monocytes	CD300A	8.67487	0.989361	4.14006e-18	8.92348e-17
CD14+_monocytes	OCIAD1	8.67342	0.616802	4.19344e-18	9.03274e-17
CD14+_monocytes	AP2B1	8.66487	0.904506	4.52013e-18	9.7177e-17
CD14+_monocytes	SRSF5	8.65968	0.372365	4.73087e-18	1.01643e-16
CD14+_monocytes	PLXNB2	8.65798	0.970958	4.802e-18	1.03105e-16
CD14+_monocytes	ISG20	8.653	2.29707	5.0164e-18	1.0757e-16
CD14+_monocytes	POLR2I	8.64437	0.659745	5.41027e-18	1.15942e-16
CD14+_monocytes	DDX18	8.62477	0.643524	6.42213e-18	1.37451e-16
CD14+_monocytes	STX11	8.62432	0.40261	6.44768e-18	1.3791e-16
CD14+_monocytes	CCZ1	8.62255	0.903542	6.54785e-18	1.39963e-16
CD14+_monocytes	MDM4	8.61359	0.520358	7.08099e-18	1.51263e-16
CD14+_monocytes	PCMT1	8.60571	0.605715	7.58428e-18	1.61911e-16
CD14+_monocytes	ANP32E	8.60219	0.527938	7.82123e-18	1.66863e-16
CD14+_monocytes	ERGIC1	8.5906	0.590834	8.65165e-18	1.84462e-16
CD14+_monocytes	ETV6	8.58579	0.99267	9.02126e-18	1.92178e-16
CD14+_monocytes	PPP1R9B	8.58574	0.858145	9.02499e-18	1.92178e-16
CD14+_monocytes	PSMB3	8.57158	0.341943	1.02074e-17	2.17218e-16
CD14+_monocytes	OAS3	8.56804	3.63944	1.0526e-17	2.23856e-16
CD14+_monocytes	YWHAG	8.5638	1.22194	1.09203e-17	2.32095e-16
CD14+_monocytes	GBP4	8.561	2.714	1.11894e-17	2.37662e-16
CD14+_monocytes	CCDC115	8.54573	1.76554	1.27725e-17	2.70774e-16
CD14+_monocytes	NFAM1	8.54351	1.15259	1.30209e-17	2.75691e-16
CD14+_monocytes	BTF3L4	8.5268	0.560568	1.50456e-17	3.18359e-16
CD14+_monocytes	HAX1	8.52277	0.941541	1.55788e-17	3.29433e-16
CD14+_monocytes	TIMMDC1	8.52128	1.62448	1.57798e-17	3.33474e-16
CD14+_monocytes	TMEM248	8.51088	0.74738	1.7262e-17	3.64567e-16
CD14+_monocytes	ADH5	8.51018	0.920716	1.73669e-17	3.66552e-16
CD14+_monocytes	ADCY7	8.50526	1.45649	1.81184e-17	3.81694e-16
CD14+_monocytes	UBE2L3	8.50433	0.391352	1.82651e-17	3.84541e-16
CD14+_monocytes	STT3B	8.49155	0.515346	2.03902e-17	4.28744e-16
CD14+_monocytes	ARF3	8.4911	0.532592	2.04692e-17	4.30135e-16
CD14+_monocytes	FAM200B	8.48375	0.691063	2.18059e-17	4.57937e-16
CD14+_monocytes	HPS3	8.48164	1.53515	2.22047e-17	4.66021e-16
CD14+_monocytes	PTPRJ	8.47448	0.57913	2.36124e-17	4.94636e-16
CD14+_monocytes	TMEM50A	8.46014	0.371654	2.67055e-17	5.58734e-16
CD14+_monocytes	SULT1A1	8.4597	0.905776	2.68073e-17	5.60514e-16
CD14+_monocytes	RHOB	8.4579	0.733747	2.72234e-17	5.68859e-16
CD14+_monocytes	NDUFS3	8.45694	0.647193	2.74487e-17	5.7321e-16
CD14+_monocytes	FAM136A	8.44771	1.08158	2.97073e-17	6.1999e-16
CD14+_monocytes	MLEC	8.43417	0.864565	3.33549e-17	6.95249e-16
CD14+_monocytes	U2SURP	8.41679	0.44945	3.86947e-17	8.06051e-16
CD14+_monocytes	TADA3	8.41462	0.828485	3.94164e-17	8.20325e-16
CD14+_monocytes	CCT3	8.41459	0.816782	3.94288e-17	8.20325e-16
CD14+_monocytes	GIMAP4	8.4086	4.18494	4.14917e-17	8.6164e-16
CD14+_monocytes	EIF3F	8.40409	0.36618	4.31201e-17	8.94901e-16
CD14+_monocytes	PRMT1	8.40322	1.22763	4.34415e-17	9.01014e-16
CD14+_monocytes	NCSTN	8.39709	0.938735	4.57668e-17	9.48657e-16
CD14+_monocytes	SPTSSA	8.3911	1.51452	4.81606e-17	9.9766e-16
CD14+_monocytes	C9orf72	8.39065	0.658523	4.8345e-17	1.00086e-15
CD14+_monocytes	CFDP1	8.38895	0.969443	4.90496e-17	1.01482e-15
CD14+_monocytes	PPP3CB	8.38679	1.37596	4.99614e-17	1.03305e-15
CD14+_monocytes	PYROXD1	8.38439	0.83713	5.09884e-17	1.05363e-15
CD14+_monocytes	ALDH3B1	8.38239	1.02224	5.18635e-17	1.07106e-15
CD14+_monocytes	CHURC1	8.3757	0.498437	5.48981e-17	1.13233e-15
CD14+_monocytes	HK1	8.37507	0.625484	5.51895e-17	1.13764e-15
CD14+_monocytes	NDUFC2	8.35581	0.338912	6.49845e-17	1.33709e-15
CD14+_monocytes	RETN	8.35454	0.485518	6.56863e-17	1.3507e-15
CD14+_monocytes	ADAM17	8.34825	0.47203	6.92841e-17	1.42381e-15
CD14+_monocytes	VPS25	8.33956	0.888614	7.45703e-17	1.53056e-15
CD14+_monocytes	ZMAT2	8.33626	0.466455	7.6678e-17	1.57286e-15
CD14+_monocytes	SNAP23	8.33422	0.742931	7.8011e-17	1.59825e-15
CD14+_monocytes	RNF149	8.32696	0.442934	8.29443e-17	1.69725e-15
CD14+_monocytes	AK2	8.31961	1.27247	8.82517e-17	1.80365e-15
CD14+_monocytes	PLD3	8.31875	0.846748	8.88991e-17	1.81577e-15
CD14+_monocytes	LSM1	8.31668	0.611033	9.04576e-17	1.84648e-15
CD14+_monocytes	COPA	8.31546	0.554475	9.13974e-17	1.86453e-15
CD14+_monocytes	NUB1	8.31031	0.764113	9.54535e-17	1.94491e-15
CD14+_monocytes	BAG6	8.30597	0.744072	9.90106e-17	2.01616e-15
CD14+_monocytes	FLVCR2	8.30402	0.913214	1.0065e-16	2.04829e-15
CD14+_monocytes	C7orf50	8.29677	1.04157	1.06982e-16	2.17584e-15
CD14+_monocytes	SNRPA1	8.2965	0.565686	1.0722e-16	2.17936e-15
CD14+_monocytes	MX2	8.29203	1.76479	1.11333e-16	2.26158e-15
CD14+_monocytes	GLB1	8.28694	0.984601	1.16198e-16	2.35898e-15
CD14+_monocytes	NADK	8.27907	1.12628	1.24146e-16	2.51883e-15
CD14+_monocytes	ASNA1	8.26656	0.659343	1.3788e-16	2.79409e-15
CD14+_monocytes	SUGT1	8.26417	0.716728	1.40668e-16	2.84886e-15
CD14+_monocytes	RWDD4	8.26381	0.967086	1.41092e-16	2.85573e-15
CD14+_monocytes	RAB8A	8.25907	0.527978	1.46807e-16	2.96961e-15
CD14+_monocytes	CPNE3	8.25064	0.91701	1.57553e-16	3.18505e-15
CD14+_monocytes	RAB5IF	8.24008	0.349189	1.72101e-16	3.47498e-15
CD14+_monocytes	NOSIP	8.23756	0.917911	1.75756e-16	3.54664e-15
CD14+_monocytes	AGTRAP	8.23703	0.354803	1.76534e-16	3.56019e-15
CD14+_monocytes	SEC61G	8.23229	0.433042	1.83662e-16	3.70171e-15
CD14+_monocytes	EIF5B	8.22508	1.06633	1.95056e-16	3.92901e-15
CD14+_monocytes	ANKRD22	8.21617	3.88628	2.10105e-16	4.2296e-15
CD14+_monocytes	USP48	8.21422	1.17735	2.13556e-16	4.2939e-15
CD14+_monocytes	CAST	8.209	0.29884	2.23036e-16	4.48184e-15
CD14+_monocytes	FKBP2	8.20776	0.452054	2.25354e-16	4.5257e-15
CD14+_monocytes	P2RY1	8.20456	0.98044	2.3143e-16	4.64495e-15
CD14+_monocytes	OGFRL1	8.20369	0.554583	2.33115e-16	4.67597e-15
CD14+_monocytes	NAXE	8.20106	0.938588	2.38286e-16	4.77682e-15
CD14+_monocytes	PLXND1	8.19766	1.15919	2.45104e-16	4.91057e-15
CD14+_monocytes	NENF	8.19585	0.618939	2.48836e-16	4.97939e-15
CD14+_monocytes	PIEZO1	8.19221	1.68382	2.5648e-16	5.12624e-15
CD14+_monocytes	BECN1	8.19126	0.697922	2.58504e-16	5.16361e-15
CD14+_monocytes	FES	8.18056	0.785556	2.82534e-16	5.63355e-15
CD14+_monocytes	TRMT1	8.17223	0.707293	3.02737e-16	6.02564e-15
CD14+_monocytes	VKORC1	8.16698	0.776518	3.16219e-16	6.29025e-15
CD14+_monocytes	NRDC	8.16572	0.610593	3.19517e-16	6.35208e-15
CD14+_monocytes	EVI5	8.16177	1.24705	3.30162e-16	6.55206e-15
CD14+_monocytes	GNPDA1	8.15973	1.35242	3.3577e-16	6.6594e-15
CD14+_monocytes	PSMB1	8.15049	0.376563	3.62448e-16	7.17155e-15
CD14+_monocytes	SMARCB1	8.14248	1.05009	3.87254e-16	7.65335e-15
CD14+_monocytes	CRTAP	8.13599	0.661939	4.08569e-16	8.06984e-15
CD14+_monocytes	CD163	8.13191	0.533317	4.22574e-16	8.34155e-15
CD14+_monocytes	PCSK7	8.12931	0.773137	4.31734e-16	8.51735e-15
CD14+_monocytes	ELF2	8.1253	0.542569	4.4625e-16	8.79854e-15
CD14+_monocytes	ATP6V1C1	8.12049	1.28035	4.64308e-16	9.14007e-15
CD14+_monocytes	MESD	8.12047	0.957966	4.64389e-16	9.14007e-15
CD14+_monocytes	R3HDM2	8.11869	1.17559	4.71231e-16	9.26929e-15
CD14+_monocytes	PABPC1	8.11327	0.374685	4.92743e-16	9.68677e-15
CD14+_monocytes	FAM204A	8.10733	0.38474	5.17423e-16	1.0166e-14
CD14+_monocytes	NUDT22	8.10532	0.805082	5.26084e-16	1.03301e-14
CD14+_monocytes	ARRDC1	8.10425	1.21653	5.30699e-16	1.04146e-14
CD14+_monocytes	DYNC1LI1	8.0972	0.492253	5.62402e-16	1.10303e-14
CD14+_monocytes	HSPE1	8.09499	0.58118	5.72675e-16	1.12252e-14
CD14+_monocytes	MRPL16	8.07596	0.796722	6.69457e-16	1.30993e-14
CD14+_monocytes	MAPKAP1	8.06873	0.964048	7.10323e-16	1.38909e-14
CD14+_monocytes	HDGF	8.06569	0.457313	7.28212e-16	1.42324e-14
CD14+_monocytes	RBM17	8.06485	0.395954	7.33268e-16	1.43229e-14
CD14+_monocytes	CASP4	8.0612	0.514621	7.55505e-16	1.474e-14
CD14+_monocytes	CMPK1	8.0541	0.477137	8.0064e-16	1.56025e-14
CD14+_monocytes	RFXANK	8.04992	0.67266	8.28492e-16	1.61359e-14
CD14+_monocytes	ELOVL1	8.04728	0.853074	8.46564e-16	1.64783e-14
CD14+_monocytes	MYL12A	8.04579	0.30042	8.56928e-16	1.66703e-14
CD14+_monocytes	NME3	8.03669	1.0202	9.22979e-16	1.79345e-14
CD14+_monocytes	INTS10	8.0332	0.694224	9.49603e-16	1.84411e-14
CD14+_monocytes	YY1	8.02917	0.414187	9.81326e-16	1.90461e-14
CD14+_monocytes	GLT1D1	8.02745	0.709567	9.95197e-16	1.93042e-14
CD14+_monocytes	AC096667.1	8.02635	0.95718	1.00415e-15	1.94665e-14
CD14+_monocytes	SNRNP70	8.02284	0.663785	1.0333e-15	2.00201e-14
CD14+_monocytes	CNOT7	8.02136	0.719659	1.04582e-15	2.0251e-14
CD14+_monocytes	ARHGEF1	8.0106	0.680903	1.14153e-15	2.20915e-14
CD14+_monocytes	OCEL1	8.00561	1.83794	1.18876e-15	2.29658e-14
CD14+_monocytes	C5orf15	8.00413	1.45705	1.20319e-15	2.32178e-14
CD14+_monocytes	RPA3	7.99975	0.92131	1.24677e-15	2.4031e-14
CD14+_monocytes	SQOR	7.99924	0.395428	1.25186e-15	2.41153e-14
CD14+_monocytes	GTPBP6	7.99573	1.23374	1.28808e-15	2.47846e-14
CD14+_monocytes	TRADD	7.99306	2.04285	1.31627e-15	2.53126e-14
CD14+_monocytes	NDUFS4	7.99076	0.919025	1.3411e-15	2.57753e-14
CD14+_monocytes	ACOT9	7.98773	0.871236	1.37444e-15	2.64009e-14
CD14+_monocytes	GPR65	7.98643	0.543413	1.38906e-15	2.66664e-14
CD14+_monocytes	UROS	7.98288	0.993803	1.42955e-15	2.74281e-14
CD14+_monocytes	SNX4	7.98188	1.07167	1.44117e-15	2.76352e-14
CD14+_monocytes	ABRACL	7.97843	0.352969	1.48202e-15	2.84022e-14
CD14+_monocytes	BORCS8	7.97714	1.62967	1.49764e-15	2.86851e-14
CD14+_monocytes	SAMM50	7.96516	1.52587	1.65013e-15	3.157e-14
CD14+_monocytes	RALB	7.96077	0.652746	1.70976e-15	3.2692e-14
CD14+_monocytes	RIPOR2	7.96008	0.421615	1.71935e-15	3.28567e-14
CD14+_monocytes	LSM2	7.95714	0.869022	1.76057e-15	3.36133e-14
CD14+_monocytes	AMPD2	7.95712	1.23776	1.76094e-15	3.36133e-14
CD14+_monocytes	EMP3	7.95101	0.410818	1.8499e-15	3.52711e-14
CD14+_monocytes	ANKRD13A	7.94892	0.601668	1.88148e-15	3.58529e-14
CD14+_monocytes	MRPS18C	7.94668	0.753825	1.91572e-15	3.64639e-14
CD14+_monocytes	SMC5	7.9457	0.965106	1.93097e-15	3.67333e-14
CD14+_monocytes	CHMP5	7.94217	0.742418	1.98673e-15	3.77512e-14
CD14+_monocytes	SLC24A4	7.94177	2.21104	1.99308e-15	3.78505e-14
CD14+_monocytes	CCDC107	7.93592	1.27041	2.08947e-15	3.96586e-14
CD14+_monocytes	MRPL28	7.93289	0.502582	2.14097e-15	4.0613e-14
CD14+_monocytes	ARRB1	7.9238	1.53382	2.30366e-15	4.36745e-14
CD14+_monocytes	EFCAB14	7.92118	0.802422	2.35274e-15	4.45798e-14
CD14+_monocytes	RHOQ	7.9108	0.444609	2.5575e-15	4.84322e-14
CD14+_monocytes	GMPR2	7.90068	1.4009	2.77378e-15	5.24688e-14
CD14+_monocytes	PRCP	7.88821	0.823273	3.06564e-15	5.79568e-14
CD14+_monocytes	GAA	7.88645	0.918614	3.10902e-15	5.87438e-14
CD14+_monocytes	TMEM131	7.88556	1.2185	3.13119e-15	5.91295e-14
CD14+_monocytes	CDK2AP2	7.88137	1.01731	3.23814e-15	6.11147e-14
CD14+_monocytes	IMP3	7.87982	1.52448	3.27865e-15	6.18444e-14
CD14+_monocytes	MRPS23	7.8778	0.792031	3.33188e-15	6.27779e-14
CD14+_monocytes	MAN1A1	7.86775	0.583879	3.61064e-15	6.79919e-14
CD14+_monocytes	NSD3	7.8675	0.638286	3.61796e-15	6.80916e-14
CD14+_monocytes	DERA	7.85221	1.71552	4.08781e-15	7.6762e-14
CD14+_monocytes	MX1	7.8461	3.11248	4.29159e-15	8.05437e-14
CD14+_monocytes	ADAP2	7.8404	0.697861	4.49118e-15	8.42422e-14
CD14+_monocytes	NEAT1	7.82895	0.327272	4.91959e-15	9.21236e-14
CD14+_monocytes	SULF2	7.82445	2.06069	5.09862e-15	9.54228e-14
CD14+_monocytes	PSMG4	7.82422	1.44731	5.10805e-15	9.5546e-14
CD14+_monocytes	CAMTA1	7.82255	0.485957	5.17628e-15	9.67681e-14
CD14+_monocytes	ST13	7.82039	0.381196	5.26591e-15	9.83889e-14
CD14+_monocytes	FUCA2	7.81349	0.787895	5.56271e-15	1.03877e-13
CD14+_monocytes	NFE2L2	7.80393	0.520611	6.00085e-15	1.11871e-13
CD14+_monocytes	CCDC25	7.80182	0.826057	6.10222e-15	1.13649e-13
CD14+_monocytes	CCDC91	7.8018	1.98263	6.10298e-15	1.13649e-13
CD14+_monocytes	C1orf123	7.79801	1.32822	6.28895e-15	1.16982e-13
CD14+_monocytes	TXNIP	7.78722	0.338812	6.84997e-15	1.27347e-13
CD14+_monocytes	NECAP2	7.7867	1.07622	6.87838e-15	1.27804e-13
CD14+_monocytes	CLPP	7.78388	0.668222	7.03359e-15	1.30616e-13
CD14+_monocytes	NDUFA5	7.78178	0.544161	7.15091e-15	1.32721e-13
CD14+_monocytes	CSF2RB	7.78127	0.674822	7.18024e-15	1.33192e-13
CD14+_monocytes	NUDT5	7.78076	1.09001	7.20879e-15	1.33648e-13
CD14+_monocytes	VPS36	7.77959	1.44013	7.27593e-15	1.34818e-13
CD14+_monocytes	HIST1H1D	7.77165	0.406481	7.74698e-15	1.43467e-13
CD14+_monocytes	POLR2J	7.77131	0.355053	7.76769e-15	1.43771e-13
CD14+_monocytes	PTTG1IP	7.76084	0.398925	8.43711e-15	1.56075e-13
CD14+_monocytes	TCEA1	7.75921	0.392565	8.54606e-15	1.58003e-13
CD14+_monocytes	SBF2	7.75232	1.08926	9.02324e-15	1.66733e-13
CD14+_monocytes	CTBS	7.75157	0.554451	9.07634e-15	1.67622e-13
CD14+_monocytes	CYBC1	7.74831	1.46276	9.31234e-15	1.71886e-13
CD14+_monocytes	C3AR1	7.74821	0.807999	9.3197e-15	1.71927e-13
CD14+_monocytes	TYW3	7.71915	0.862733	1.17105e-14	2.15558e-13
CD14+_monocytes	AP2A1	7.71836	0.693241	1.17835e-14	2.16783e-13
CD14+_monocytes	SHISA5	7.7158	0.659502	1.20222e-14	2.21053e-13
CD14+_monocytes	CCNY	7.7088	0.518936	1.27008e-14	2.33402e-13
CD14+_monocytes	NOP53	7.70538	0.409199	1.3046e-14	2.39614e-13
CD14+_monocytes	TAOK3	7.70234	0.51387	1.33594e-14	2.45237e-13
CD14+_monocytes	RPL4	7.69783	0.424597	1.38395e-14	2.53912e-13
CD14+_monocytes	SIDT2	7.6977	1.26446	1.38538e-14	2.54035e-13
CD14+_monocytes	RMDN1	7.69653	1.31419	1.3981e-14	2.56226e-13
CD14+_monocytes	TPST2	7.69213	0.584978	1.44711e-14	2.65064e-13
CD14+_monocytes	UXT	7.68434	0.35683	1.53784e-14	2.81528e-13
CD14+_monocytes	UTP23	7.6838	0.844626	1.54432e-14	2.82561e-13
CD14+_monocytes	MSRB1	7.68187	0.542587	1.56788e-14	2.86716e-13
CD14+_monocytes	DPY30	7.68095	1.32628	1.57911e-14	2.88612e-13
CD14+_monocytes	CNBP	7.6787	0.355811	1.6071e-14	2.93567e-13
CD14+_monocytes	EEF1A1	7.64896	0.410097	2.02615e-14	3.69109e-13
CD14+_monocytes	LY96	7.64869	0.383218	2.0304e-14	3.69683e-13
CD14+_monocytes	AL445524.1	7.64099	0.480182	2.15557e-14	3.92259e-13
CD14+_monocytes	URI1	7.6352	0.757135	2.25478e-14	4.10092e-13
CD14+_monocytes	SMIM14	7.63498	1.57691	2.25849e-14	4.10542e-13
CD14+_monocytes	DNAJC10	7.63218	1.00902	2.30819e-14	4.19351e-13
CD14+_monocytes	MVB12A	7.63105	1.13949	2.32853e-14	4.22816e-13
CD14+_monocytes	KLF13	7.62917	0.443403	2.36275e-14	4.28798e-13
CD14+_monocytes	SOX4	7.61567	0.533137	2.62318e-14	4.75547e-13
CD14+_monocytes	SARS	7.61405	1.07397	2.65643e-14	4.81316e-13
CD14+_monocytes	DUSP2	7.61051	0.828965	2.73021e-14	4.94416e-13
CD14+_monocytes	AP1B1	7.60526	0.735002	2.8434e-14	5.14357e-13
CD14+_monocytes	CACYBP	7.60165	0.428507	2.92371e-14	5.28601e-13
CD14+_monocytes	PPP1R14B	7.60016	0.374412	2.95757e-14	5.34434e-13
CD14+_monocytes	NAA10	7.59277	0.542507	3.13132e-14	5.65526e-13
CD14+_monocytes	JPX	7.59098	0.876118	3.17504e-14	5.73113e-13
CD14+_monocytes	MAP3K11	7.58774	0.849169	3.25539e-14	5.86985e-13
CD14+_monocytes	PLPBP	7.58307	1.10697	3.37465e-14	6.08162e-13
CD14+_monocytes	RAB13	7.57892	0.403962	3.48456e-14	6.27633e-13
CD14+_monocytes	RPS6	7.57424	0.511571	3.61222e-14	6.50278e-13
CD14+_monocytes	FNBP1	7.56073	0.377845	4.0081e-14	7.20771e-13
CD14+_monocytes	CCM2	7.55895	0.981484	4.06351e-14	7.30342e-13
CD14+_monocytes	STK38	7.55748	1.03541	4.10964e-14	7.38238e-13
CD14+_monocytes	CMC1	7.55449	2.13237	4.20516e-14	7.54992e-13
CD14+_monocytes	IER3IP1	7.53306	0.581195	4.95634e-14	8.89383e-13
CD14+_monocytes	EIF3L	7.52001	0.346871	5.47723e-14	9.81803e-13
CD14+_monocytes	WASHC2A	7.51077	1.0565	5.87785e-14	1.05249e-12
CD14+_monocytes	CLMN	7.50506	1.26484	6.13988e-14	1.09824e-12
CD14+_monocytes	KDM1B	7.5023	0.915761	6.27099e-14	1.12049e-12
CD14+_monocytes	MEF2C	7.50144	1.76672	6.31208e-14	1.12723e-12
CD14+_monocytes	NCBP2-AS2	7.49913	0.525395	6.4245e-14	1.1467e-12
CD14+_monocytes	RILPL2	7.4966	0.345466	6.54943e-14	1.16776e-12
CD14+_monocytes	ABCE1	7.49187	1.04539	6.79009e-14	1.20938e-12
CD14+_monocytes	GLTP	7.48024	0.378868	7.41848e-14	1.3199e-12
CD14+_monocytes	PHACTR2	7.47928	0.882794	7.47295e-14	1.32818e-12
CD14+_monocytes	SERPINB9	7.4779	0.99943	7.55176e-14	1.34148e-12
CD14+_monocytes	NDUFA8	7.46632	1.65462	8.247e-14	1.46343e-12
CD14+_monocytes	RAB11A	7.46364	0.430331	8.41647e-14	1.49192e-12
CD14+_monocytes	DPP7	7.46319	0.539552	8.44522e-14	1.49623e-12
CD14+_monocytes	ABI3	7.45564	2.02799	8.94356e-14	1.58368e-12
CD14+_monocytes	POP5	7.45433	1.91889	9.03288e-14	1.59865e-12
CD14+_monocytes	ORAI1	7.45243	0.916084	9.16336e-14	1.62089e-12
CD14+_monocytes	MZT2A	7.45162	0.526071	9.22043e-14	1.63013e-12
CD14+_monocytes	FBXO6	7.44739	1.19576	9.52019e-14	1.68135e-12
CD14+_monocytes	HINT2	7.44301	1.04798	9.84133e-14	1.73715e-12
CD14+_monocytes	JTB	7.44149	0.345828	9.95577e-14	1.75643e-12
CD14+_monocytes	KXD1	7.4387	0.685012	1.01678e-13	1.79289e-12
CD14+_monocytes	FAM207A	7.43399	1.05991	1.05373e-13	1.85707e-12
CD14+_monocytes	GPS1	7.43344	1.09335	1.05808e-13	1.86375e-12
CD14+_monocytes	CMAS	7.42861	1.36065	1.09747e-13	1.93212e-12
CD14+_monocytes	C22orf39	7.40868	0.694336	1.27563e-13	2.24342e-12
CD14+_monocytes	ARHGAP1	7.40515	1.14514	1.31007e-13	2.30157e-12
CD14+_monocytes	NUBP2	7.39653	1.12314	1.3979e-13	2.4546e-12
CD14+_monocytes	LPXN	7.39434	1.49855	1.4211e-13	2.49403e-12
CD14+_monocytes	PSMC3	7.38977	0.498777	1.47087e-13	2.58002e-12
CD14+_monocytes	COMMD10	7.38816	1.48392	1.48874e-13	2.61e-12
CD14+_monocytes	TXNDC17	7.38798	0.298218	1.49075e-13	2.61216e-12
CD14+_monocytes	TMEM183A	7.38738	0.487895	1.49751e-13	2.62264e-12
CD14+_monocytes	CFLAR	7.38385	0.31671	1.53777e-13	2.69174e-12
CD14+_monocytes	PPTC7	7.38098	0.535862	1.57134e-13	2.74906e-12
CD14+_monocytes	HEBP2	7.37904	0.324868	1.59439e-13	2.78793e-12
CD14+_monocytes	SMIM12	7.3754	0.736879	1.63856e-13	2.86368e-12
CD14+_monocytes	EIF3B	7.36174	0.505044	1.81528e-13	3.16593e-12
CD14+_monocytes	RTF1	7.35556	0.429293	1.9013e-13	3.31422e-12
CD14+_monocytes	MPV17	7.3497	1.45726	1.98652e-13	3.46098e-12
CD14+_monocytes	SRGAP2	7.34587	1.03833	2.04425e-13	3.55971e-12
CD14+_monocytes	LLPH	7.33317	0.373353	2.24772e-13	3.90793e-12
CD14+_monocytes	GSPT1	7.32789	0.908758	2.3381e-13	4.06297e-12
CD14+_monocytes	BRD7	7.32413	0.749718	2.40453e-13	4.17623e-12
CD14+_monocytes	RBL2	7.32153	1.64518	2.45157e-13	4.25574e-12
CD14+_monocytes	EIF2AK4	7.31565	0.905926	2.56136e-13	4.44173e-12
CD14+_monocytes	SS18L2	7.31333	0.608843	2.60598e-13	4.51677e-12
CD14+_monocytes	GABARAP	7.30594	0.43275	2.75344e-13	4.76988e-12
CD14+_monocytes	BZW2	7.29958	1.03141	2.88667e-13	4.99552e-12
CD14+_monocytes	SNRPC	7.29646	0.370122	2.95442e-13	5.11013e-12
CD14+_monocytes	ITGB7	7.28671	1.51248	3.17626e-13	5.49101e-12
CD14+_monocytes	SIGLEC7	7.28612	1.42497	3.19011e-13	5.51211e-12
CD14+_monocytes	COMMD3	7.2822	1.41584	3.28409e-13	5.67157e-12
CD14+_monocytes	NISCH	7.27819	0.785904	3.38317e-13	5.83968e-12
CD14+_monocytes	DNM1L	7.26824	0.605906	3.64198e-13	6.28317e-12
CD14+_monocytes	UBE2G2	7.26366	0.550696	3.76752e-13	6.49641e-12
CD14+_monocytes	ZNHIT3	7.25438	1.2175	4.03494e-13	6.95395e-12
CD14+_monocytes	DYNC1H1	7.25412	0.355396	4.04283e-13	6.96396e-12
CD14+_monocytes	CD84	7.23223	1.00582	4.75138e-13	8.16351e-12
CD14+_monocytes	HIST1H1E	7.2275	0.342684	4.91952e-13	8.44376e-12
CD14+_monocytes	AP2A2	7.2256	0.982288	4.98907e-13	8.55874e-12
CD14+_monocytes	TRMT10C	7.22238	0.963991	5.10838e-13	8.75894e-12
CD14+_monocytes	DCAF7	7.2137	1.56286	5.4452e-13	9.32215e-12
CD14+_monocytes	HACD4	7.21224	0.449395	5.50405e-13	9.41811e-12
CD14+_monocytes	FGD5-AS1	7.20551	0.620808	5.7829e-13	9.89021e-12
CD14+_monocytes	SMIM30	7.20427	1.42943	5.83538e-13	9.97487e-12
CD14+_monocytes	CPNE1	7.19819	0.955987	6.10155e-13	1.04245e-11
CD14+_monocytes	CYB5A	7.19489	1.22329	6.25128e-13	1.06749e-11
CD14+_monocytes	DHPS	7.19382	1.27465	6.30036e-13	1.07533e-11
CD14+_monocytes	PTDSS1	7.18144	0.811094	6.89831e-13	1.17618e-11
CD14+_monocytes	NOTCH2	7.17926	0.685589	7.00902e-13	1.19445e-11
CD14+_monocytes	MT-ND4L	7.16445	0.33691	7.8099e-13	1.32756e-11
CD14+_monocytes	SLC35A4	7.16368	1.16669	7.85369e-13	1.33433e-11
CD14+_monocytes	TESC	7.15363	0.439274	8.4512e-13	1.43512e-11
CD14+_monocytes	DNAJC19	7.15038	1.51537	8.654e-13	1.46882e-11
CD14+_monocytes	ARMC10	7.14836	1.71911	8.78216e-13	1.48906e-11
CD14+_monocytes	NRIP1	7.14527	0.349452	8.98204e-13	1.52218e-11
CD14+_monocytes	IL13RA1	7.14362	0.735275	9.09046e-13	1.53978e-11
CD14+_monocytes	MAP3K8	7.14355	0.30224	9.09536e-13	1.53983e-11
CD14+_monocytes	CMPK2	7.1427	3.47826	9.15149e-13	1.54855e-11
CD14+_monocytes	HNRNPUL2	7.14169	1.05245	9.21929e-13	1.55924e-11
CD14+_monocytes	BRI3BP	7.1388	2.05618	9.41481e-13	1.5915e-11
CD14+_monocytes	RNF126	7.13539	0.944113	9.65139e-13	1.62985e-11
CD14+_monocytes	SLC25A1	7.13403	1.08281	9.7475e-13	1.64525e-11
CD14+_monocytes	SLC39A11	7.12605	1.44957	1.03287e-12	1.74161e-11
CD14+_monocytes	MPHOSPH10	7.12594	1.07433	1.03371e-12	1.74213e-11
CD14+_monocytes	DESI1	7.12489	0.939663	1.04163e-12	1.7546e-11
CD14+_monocytes	AC103591.3	7.12315	0.647151	1.05489e-12	1.77606e-11
CD14+_monocytes	APOPT1	7.12166	0.885306	1.06632e-12	1.79439e-11
CD14+_monocytes	TMEM9B	7.11642	0.419965	1.10768e-12	1.86307e-11
CD14+_monocytes	ALCAM	7.10862	1.06408	1.17209e-12	1.97041e-11
CD14+_monocytes	G6PC3	7.10473	1.58716	1.20561e-12	2.02551e-11
CD14+_monocytes	MFNG	7.10467	0.850362	1.20608e-12	2.02551e-11
CD14+_monocytes	MPND	7.08687	1.36984	1.3718e-12	2.30152e-11
CD14+_monocytes	LYRM4	7.08618	1.5173	1.37862e-12	2.3118e-11
CD14+_monocytes	PGGT1B	7.07812	0.730559	1.46122e-12	2.44543e-11
CD14+_monocytes	DDB1	7.07215	0.954889	1.52556e-12	2.55183e-11
CD14+_monocytes	ZFPM1	7.06316	0.875623	1.62753e-12	2.72104e-11
CD14+_monocytes	CENPB	7.06186	0.897921	1.64289e-12	2.74535e-11
CD14+_monocytes	MRPL27	7.05867	0.974396	1.68105e-12	2.80493e-11
CD14+_monocytes	ICAM2	7.05671	1.68854	1.70486e-12	2.84324e-11
CD14+_monocytes	CD79B	7.05601	1.48175	1.71356e-12	2.85634e-11
CD14+_monocytes	HSP90B1	7.04925	0.368678	1.79879e-12	2.99691e-11
CD14+_monocytes	VPS41	7.04881	1.86858	1.80461e-12	3.00511e-11
CD14+_monocytes	RBMX	7.04189	0.4337	1.8965e-12	3.155e-11
CD14+_monocytes	PRPF8	7.03353	0.587466	2.01377e-12	3.34678e-11
CD14+_monocytes	APIP	7.02163	1.13556	2.19287e-12	3.64082e-11
CD14+_monocytes	DUSP7	7.01754	1.52436	2.25808e-12	3.74723e-11
CD14+_monocytes	S100Z	7.01423	2.72438	2.31214e-12	3.83504e-11
CD14+_monocytes	TMEM126B	7.01055	1.25442	2.37382e-12	3.9354e-11
CD14+_monocytes	CXXC5	7.00628	0.466085	2.44743e-12	4.05544e-11
CD14+_monocytes	XRN2	7.00224	0.312725	2.51901e-12	4.17198e-11
CD14+_monocytes	PRDX2	6.9982	0.666295	2.59264e-12	4.2918e-11
CD14+_monocytes	MRPS33	6.99192	1.22825	2.71144e-12	4.48404e-11
CD14+_monocytes	RUFY3	6.98664	1.02539	2.81548e-12	4.6515e-11
CD14+_monocytes	UROD	6.97233	1.09543	3.11739e-12	5.13763e-11
CD14+_monocytes	SLAMF7	6.96436	3.24539	3.29897e-12	5.43423e-11
CD14+_monocytes	ARL5A	6.96151	1.05077	3.36636e-12	5.54251e-11
CD14+_monocytes	FAM241A	6.9516	1.62649	3.61159e-12	5.94336e-11
CD14+_monocytes	SDHC	6.94393	0.479342	3.81349e-12	6.27253e-11
CD14+_monocytes	ATL3	6.94093	0.592311	3.89524e-12	6.40072e-11
CD14+_monocytes	GLOD4	6.94014	1.50766	3.91701e-12	6.43333e-11
CD14+_monocytes	ATG16L2	6.93955	1.07533	3.9336e-12	6.45741e-11
CD14+_monocytes	CYB5R4	6.93777	0.352713	3.98347e-12	6.53609e-11
CD14+_monocytes	CYB561D2	6.93481	1.64755	4.06773e-12	6.67108e-11
CD14+_monocytes	TAOK1	6.9309	0.89295	4.1816e-12	6.85448e-11
CD14+_monocytes	TRAPPC3	6.93052	0.823508	4.19286e-12	6.86958e-11
CD14+_monocytes	SND1	6.92599	0.722635	4.32935e-12	7.08628e-11
CD14+_monocytes	DCP2	6.92296	0.380283	4.42308e-12	7.23264e-11
CD14+_monocytes	LNPEP	6.92129	0.993516	4.47553e-12	7.31127e-11
CD14+_monocytes	HOOK3	6.92099	0.4042	4.48506e-12	7.32327e-11
CD14+_monocytes	CCS	6.91342	1.31355	4.73099e-12	7.71731e-11
CD14+_monocytes	MRPL13	6.89735	0.768144	5.2983e-12	8.63433e-11
CD14+_monocytes	HNRNPA1	6.89138	0.418916	5.52531e-12	8.99117e-11
CD14+_monocytes	APBB1IP	6.89034	0.398827	5.56589e-12	9.05281e-11
CD14+_monocytes	MAP4	6.88514	1.07505	5.77298e-12	9.38509e-11
CD14+_monocytes	ARID1B	6.87325	0.58239	6.27554e-12	1.01922e-10
CD14+_monocytes	ADPGK	6.86031	0.453328	6.87129e-12	1.11436e-10
CD14+_monocytes	HLA-DMB	6.85932	2.92791	6.91871e-12	1.12042e-10
CD14+_monocytes	PTBP1	6.85062	0.328258	7.35291e-12	1.19016e-10
CD14+_monocytes	RTL8C	6.85055	0.82914	7.35644e-12	1.19016e-10
CD14+_monocytes	KIF13A	6.85049	0.799893	7.35998e-12	1.19016e-10
CD14+_monocytes	LRPPRC	6.83828	1.13582	8.01487e-12	1.29356e-10
CD14+_monocytes	LYPLA1	6.83747	0.327263	8.0605e-12	1.3003e-10
CD14+_monocytes	ARHGAP26	6.83479	0.539658	8.21254e-12	1.32419e-10
CD14+_monocytes	SF3B2	6.82816	0.315551	8.6011e-12	1.38618e-10
CD14+_monocytes	APPL1	6.82672	0.395002	8.68797e-12	1.39951e-10
CD14+_monocytes	RAB3D	6.82576	0.673556	8.74605e-12	1.40818e-10
CD14+_monocytes	IBTK	6.8107	0.685163	9.71256e-12	1.5608e-10
CD14+_monocytes	UHMK1	6.80888	0.456332	9.8364e-12	1.57995e-10
CD14+_monocytes	PPP1R11	6.80573	0.769676	1.0054e-11	1.61412e-10
CD14+_monocytes	GRSF1	6.80449	0.645033	1.01411e-11	1.62732e-10
CD14+_monocytes	RFK	6.79049	0.725123	1.11756e-11	1.79077e-10
CD14+_monocytes	SEL1L	6.78977	0.533202	1.1231e-11	1.79879e-10
CD14+_monocytes	RPL26L1	6.78749	0.625909	1.14105e-11	1.82666e-10
CD14+_monocytes	MAN1A2	6.78693	0.473692	1.14548e-11	1.83288e-10
CD14+_monocytes	RNF135	6.78516	0.718128	1.15957e-11	1.85454e-10
CD14+_monocytes	NCOR2	6.78451	0.519705	1.16485e-11	1.86209e-10
CD14+_monocytes	ARHGAP9	6.78357	0.567522	1.17246e-11	1.87336e-10
CD14+_monocytes	SNRNP200	6.7752	0.646817	1.24237e-11	1.98412e-10
CD14+_monocytes	GABARAPL2	6.77322	0.263216	1.25951e-11	2.01054e-10
CD14+_monocytes	MAT2B	6.74425	1.0471	1.53815e-11	2.45183e-10
CD14+_monocytes	SOD2	6.73883	0.368507	1.59663e-11	2.54383e-10
CD14+_monocytes	RPS6KA4	6.73802	0.862352	1.60559e-11	2.5569e-10
CD14+_monocytes	NUDC	6.7358	0.591626	1.63035e-11	2.59509e-10
CD14+_monocytes	HSPD1	6.7351	0.589526	1.63813e-11	2.60624e-10
CD14+_monocytes	WDR18	6.7334	1.92347	1.65746e-11	2.63575e-10
CD14+_monocytes	PPIP5K2	6.72708	0.713232	1.73103e-11	2.75143e-10
CD14+_monocytes	HADHB	6.72406	0.376299	1.76733e-11	2.8078e-10
CD14+_monocytes	FBXL15	6.72356	0.61573	1.77343e-11	2.81616e-10
CD14+_monocytes	SEC11C	6.71743	0.366286	1.84961e-11	2.93436e-10
CD14+_monocytes	LIMD2	6.71706	0.321347	1.85424e-11	2.94031e-10
CD14+_monocytes	TSNAX	6.71157	0.949186	1.92544e-11	3.05176e-10
CD14+_monocytes	PDLIM2	6.70629	0.558092	1.99634e-11	3.16265e-10
CD14+_monocytes	GLRX3	6.69759	0.714426	2.11878e-11	3.35504e-10
CD14+_monocytes	ZCCHC10	6.69265	0.465616	2.19165e-11	3.46879e-10
CD14+_monocytes	NIFK	6.69167	0.615496	2.20642e-11	3.49052e-10
CD14+_monocytes	ZFX	6.69155	0.512891	2.20818e-11	3.49165e-10
CD14+_monocytes	IRF2	6.68981	1.76945	2.23464e-11	3.53183e-10
CD14+_monocytes	BABAM1	6.6854	0.69416	2.30293e-11	3.63804e-10
CD14+_monocytes	NCOA1	6.68345	0.89219	2.33387e-11	3.68345e-10
CD14+_monocytes	STOML2	6.6756	0.555588	2.46229e-11	3.88248e-10
CD14+_monocytes	RNF7	6.67244	0.295902	2.5159e-11	3.96515e-10
CD14+_monocytes	PGM2	6.66838	1.3253	2.58643e-11	4.07439e-10
CD14+_monocytes	SCAMP2	6.66635	0.47148	2.62252e-11	4.12735e-10
CD14+_monocytes	KCNK6	6.65048	1.00593	2.92138e-11	4.59555e-10
CD14+_monocytes	CMIP	6.64975	0.572287	2.93588e-11	4.61621e-10
CD14+_monocytes	EMC4	6.64876	0.541524	2.95576e-11	4.64528e-10
CD14+_monocytes	PDIA6	6.64199	0.294405	3.09475e-11	4.86143e-10
CD14+_monocytes	TWISTNB	6.63818	0.612047	3.17588e-11	4.98654e-10
CD14+_monocytes	THOC2	6.63589	0.741913	3.22553e-11	5.05977e-10
CD14+_monocytes	JAK2	6.63397	1.43192	3.26786e-11	5.12137e-10
CD14+_monocytes	GCLC	6.63281	1.47937	3.29358e-11	5.15928e-10
CD14+_monocytes	APEH	6.63128	1.62578	3.32784e-11	5.21051e-10
CD14+_monocytes	MRPS11	6.63103	0.968263	3.33356e-11	5.21703e-10
CD14+_monocytes	CRBN	6.63038	0.562515	3.34827e-11	5.23761e-10
CD14+_monocytes	GOLGA7	6.6238	0.458921	3.50077e-11	5.47361e-10
CD14+_monocytes	ST14	6.62195	0.64492	3.54498e-11	5.54015e-10
CD14+_monocytes	DNPEP	6.62087	1.39755	3.57093e-11	5.5781e-10
CD14+_monocytes	PLEKHA3	6.61203	0.702546	3.79084e-11	5.91886e-10
CD14+_monocytes	RUNX3	6.60788	0.644873	3.89867e-11	6.0844e-10
CD14+_monocytes	EIF5A	6.60709	0.34151	3.91945e-11	6.11398e-10
CD14+_monocytes	TECR	6.60538	0.73397	3.96487e-11	6.18195e-10
CD14+_monocytes	BST1	6.599	0.374394	4.13933e-11	6.45097e-10
CD14+_monocytes	BCCIP	6.59623	0.695032	4.21732e-11	6.56946e-10
CD14+_monocytes	OGFR	6.59175	0.362252	4.34659e-11	6.76769e-10
CD14+_monocytes	DIAPH1	6.58994	0.456916	4.39998e-11	6.84445e-10
CD14+_monocytes	KIDINS220	6.58596	0.497514	4.51959e-11	7.02726e-10
CD14+_monocytes	NDUFS1	6.58247	0.700507	4.62706e-11	7.19103e-10
CD14+_monocytes	E2F2	6.57411	1.11857	4.89436e-11	7.60292e-10
CD14+_monocytes	PIGF	6.57005	1.96177	5.02978e-11	7.80967e-10
CD14+_monocytes	NMT1	6.56961	0.751932	5.04461e-11	7.82795e-10
CD14+_monocytes	C8orf82	6.5668	2.03291	5.14089e-11	7.96744e-10
CD14+_monocytes	GLYR1	6.56608	0.607975	5.16575e-11	8.00226e-10
CD14+_monocytes	WDR46	6.55577	1.15385	5.53569e-11	8.56741e-10
CD14+_monocytes	MRPS5	6.55536	0.58199	5.5506e-11	8.58653e-10
CD14+_monocytes	RUFY1	6.55189	0.914993	5.68119e-11	8.78045e-10
CD14+_monocytes	ATF6	6.55168	0.667262	5.68924e-11	8.78884e-10
CD14+_monocytes	TMEM243	6.54985	0.93712	5.75952e-11	8.89331e-10
CD14+_monocytes	PARP1	6.54728	1.44728	5.85958e-11	9.04366e-10
CD14+_monocytes	ACO2	6.54666	0.817162	5.88367e-11	9.07665e-10
CD14+_monocytes	HIGD1A	6.5431	0.528775	6.02553e-11	9.2909e-10
CD14+_monocytes	PTGES2	6.54304	1.77579	6.02809e-11	9.2909e-10
CD14+_monocytes	EVI2A	6.54161	0.59623	6.08609e-11	9.37599e-10
CD14+_monocytes	SNRNP27	6.53629	0.572106	6.30623e-11	9.69731e-10
CD14+_monocytes	AATF	6.53402	0.802972	6.40268e-11	9.84111e-10
CD14+_monocytes	PRPF31	6.52264	0.889124	6.90797e-11	1.0608e-09
CD14+_monocytes	LTBR	6.52044	0.672176	7.00996e-11	1.07597e-09
CD14+_monocytes	CES1	6.51685	0.780331	7.1801e-11	1.10158e-09
CD14+_monocytes	PPA2	6.51448	0.605546	7.29422e-11	1.11858e-09
CD14+_monocytes	HLA-F	6.51028	0.653904	7.50111e-11	1.14978e-09
CD14+_monocytes	G3BP1	6.50704	0.889989	7.66482e-11	1.17434e-09
CD14+_monocytes	KIAA2013	6.50595	0.8832	7.72025e-11	1.18229e-09
CD14+_monocytes	TES	6.50265	0.358571	7.89169e-11	1.20799e-09
CD14+_monocytes	MTX1	6.49932	0.475907	8.06854e-11	1.2345e-09
CD14+_monocytes	RAP1GDS1	6.49818	1.23526	8.12968e-11	1.24298e-09
CD14+_monocytes	NQO2	6.49815	0.318632	8.13139e-11	1.24298e-09
CD14+_monocytes	FEM1B	6.49546	0.488518	8.27827e-11	1.26428e-09
CD14+_monocytes	SLC39A1	6.48026	1.56073	9.15671e-11	1.39717e-09
CD14+_monocytes	IKBKE	6.47346	0.758155	9.57825e-11	1.46082e-09
CD14+_monocytes	LTV1	6.46944	0.952105	9.83692e-11	1.49959e-09
CD14+_monocytes	TOP2B	6.46169	0.594402	1.03543e-10	1.57774e-09
CD14+_monocytes	MRPL4	6.45715	0.616852	1.06691e-10	1.62498e-09
CD14+_monocytes	SFT2D2	6.45343	0.349893	1.09344e-10	1.66462e-09
CD14+_monocytes	EEA1	6.45078	1.88685	1.11278e-10	1.69331e-09
CD14+_monocytes	OGDH	6.44938	1.44893	1.12311e-10	1.70825e-09
CD14+_monocytes	CSRP1	6.44732	0.665002	1.13844e-10	1.73078e-09
CD14+_monocytes	SLC27A3	6.44547	1.52994	1.15245e-10	1.75128e-09
CD14+_monocytes	HVCN1	6.43415	2.77296	1.2417e-10	1.88579e-09
CD14+_monocytes	BCKDK	6.43351	0.606666	1.24693e-10	1.89229e-09
CD14+_monocytes	PAPSS1	6.42312	0.705345	1.33509e-10	2.02425e-09
CD14+_monocytes	GPN3	6.41788	1.82214	1.38181e-10	2.0913e-09
CD14+_monocytes	C16orf87	6.41731	0.392526	1.38705e-10	2.09827e-09
CD14+_monocytes	SMAD2	6.41609	0.678449	1.39816e-10	2.11413e-09
CD14+_monocytes	SIL1	6.41111	0.573326	1.44462e-10	2.18242e-09
CD14+_monocytes	CHCHD3	6.40778	1.17832	1.47656e-10	2.22966e-09
CD14+_monocytes	WDR70	6.4077	1.03846	1.47727e-10	2.22974e-09
CD14+_monocytes	GOLPH3	6.40638	0.616001	1.49017e-10	2.2482e-09
CD14+_monocytes	TMEM14C	6.39116	0.639925	1.64629e-10	2.48038e-09
CD14+_monocytes	HDLBP	6.38748	0.461086	1.68641e-10	2.53969e-09
CD14+_monocytes	UNC119	6.38726	0.632194	1.68886e-10	2.54223e-09
CD14+_monocytes	CANX	6.38653	0.340652	1.69692e-10	2.55323e-09
CD14+_monocytes	NCBP2	6.38379	0.899795	1.72754e-10	2.59813e-09
CD14+_monocytes	CDK6	6.38319	1.10896	1.73442e-10	2.60613e-09
CD14+_monocytes	MRPS14	6.38056	1.84266	1.76442e-10	2.65002e-09
CD14+_monocytes	CYB5R3	6.37995	0.444626	1.77143e-10	2.65937e-09
CD14+_monocytes	TBC1D5	6.36622	1.14316	1.93741e-10	2.90595e-09
CD14+_monocytes	FLYWCH2	6.36205	1.3564	1.99074e-10	2.9846e-09
CD14+_monocytes	LINC01503	6.35411	1.37179	2.0964e-10	3.1416e-09
CD14+_monocytes	TCF7L2	6.3431	0.634939	2.2519e-10	3.37162e-09
CD14+_monocytes	MBD4	6.33767	0.472285	2.33262e-10	3.49092e-09
CD14+_monocytes	OSBPL11	6.33664	0.584228	2.34827e-10	3.50963e-09
CD14+_monocytes	CDK5	6.33563	1.46693	2.36369e-10	3.53111e-09
CD14+_monocytes	HSD17B12	6.33349	1.08017	2.3968e-10	3.57898e-09
CD14+_monocytes	HPRT1	6.32945	0.54264	2.46034e-10	3.67222e-09
CD14+_monocytes	PSMB8-AS1	6.32803	2.11474	2.48318e-10	3.70467e-09
CD14+_monocytes	VSIG4	6.31559	1.32079	2.69134e-10	4.01165e-09
CD14+_monocytes	RAB27A	6.31106	0.369702	2.77137e-10	4.12911e-09
CD14+_monocytes	FBL	6.30771	0.578886	2.832e-10	4.21757e-09
CD14+_monocytes	BSG	6.30292	0.308564	2.92099e-10	4.34623e-09
CD14+_monocytes	TBC1D22A	6.30202	1.60698	2.93787e-10	4.36941e-09
CD14+_monocytes	TCF25	6.29129	0.286486	3.14833e-10	4.67414e-09
CD14+_monocytes	JAZF1	6.28885	1.18614	3.19823e-10	4.74401e-09
CD14+_monocytes	PIGS	6.28453	1.0021	3.28847e-10	4.87571e-09
CD14+_monocytes	DNAJC21	6.28336	0.453748	3.31338e-10	4.91048e-09
CD14+_monocytes	SURF2	6.28242	1.12866	3.33349e-10	4.93592e-09
CD14+_monocytes	EXOSC1	6.27961	1.09729	3.39431e-10	5.02154e-09
CD14+_monocytes	WBP1L	6.27302	2.54754	3.54115e-10	5.22955e-09
CD14+_monocytes	RRP36	6.27073	0.752071	3.59357e-10	5.3023e-09
CD14+_monocytes	C15orf61	6.26683	0.794414	3.6848e-10	5.43451e-09
CD14+_monocytes	SERPING1	6.26474	6.43483	3.73448e-10	5.50536e-09
CD14+_monocytes	NBR1	6.26397	1.19616	3.75288e-10	5.52763e-09
CD14+_monocytes	ENY2	6.25585	0.281082	3.9536e-10	5.82071e-09
CD14+_monocytes	LY75	6.25404	2.00896	3.99964e-10	5.88075e-09
CD14+_monocytes	RPIA	6.24949	0.938208	4.11801e-10	6.05213e-09
CD14+_monocytes	GPBAR1	6.2411	2.46238	4.34509e-10	6.38028e-09
CD14+_monocytes	ATP6V1D	6.24054	0.576287	4.36067e-10	6.40036e-09
CD14+_monocytes	NUDCD2	6.24028	0.894451	4.36775e-10	6.40794e-09
CD14+_monocytes	FLT3	6.24006	1.69109	4.37395e-10	6.41423e-09
CD14+_monocytes	ENDOG	6.23765	1.78179	4.44182e-10	6.51092e-09
CD14+_monocytes	NIN	6.23436	0.439982	4.53637e-10	6.6437e-09
CD14+_monocytes	PSMD2	6.22935	0.352829	4.68362e-10	6.85636e-09
CD14+_monocytes	BAG5	6.22736	0.576053	4.74369e-10	6.94126e-09
CD14+_monocytes	SSR1	6.21478	0.316236	5.13971e-10	7.51093e-09
CD14+_monocytes	RSRC1	6.21097	1.35497	5.26588e-10	7.69194e-09
CD14+_monocytes	OSTM1	6.20993	0.914991	5.30069e-10	7.73606e-09
CD14+_monocytes	SSSCA1	6.20971	0.534227	5.30818e-10	7.74362e-09
CD14+_monocytes	EFR3A	6.20873	0.70603	5.34129e-10	7.78854e-09
CD14+_monocytes	KIAA1143	6.2041	0.745488	5.50122e-10	8.01824e-09
CD14+_monocytes	SUCLA2	6.20095	1.53448	5.61224e-10	8.17296e-09
CD14+_monocytes	IMPACT	6.20045	1.1525	5.63036e-10	8.19578e-09
CD14+_monocytes	PLBD1	6.20028	0.274745	5.63641e-10	8.20103e-09
CD14+_monocytes	SLC25A6	6.19979	0.255212	5.65403e-10	8.22311e-09
CD14+_monocytes	TMED8	6.19463	0.848988	5.84206e-10	8.49289e-09
CD14+_monocytes	CCZ1B	6.18692	1.26592	6.13528e-10	8.91529e-09
CD14+_monocytes	DEK	6.18684	0.323715	6.13815e-10	8.91561e-09
CD14+_monocytes	TIMM17B	6.1847	0.561909	6.22219e-10	9.02595e-09
CD14+_monocytes	EBNA1BP2	6.1793	0.779935	6.43853e-10	9.33169e-09
CD14+_monocytes	EIF4B	6.17025	0.311613	6.81831e-10	9.87359e-09
CD14+_monocytes	RPF1	6.16182	0.587843	7.19154e-10	1.04051e-08
CD14+_monocytes	ANKRD44	6.16132	1.27086	7.21413e-10	1.04333e-08
CD14+_monocytes	LARP4B	6.15645	1.35962	7.43919e-10	1.07495e-08
CD14+_monocytes	CNPY2	6.14957	0.495038	7.76933e-10	1.12095e-08
CD14+_monocytes	GAPT	6.14954	1.06656	7.77089e-10	1.12095e-08
CD14+_monocytes	CXorf38	6.14744	0.713309	7.87457e-10	1.13493e-08
CD14+_monocytes	RNF13	6.13583	0.448682	8.47164e-10	1.21993e-08
CD14+_monocytes	SUSD1	6.12723	0.98054	8.94233e-10	1.28716e-08
CD14+_monocytes	NUDT2	6.12631	1.47691	8.99412e-10	1.2935e-08
CD14+_monocytes	DHX9	6.12006	0.319029	9.35377e-10	1.34407e-08
CD14+_monocytes	LPGAT1	6.11878	0.363093	9.42942e-10	1.35436e-08
CD14+_monocytes	SERTAD3	6.11654	0.68889	9.56318e-10	1.37299e-08
CD14+_monocytes	SNHG25	6.11531	0.306091	9.63666e-10	1.38217e-08
CD14+_monocytes	STAC3	6.11167	1.24131	9.8591e-10	1.41305e-08
CD14+_monocytes	NIPSNAP2	6.10699	0.392588	1.01525e-09	1.45386e-08
CD14+_monocytes	FAM20A	6.10461	0.692601	1.03051e-09	1.47509e-08
CD14+_monocytes	RCBTB2	6.09852	1.66486	1.07055e-09	1.53044e-08
CD14+_monocytes	MRPS6	6.09758	0.870633	1.07686e-09	1.53881e-08
CD14+_monocytes	LAGE3	6.09176	1.03074	1.11674e-09	1.59511e-08
CD14+_monocytes	PSMD3	6.08906	0.586566	1.13577e-09	1.6216e-08
CD14+_monocytes	LYRM2	6.08832	0.475987	1.14099e-09	1.62836e-08
CD14+_monocytes	SRP19	6.08621	0.280124	1.15618e-09	1.64934e-08
CD14+_monocytes	TTC37	6.08611	1.26654	1.15687e-09	1.64962e-08
CD14+_monocytes	GLUD1	6.08311	0.426258	1.17874e-09	1.67938e-08
CD14+_monocytes	ANO6	6.08248	1.08891	1.18337e-09	1.68526e-08
CD14+_monocytes	CRLS1	6.08239	0.869666	1.18403e-09	1.68549e-08
CD14+_monocytes	DAPP1	6.08087	0.817014	1.19529e-09	1.70079e-08
CD14+_monocytes	DUSP12	6.08071	0.635451	1.19651e-09	1.7018e-08
CD14+_monocytes	ZNF487	6.07669	0.726226	1.22688e-09	1.74426e-08
CD14+_monocytes	AIP	6.074	0.863005	1.24762e-09	1.77074e-08
CD14+_monocytes	AGPS	6.07213	0.930891	1.26224e-09	1.78997e-08
CD14+_monocytes	TNFRSF14	6.07043	0.544268	1.27572e-09	1.80757e-08
CD14+_monocytes	HDHD5	6.05873	1.57259	1.37197e-09	1.94149e-08
CD14+_monocytes	SRSF2	6.05381	0.289722	1.4146e-09	2.00018e-08
CD14+_monocytes	PRPF6	6.0538	0.642909	1.41464e-09	2.00018e-08
CD14+_monocytes	SETD7	6.05149	0.70705	1.43517e-09	2.02834e-08
CD14+_monocytes	MTMR11	6.0202	1.15456	1.74203e-09	2.45789e-08
CD14+_monocytes	SVBP	6.01968	0.407487	1.74761e-09	2.46473e-08
CD14+_monocytes	FIG4	6.01692	1.29273	1.77763e-09	2.50496e-08
CD14+_monocytes	FUCA1	6.0149	1.70758	1.79998e-09	2.53539e-08
CD14+_monocytes	ORAI3	6.01474	0.891144	1.8018e-09	2.53689e-08
CD14+_monocytes	TAF9	6.01143	0.358729	1.83889e-09	2.58694e-08
CD14+_monocytes	RABL6	6.00845	0.520216	1.87306e-09	2.6339e-08
CD14+_monocytes	ANAPC13	6.0016	0.707729	1.95379e-09	2.74628e-08
CD14+_monocytes	ISOC2	6.00046	1.18056	1.96764e-09	2.76458e-08
CD14+_monocytes	ILK	5.9924	0.55424	2.0676e-09	2.90261e-08
CD14+_monocytes	IRF1	5.98772	0.413108	2.12797e-09	2.98611e-08
CD14+_monocytes	LTB4R	5.98406	0.509668	2.17646e-09	3.05287e-08
CD14+_monocytes	HSPB11	5.97971	0.973196	2.23535e-09	3.13417e-08
CD14+_monocytes	ILF2	5.97798	0.305444	2.25926e-09	3.16636e-08
CD14+_monocytes	VDAC2	5.97526	0.274929	2.29721e-09	3.21821e-08
CD14+_monocytes	UBXN1	5.97409	0.325569	2.31372e-09	3.23999e-08
CD14+_monocytes	PAK1IP1	5.97243	0.733305	2.33738e-09	3.27038e-08
CD14+_monocytes	PRKX	5.97102	1.69085	2.35768e-09	3.29741e-08
CD14+_monocytes	NELFE	5.96429	0.39256	2.45702e-09	3.43348e-08
CD14+_monocytes	XPO1	5.96295	0.852959	2.47729e-09	3.46037e-08
CD14+_monocytes	CNTLN	5.96283	1.70831	2.47913e-09	3.4615e-08
CD14+_monocytes	SFMBT2	5.95898	1.09397	2.5381e-09	3.54236e-08
CD14+_monocytes	PFDN4	5.95793	0.548878	2.55456e-09	3.56385e-08
CD14+_monocytes	PHLDA2	5.95698	0.815007	2.56938e-09	3.58303e-08
CD14+_monocytes	ATP2B4	5.95411	1.8461	2.61494e-09	3.64353e-08
CD14+_monocytes	PSMB7	5.95054	0.300719	2.67264e-09	3.72239e-08
CD14+_monocytes	UBL3	5.94722	0.451916	2.72727e-09	3.7969e-08
CD14+_monocytes	IFIT5	5.94569	1.99924	2.75291e-09	3.83099e-08
CD14+_monocytes	RCC2	5.94153	0.703752	2.82366e-09	3.92783e-08
CD14+_monocytes	RUVBL1	5.92861	2.02107	3.05505e-09	4.24442e-08
CD14+_monocytes	LINC00877	5.92727	1.43776	3.08021e-09	4.2776e-08
CD14+_monocytes	SGK3	5.92579	1.21284	3.10797e-09	4.31437e-08
CD14+_monocytes	CASC4	5.92547	0.529725	3.11397e-09	4.32091e-08
CD14+_monocytes	WDR45	5.92305	0.583312	3.16026e-09	4.38151e-08
CD14+_monocytes	FDFT1	5.91353	0.609277	3.34843e-09	4.64048e-08
CD14+_monocytes	HDAC4	5.91249	1.68269	3.36966e-09	4.66798e-08
CD14+_monocytes	HPCAL1	5.91158	0.737825	3.38842e-09	4.69202e-08
CD14+_monocytes	BROX	5.90955	0.473275	3.43041e-09	4.74821e-08
CD14+_monocytes	TTC7A	5.90918	0.882847	3.43823e-09	4.75707e-08
CD14+_monocytes	RNF44	5.90547	0.769367	3.51637e-09	4.86318e-08
CD14+_monocytes	CPSF2	5.90444	1.41709	3.53852e-09	4.8918e-08
CD14+_monocytes	HIPK2	5.90351	0.560481	3.55854e-09	4.91744e-08
CD14+_monocytes	DAP3	5.90303	0.671463	3.56892e-09	4.92976e-08
CD14+_monocytes	RPAP3	5.9019	1.32908	3.59347e-09	4.96163e-08
CD14+_monocytes	MRPL24	5.89535	1.62565	3.73899e-09	5.16042e-08
CD14+_monocytes	PIGX	5.88762	1.37685	3.91793e-09	5.40073e-08
CD14+_monocytes	ACPP	5.88593	0.559176	3.9582e-09	5.45399e-08
CD14+_monocytes	HRAS	5.88485	0.77378	3.98408e-09	5.48739e-08
CD14+_monocytes	C9orf78	5.88365	0.267559	4.0132e-09	5.52523e-08
CD14+_monocytes	ACAT1	5.88266	1.15318	4.03736e-09	5.55447e-08
CD14+_monocytes	CDKN1C	5.88264	1.63923	4.03775e-09	5.55447e-08
CD14+_monocytes	MRPS25	5.88229	1.46776	4.04627e-09	5.56391e-08
CD14+_monocytes	FAM162A	5.87884	1.06914	4.13162e-09	5.67895e-08
CD14+_monocytes	SCNM1	5.87708	0.397006	4.17575e-09	5.73726e-08
CD14+_monocytes	SERINC3	5.87064	0.432077	4.34112e-09	5.95713e-08
CD14+_monocytes	LFNG	5.86697	1.36177	4.43831e-09	6.08802e-08
CD14+_monocytes	SFXN3	5.86354	1.10179	4.53098e-09	6.21259e-08
CD14+_monocytes	NDUFV1	5.85718	0.632829	4.70791e-09	6.44465e-08
CD14+_monocytes	SMAD7	5.85527	1.20704	4.76226e-09	6.51639e-08
CD14+_monocytes	NLRP3	5.85127	0.389186	4.87837e-09	6.67254e-08
CD14+_monocytes	HEXB	5.84707	0.413927	5.00295e-09	6.84015e-08
CD14+_monocytes	ZC3HAV1	5.84353	0.439159	5.11047e-09	6.98147e-08
CD14+_monocytes	ZNF106	5.83912	0.258694	5.24763e-09	7.163e-08
CD14+_monocytes	HAGH	5.83835	1.3954	5.27214e-09	7.19353e-08
CD14+_monocytes	COPE	5.83791	0.26094	5.28603e-09	7.20955e-08
CD14+_monocytes	SAMD9L	5.83714	2.64413	5.31038e-09	7.23982e-08
CD14+_monocytes	DEGS1	5.83491	0.529435	5.38205e-09	7.33454e-08
CD14+_monocytes	MED4	5.83455	0.538553	5.39366e-09	7.34738e-08
CD14+_monocytes	ARL2	5.82897	1.61033	5.5769e-09	7.59084e-08
CD14+_monocytes	ATF5	5.82677	0.886968	5.65099e-09	7.68856e-08
CD14+_monocytes	GK	5.82634	0.968039	5.66549e-09	7.70516e-08
CD14+_monocytes	ELOA	5.81751	0.770199	5.97306e-09	8.12016e-08
CD14+_monocytes	PBRM1	5.81702	0.529859	5.99045e-09	8.1405e-08
CD14+_monocytes	CHST15	5.81161	1.1463	6.18752e-09	8.4049e-08
CD14+_monocytes	EIF2S3	5.80901	0.337888	6.28434e-09	8.53296e-08
CD14+_monocytes	UQCRFS1	5.80737	0.255446	6.3463e-09	8.6136e-08
CD14+_monocytes	NLN	5.80154	1.89522	6.57087e-09	8.91481e-08
CD14+_monocytes	UBE2I	5.79957	0.268278	6.64834e-09	9.01262e-08
CD14+_monocytes	EPS15	5.79367	0.329036	6.88656e-09	9.32423e-08
CD14+_monocytes	MARCH2	5.793	0.361748	6.91392e-09	9.3575e-08
CD14+_monocytes	ERI3	5.78598	1.2882	7.20926e-09	9.75329e-08
CD14+_monocytes	ARHGAP18	5.78356	1.03832	7.31377e-09	9.88273e-08
CD14+_monocytes	APH1A	5.77585	0.337527	7.65663e-09	1.03211e-07
CD14+_monocytes	NSL1	5.77528	1.37458	7.68263e-09	1.03519e-07
CD14+_monocytes	ATM	5.76072	0.981404	8.37544e-09	1.12809e-07
CD14+_monocytes	PPP4R3A	5.76021	0.289539	8.40117e-09	1.13111e-07
CD14+_monocytes	TIMM17A	5.75988	0.396679	8.41749e-09	1.13285e-07
CD14+_monocytes	RPN2	5.75524	0.30453	8.65165e-09	1.1639e-07
CD14+_monocytes	AAMDC	5.75167	1.56747	8.83645e-09	1.18828e-07
CD14+_monocytes	GFER	5.75033	1.17634	8.90716e-09	1.19683e-07
CD14+_monocytes	TFEB	5.75018	0.955741	8.91495e-09	1.1974e-07
CD14+_monocytes	ST20	5.74518	0.768223	9.18231e-09	1.23232e-07
CD14+_monocytes	C6orf62	5.73913	0.266232	9.51664e-09	1.27515e-07
CD14+_monocytes	TRIM28	5.7379	0.696374	9.58575e-09	1.28389e-07
CD14+_monocytes	DDX54	5.73637	0.869746	9.67283e-09	1.29504e-07
CD14+_monocytes	DHRS4	5.73096	1.74689	9.98617e-09	1.33646e-07
CD14+_monocytes	CNP	5.7289	2.04888	1.01082e-08	1.35225e-07
CD14+_monocytes	NDUFA7	5.72804	0.81322	1.01596e-08	1.35859e-07
CD14+_monocytes	IRF3	5.72755	1.15082	1.01891e-08	1.36198e-07
CD14+_monocytes	QKI	5.71743	0.259423	1.08148e-08	1.44447e-07
CD14+_monocytes	HAUS1	5.71651	1.08864	1.08735e-08	1.45173e-07
CD14+_monocytes	EDEM3	5.71463	1.05533	1.09944e-08	1.46729e-07
CD14+_monocytes	RAC1	5.709	0.521525	1.1364e-08	1.51542e-07
CD14+_monocytes	P2RX4	5.70792	0.334856	1.14366e-08	1.52448e-07
CD14+_monocytes	BCL10	5.70242	0.481128	1.18119e-08	1.57263e-07
CD14+_monocytes	BCL6	5.69991	0.285572	1.19871e-08	1.59469e-07
CD14+_monocytes	TM9SF4	5.69693	0.9927	1.21984e-08	1.62152e-07
CD14+_monocytes	PSENEN	5.68875	0.564191	1.27975e-08	1.69981e-07
CD14+_monocytes	THYN1	5.68559	1.24519	1.30364e-08	1.73085e-07
CD14+_monocytes	SNRPB2	5.68232	0.276313	1.32878e-08	1.76353e-07
CD14+_monocytes	CCNQ	5.67696	1.736	1.37109e-08	1.81897e-07
CD14+_monocytes	STK32C	5.67594	1.90434	1.37928e-08	1.82912e-07
CD14+_monocytes	ENSA	5.67573	0.269787	1.38099e-08	1.83066e-07
CD14+_monocytes	DGLUCY	5.67074	2.65574	1.4218e-08	1.88401e-07
CD14+_monocytes	SIGLEC12	5.66211	4.63483	1.49523e-08	1.97975e-07
CD14+_monocytes	AUP1	5.66085	0.342239	1.50627e-08	1.99358e-07
CD14+_monocytes	ARRDC4	5.65813	0.607465	1.5303e-08	2.02458e-07
CD14+_monocytes	TUSC2	5.65757	0.582801	1.5353e-08	2.03039e-07
CD14+_monocytes	NME2	5.65724	0.963163	1.53828e-08	2.03273e-07
CD14+_monocytes	ZHX1	5.65461	0.772982	1.56202e-08	2.0633e-07
CD14+_monocytes	TMEM126A	5.65423	0.401905	1.56549e-08	2.06706e-07
CD14+_monocytes	KLHDC3	5.65337	1.07866	1.57335e-08	2.07663e-07
CD14+_monocytes	DENND1A	5.65087	1.10462	1.5964e-08	2.10622e-07
CD14+_monocytes	APOL3	5.65058	2.89674	1.5991e-08	2.10895e-07
CD14+_monocytes	TRAF3IP3	5.64564	0.95328	1.64565e-08	2.16949e-07
CD14+_monocytes	TNRC6B	5.64333	0.745255	1.66793e-08	2.198e-07
CD14+_monocytes	EMILIN2	5.64164	0.292915	1.68435e-08	2.21876e-07
CD14+_monocytes	BCL11A	5.63912	1.63283	1.70923e-08	2.25066e-07
CD14+_monocytes	RAB6A	5.62809	0.577879	1.82219e-08	2.39751e-07
CD14+_monocytes	APOL1	5.6193	2.01188	1.91731e-08	2.52069e-07
CD14+_monocytes	FAM192A	5.61856	0.809754	1.92553e-08	2.53051e-07
CD14+_monocytes	CALCOCO2	5.60276	0.451847	2.10971e-08	2.77038e-07
CD14+_monocytes	ATIC	5.59746	2.21184	2.1752e-08	2.85526e-07
CD14+_monocytes	AL355922.1	5.59177	1.80536	2.24764e-08	2.94804e-07
CD14+_monocytes	CERS2	5.59066	0.655206	2.26205e-08	2.96462e-07
CD14+_monocytes	SP3	5.58454	0.372562	2.34314e-08	3.06729e-07
CD14+_monocytes	PES1	5.58176	1.13271	2.38096e-08	3.1156e-07
CD14+_monocytes	DSTN	5.58077	0.284377	2.3946e-08	3.13222e-07
CD14+_monocytes	CTNNBIP1	5.58068	0.859208	2.39577e-08	3.13252e-07
CD14+_monocytes	ERGIC3	5.57268	0.379428	2.50852e-08	3.27867e-07
CD14+_monocytes	BOLA3	5.57133	0.742464	2.528e-08	3.30284e-07
CD14+_monocytes	MRPL1	5.56733	1.31808	2.58669e-08	3.37821e-07
CD14+_monocytes	GDE1	5.56614	0.473748	2.60439e-08	3.4e-07
CD14+_monocytes	TMEM176A	5.56571	0.596841	2.61094e-08	3.40723e-07
CD14+_monocytes	MID1IP1	5.56489	0.55639	2.62323e-08	3.42194e-07
CD14+_monocytes	FLI1	5.56154	1.89559	2.67409e-08	3.48692e-07
CD14+_monocytes	FADS1	5.55466	1.27566	2.78155e-08	3.62564e-07
CD14+_monocytes	MOB4	5.55404	0.418591	2.79141e-08	3.63708e-07
CD14+_monocytes	NAGK	5.55239	0.999817	2.81795e-08	3.66739e-07
CD14+_monocytes	TMEM170A	5.54914	0.549304	2.87082e-08	3.73474e-07
CD14+_monocytes	FBXW5	5.54708	0.32935	2.90476e-08	3.77596e-07
CD14+_monocytes	TMED9	5.54634	0.307159	2.91715e-08	3.7906e-07
CD14+_monocytes	TXNDC12	5.54302	0.381602	2.97299e-08	3.86167e-07
CD14+_monocytes	MEA1	5.5429	0.72116	2.97497e-08	3.86273e-07
CD14+_monocytes	RPUSD3	5.54196	2.25275	2.99099e-08	3.88204e-07
CD14+_monocytes	NUCB1	5.53954	0.273167	3.03261e-08	3.93453e-07
CD14+_monocytes	GSTO1	5.53891	0.27078	3.04351e-08	3.94715e-07
CD14+_monocytes	COPS7A	5.53536	0.894159	3.10581e-08	4.02328e-07
CD14+_monocytes	CBL	5.53395	0.375944	3.13091e-08	4.05422e-07
CD14+_monocytes	NDUFS2	5.5285	0.421896	3.22986e-08	4.17913e-07
CD14+_monocytes	AFG3L2	5.51863	0.744713	3.41646e-08	4.41546e-07
CD14+_monocytes	ADGRE1	5.50995	0.644375	3.58929e-08	4.63704e-07
CD14+_monocytes	HCFC1R1	5.5088	0.358521	3.61296e-08	4.66582e-07
CD14+_monocytes	MRPL19	5.50538	1.33937	3.68377e-08	4.7536e-07
CD14+_monocytes	MED29	5.50334	0.808606	3.72665e-08	4.80524e-07
CD14+_monocytes	DUS1L	5.49054	0.538796	4.00711e-08	5.1629e-07
CD14+_monocytes	LYL1	5.48888	0.833056	4.0448e-08	5.20946e-07
CD14+_monocytes	CARD8	5.48535	0.858568	4.12651e-08	5.31063e-07
CD14+_monocytes	NUP214	5.48357	0.312218	4.16828e-08	5.36026e-07
CD14+_monocytes	MGAT4A	5.48289	0.267714	4.18425e-08	5.37874e-07
CD14+_monocytes	MBTPS1	5.48029	0.58006	4.24619e-08	5.45627e-07
CD14+_monocytes	SCAMP1	5.47795	1.15703	4.30285e-08	5.52484e-07
CD14+_monocytes	COP1	5.46881	1.02154	4.53056e-08	5.81055e-07
CD14+_monocytes	KDELR1	5.46671	0.26685	4.58461e-08	5.87762e-07
CD14+_monocytes	C1orf131	5.46654	1.09087	4.58898e-08	5.88098e-07
CD14+_monocytes	PHYKPL	5.46237	0.596395	4.69808e-08	6.0185e-07
CD14+_monocytes	TBRG1	5.46202	0.773995	4.7076e-08	6.02839e-07
CD14+_monocytes	SNHG8	5.44656	0.276497	5.13526e-08	6.56852e-07
CD14+_monocytes	ATF7	5.44575	1.12011	5.15879e-08	6.5961e-07
CD14+_monocytes	UBA2	5.44487	0.492903	5.18443e-08	6.62635e-07
CD14+_monocytes	CIR1	5.43971	0.274451	5.33673e-08	6.81841e-07
CD14+_monocytes	ECI1	5.43612	1.00303	5.44524e-08	6.9491e-07
CD14+_monocytes	IL10RA	5.43596	0.286339	5.45008e-08	6.95264e-07
CD14+_monocytes	CLEC11A	5.43365	1.2709	5.52127e-08	7.04077e-07
CD14+_monocytes	ATP6V1E1	5.42522	0.328839	5.78836e-08	7.37856e-07
CD14+_monocytes	ASNSD1	5.41796	0.831712	6.02829e-08	7.67858e-07
CD14+_monocytes	PSMB5	5.41181	0.743262	6.23926e-08	7.94427e-07
CD14+_monocytes	MCRIP2	5.40153	0.456976	6.6075e-08	8.40677e-07
CD14+_monocytes	GSAP	5.3996	1.74601	6.67911e-08	8.49465e-07
CD14+_monocytes	SREK1IP1	5.39506	0.298609	6.84994e-08	8.70202e-07
CD14+_monocytes	HSPA4	5.39157	0.551552	6.98443e-08	8.86951e-07
CD14+_monocytes	MPST	5.38404	0.611061	7.28312e-08	9.24181e-07
CD14+_monocytes	OPN3	5.3796	1.44389	7.46516e-08	9.46565e-07
CD14+_monocytes	SNRPA	5.37782	0.506548	7.53912e-08	9.55582e-07
CD14+_monocytes	FOXN3	5.37733	0.273097	7.55993e-08	9.57858e-07
CD14+_monocytes	CD86	5.36678	0.775694	8.01533e-08	1.01403e-06
CD14+_monocytes	DUSP22	5.36655	0.572074	8.0259e-08	1.01498e-06
CD14+_monocytes	TIAL1	5.36171	0.433212	8.24396e-08	1.04216e-06
CD14+_monocytes	SYNCRIP	5.3589	0.255531	8.37298e-08	1.05807e-06
CD14+_monocytes	ATP10D	5.34859	0.930141	8.86429e-08	1.11932e-06
CD14+_monocytes	TMEM203	5.34061	1.1689	9.26338e-08	1.16839e-06
CD14+_monocytes	UBE2Q1	5.33808	0.313097	9.39385e-08	1.18351e-06
CD14+_monocytes	JKAMP	5.33124	0.545258	9.75421e-08	1.22753e-06
CD14+_monocytes	SNAPIN	5.32886	0.965517	9.88332e-08	1.24238e-06
CD14+_monocytes	ZNF524	5.3275	0.765375	9.95746e-08	1.25123e-06
CD14+_monocytes	ABCF1	5.32148	0.611877	1.02929e-07	1.29241e-06
CD14+_monocytes	VPS4A	5.32073	0.606239	1.03351e-07	1.29723e-06
CD14+_monocytes	TRIAP1	5.31497	0.71194	1.06673e-07	1.33743e-06
CD14+_monocytes	SURF1	5.31326	0.388197	1.07681e-07	1.34955e-06
CD14+_monocytes	ILF3-DT	5.31154	0.685427	1.08704e-07	1.36186e-06
CD14+_monocytes	NELFB	5.30684	1.36065	1.11544e-07	1.39693e-06
CD14+_monocytes	LYAR	5.29992	0.574939	1.15856e-07	1.44984e-06
CD14+_monocytes	NUDT3	5.29679	0.442879	1.17857e-07	1.47434e-06
CD14+_monocytes	LMO4	5.29528	0.332691	1.18836e-07	1.48586e-06
CD14+_monocytes	ORMDL2	5.29523	0.496508	1.18867e-07	1.48586e-06
CD14+_monocytes	TMEM109	5.2881	0.942261	1.23595e-07	1.54438e-06
CD14+_monocytes	ZBTB38	5.28184	0.606553	1.27895e-07	1.59692e-06
CD14+_monocytes	CD38	5.27988	1.1874	1.2927e-07	1.6129e-06
CD14+_monocytes	TOMM5	5.27449	0.26751	1.33127e-07	1.6604e-06
CD14+_monocytes	ABHD17A	5.26892	0.304895	1.37229e-07	1.71028e-06
CD14+_monocytes	DCTN1	5.26795	0.637967	1.37957e-07	1.71872e-06
CD14+_monocytes	FRAT1	5.26454	0.639189	1.4054e-07	1.75026e-06
CD14+_monocytes	GRPEL1	5.2629	0.259197	1.41798e-07	1.76527e-06
CD14+_monocytes	RGS1	5.25875	1.90768	1.45042e-07	1.80498e-06
CD14+_monocytes	SNTB1	5.25789	1.01768	1.45718e-07	1.81272e-06
CD14+_monocytes	DGCR6L	5.2568	0.763223	1.46587e-07	1.8215e-06
CD14+_monocytes	INTS11	5.25575	1.04456	1.47418e-07	1.83116e-06
CD14+_monocytes	DNASE2	5.25327	1.42791	1.49421e-07	1.85534e-06
CD14+_monocytes	XPA	5.25149	0.622426	1.50872e-07	1.87267e-06
CD14+_monocytes	CLPB	5.24748	1.34638	1.54197e-07	1.91252e-06
CD14+_monocytes	CWC27	5.24299	0.996631	1.57999e-07	1.9575e-06
CD14+_monocytes	ILKAP	5.23969	1.15872	1.60847e-07	1.99206e-06
CD14+_monocytes	ALDH3A2	5.23577	1.09122	1.64299e-07	2.03406e-06
CD14+_monocytes	ALDH16A1	5.23528	1.09563	1.64732e-07	2.03867e-06
CD14+_monocytes	TMEM33	5.2347	0.358364	1.65256e-07	2.04439e-06
CD14+_monocytes	DCPS	5.23017	1.29802	1.6935e-07	2.0935e-06
CD14+_monocytes	C2orf68	5.22771	0.878044	1.71625e-07	2.12006e-06
CD14+_monocytes	URM1	5.22603	0.609206	1.73186e-07	2.13776e-06
CD14+_monocytes	UBE2E2	5.22559	1.31607	1.73602e-07	2.14211e-06
CD14+_monocytes	AHSA1	5.21398	0.990599	1.84835e-07	2.27904e-06
CD14+_monocytes	CLTB	5.21139	0.295151	1.87428e-07	2.31016e-06
CD14+_monocytes	APOBEC3A	5.21087	1.49143	1.87957e-07	2.31583e-06
CD14+_monocytes	EIF4E3	5.20805	0.382853	1.90831e-07	2.34866e-06
CD14+_monocytes	LYSMD2	5.20553	1.14386	1.93439e-07	2.37988e-06
CD14+_monocytes	MBD3	5.20471	0.91484	1.94299e-07	2.38959e-06
[truncated: 3,031 more rows]

## Sheet: Dendritic_cells
group	names	scores	logfoldchanges	pvals	pvals_adj
Dendritic_cells	TMSB10	16.0515	1.53729	5.58437e-58	1.87288e-53
Dendritic_cells	B2M	15.6044	1.04694	6.79877e-55	1.14009e-50
Dendritic_cells	PSME2	15.3726	2.79394	2.4987e-53	2.79338e-49
Dendritic_cells	CTSS	14.3788	1.61766	7.02826e-47	5.89284e-43
Dendritic_cells	TYMP	14.2501	1.86228	4.47607e-46	3.00237e-42
Dendritic_cells	ARPC5	14.1176	1.82994	2.95902e-45	1.654e-41
Dendritic_cells	PSME1	14.0103	1.59364	1.34825e-44	6.45965e-41
Dendritic_cells	DBI	13.0474	1.56861	6.57468e-39	2.51485e-35
Dendritic_cells	LY6E	12.8515	2.28909	8.43676e-38	2.82952e-34
Dendritic_cells	ARPC3	12.7715	1.04811	2.36567e-37	7.2127e-34
Dendritic_cells	HLA-DQA2	12.6819	7.24172	7.44796e-37	1.92146e-33
Dendritic_cells	PSMB9	12.2073	3.1876	2.83995e-34	6.80329e-31
Dendritic_cells	VAMP5	11.916	1.96549	9.7703e-33	2.18451e-29
Dendritic_cells	S100A4	11.7641	1.19109	5.97287e-32	1.25199e-28
Dendritic_cells	CD52	11.6565	2.00515	2.12675e-31	4.1957e-28
Dendritic_cells	CALM2	11.5799	1.38	5.21148e-31	9.71014e-28
Dendritic_cells	ANXA2	11.5644	1.59395	6.2399e-31	1.10144e-27
Dendritic_cells	LAP3	11.4742	2.26708	1.77806e-30	2.98163e-27
Dendritic_cells	MNDA	11.0632	2.18518	1.89168e-28	2.88378e-25
Dendritic_cells	ATP5F1E	11.0511	0.497067	2.16559e-28	3.15781e-25
Dendritic_cells	CYBB	11.0125	1.93532	3.32578e-28	4.6475e-25
Dendritic_cells	VAMP8	10.9721	1.40793	5.20261e-28	6.97941e-25
Dendritic_cells	SERF2	10.8123	0.640395	3.00906e-27	3.60421e-24
Dendritic_cells	RNF213	10.7766	2.10189	4.43978e-27	5.13453e-24
Dendritic_cells	ATP6V0E1	10.7667	1.26193	4.94158e-27	5.52436e-24
Dendritic_cells	S100A10	10.7567	1.27595	5.51089e-27	5.96207e-24
Dendritic_cells	GSTP1	10.7465	1.44402	6.15781e-27	6.45377e-24
Dendritic_cells	ATOX1	10.725	1.52659	7.7652e-27	7.8918e-24
Dendritic_cells	BLVRB	10.7214	2.34774	8.07364e-27	7.96394e-24
Dendritic_cells	TMSB4X	10.5135	0.80427	7.48731e-26	7.17455e-23
Dendritic_cells	UQCR10	10.4016	1.18202	2.43694e-25	2.27028e-22
Dendritic_cells	PYCARD	10.2832	1.76188	8.39256e-25	7.60729e-22
Dendritic_cells	TPI1	10.1496	1.10467	3.3267e-24	2.93607e-21
Dendritic_cells	PRDX1	10.0714	1.49777	7.39031e-24	6.35529e-21
Dendritic_cells	SAMHD1	10.0651	1.56986	7.88314e-24	6.60962e-21
Dendritic_cells	CTSZ	10.0327	1.42236	1.09427e-23	8.95112e-21
Dendritic_cells	PSMB8	10.0205	1.58201	1.23847e-23	9.88949e-21
Dendritic_cells	UCP2	9.88252	1.61379	4.95712e-23	3.77845e-20
Dendritic_cells	PLAC8	9.85039	1.45748	6.82806e-23	5.08888e-20
Dendritic_cells	CST3	9.83835	1.45231	7.6963e-23	5.61127e-20
Dendritic_cells	HLA-A	9.82726	0.750411	8.59248e-23	6.13137e-20
Dendritic_cells	TNFSF13B	9.7938	2.81857	1.19708e-22	8.36412e-20
Dendritic_cells	BAX	9.74622	1.53077	1.91464e-22	1.31047e-19
Dendritic_cells	TBCA	9.73172	1.32265	2.20829e-22	1.48123e-19
Dendritic_cells	ISG15	9.67447	2.93813	3.87091e-22	2.54554e-19
Dendritic_cells	ATP5MD	9.66348	1.0424	4.30989e-22	2.77971e-19
Dendritic_cells	NEDD8	9.64499	1.25421	5.16148e-22	3.26614e-19
Dendritic_cells	MYL12B	9.63542	0.82884	5.66599e-22	3.519e-19
Dendritic_cells	CYBA	9.62585	0.75431	6.21926e-22	3.79239e-19
Dendritic_cells	FYB1	9.61732	1.70685	6.75711e-22	3.97579e-19
Dendritic_cells	NDUFB2	9.5868	1.18361	9.08626e-22	5.165e-19
Dendritic_cells	IFITM3	9.54689	1.54409	1.33645e-21	7.34782e-19
Dendritic_cells	IFI6	9.49666	2.94789	2.16735e-21	1.17239e-18
Dendritic_cells	AIF1	9.4196	1.20337	4.52811e-21	2.41054e-18
Dendritic_cells	ANXA5	9.40737	1.11779	5.08693e-21	2.66571e-18
Dendritic_cells	S100A6	9.3669	0.541413	7.46938e-21	3.85397e-18
Dendritic_cells	OAZ1	9.34425	0.593941	9.25453e-21	4.7027e-18
Dendritic_cells	VCAN	9.34254	1.72046	9.40492e-21	4.70779e-18
Dendritic_cells	PTPRC	9.34017	0.940252	9.6178e-21	4.74356e-18
Dendritic_cells	SH3BGRL	9.30453	1.21524	1.34582e-20	6.44801e-18
Dendritic_cells	NDUFS6	9.28994	1.30484	1.5438e-20	7.29238e-18
Dendritic_cells	AHNAK	9.24804	1.40369	2.28641e-20	1.05043e-17
Dendritic_cells	CD36	9.18757	2.3994	4.0181e-20	1.82107e-17
Dendritic_cells	C20orf27	9.17203	2.50839	4.64206e-20	2.07581e-17
Dendritic_cells	ID2	9.14293	1.3221	6.07834e-20	2.64747e-17
Dendritic_cells	HLA-B	9.1089	0.536444	8.322e-20	3.57825e-17
Dendritic_cells	FGL2	9.07819	2.87113	1.10393e-19	4.68653e-17
Dendritic_cells	IRF1	9.05734	1.5788	1.3367e-19	5.60379e-17
Dendritic_cells	ISG20	9.04521	1.80671	1.49381e-19	6.18509e-17
Dendritic_cells	EDF1	9.0254	1.029	1.79043e-19	7.32285e-17
Dendritic_cells	ATP5F1D	9.01251	0.965585	2.01397e-19	8.1379e-17
Dendritic_cells	JUNB	8.98967	0.84084	2.47985e-19	9.78459e-17
Dendritic_cells	TMBIM4	8.95535	1.53577	3.38647e-19	1.32065e-16
Dendritic_cells	UBE2L6	8.95185	2.9804	3.49583e-19	1.34762e-16
Dendritic_cells	RPS27L	8.94019	1.34939	3.88506e-19	1.48065e-16
Dendritic_cells	LAMTOR1	8.92398	1.06884	4.49822e-19	1.67624e-16
Dendritic_cells	CRIP1	8.86531	1.63007	7.62913e-19	2.81171e-16
Dendritic_cells	EID1	8.81593	1.16257	1.18697e-18	4.32703e-16
Dendritic_cells	HLA-F	8.80285	1.8207	1.33386e-18	4.81023e-16
Dendritic_cells	ANAPC16	8.7873	1.23855	1.53192e-18	5.46568e-16
Dendritic_cells	OSTF1	8.78399	1.60101	1.5778e-18	5.57014e-16
Dendritic_cells	LAMTOR4	8.70589	0.920523	3.15104e-18	1.07836e-15
Dendritic_cells	HLA-DPA1	8.6493	1.58711	5.1816e-18	1.75536e-15
Dendritic_cells	PSMB10	8.64551	2.49768	5.35658e-18	1.7787e-15
Dendritic_cells	PPIA	8.63404	0.80075	5.9222e-18	1.94724e-15
Dendritic_cells	SELENOH	8.62143	1.27084	6.61205e-18	2.15296e-15
Dendritic_cells	HMGN3	8.59897	1.53153	8.0434e-18	2.59384e-15
Dendritic_cells	LGALS9	8.59016	1.73401	8.68512e-18	2.77411e-15
Dendritic_cells	SEM1	8.55073	1.21092	1.22316e-17	3.87003e-15
Dendritic_cells	UQCR11	8.52286	0.746923	1.5566e-17	4.879e-15
Dendritic_cells	CASP1	8.49386	2.23208	1.9989e-17	6.15039e-15
Dendritic_cells	BST2	8.4877	1.27945	2.10774e-17	6.42631e-15
Dendritic_cells	PAK2	8.46428	1.21294	2.57729e-17	7.71762e-15
Dendritic_cells	HLA-DRB5	8.45405	1.64187	2.81373e-17	8.35105e-15
Dendritic_cells	NDUFA3	8.43509	1.17068	3.30943e-17	9.73612e-15
Dendritic_cells	VPS13C	8.42429	1.79927	3.62955e-17	1.0585e-14
Dendritic_cells	PHPT1	8.40846	1.51753	4.15437e-17	1.20111e-14
Dendritic_cells	DPYSL2	8.37235	2.45324	5.64825e-17	1.61907e-14
Dendritic_cells	ITGB2	8.36145	0.929899	6.19544e-17	1.76087e-14
Dendritic_cells	GLIPR1	8.33083	2.06244	8.02771e-17	2.24361e-14
Dendritic_cells	LST1	8.3259	1.01567	8.3689e-17	2.31964e-14
Dendritic_cells	PRKCB	8.27804	1.38521	1.25223e-16	3.4144e-14
Dendritic_cells	COX7C	8.22496	0.54874	1.95259e-16	5.23887e-14
Dendritic_cells	HLA-DRA	8.21662	1.6115	2.09323e-16	5.57165e-14
Dendritic_cells	NDUFA11	8.20714	0.976513	2.26521e-16	5.98193e-14
Dendritic_cells	HLA-E	8.14743	0.676845	3.71752e-16	9.74047e-14
Dendritic_cells	PPT1	8.13795	1.4079	4.02034e-16	1.04523e-13
Dendritic_cells	CARD16	8.12809	1.44967	4.36106e-16	1.12509e-13
Dendritic_cells	APRT	8.12667	0.950393	4.41249e-16	1.12966e-13
Dendritic_cells	ARPC2	8.07103	0.482367	6.97068e-16	1.75777e-13
Dendritic_cells	PSMA5	8.05966	1.49667	7.65086e-16	1.91488e-13
Dendritic_cells	COX5B	8.0389	0.70607	9.06485e-16	2.23542e-13
Dendritic_cells	CTSC	8.02952	1.26024	9.78575e-16	2.39558e-13
Dendritic_cells	ACTR2	8.02023	0.835445	1.05549e-15	2.56515e-13
Dendritic_cells	PSMA4	8.00753	1.18678	1.17038e-15	2.8239e-13
Dendritic_cells	NPC2	7.93786	0.980127	2.05697e-15	4.89266e-13
Dendritic_cells	DRAP1	7.91606	0.993931	2.45152e-15	5.74959e-13
Dendritic_cells	ATP5MF	7.9118	0.850417	2.53701e-15	5.90877e-13
Dendritic_cells	SUMO2	7.84365	0.737432	4.37644e-15	9.91737e-13
Dendritic_cells	NDUFB7	7.83208	0.911359	4.79848e-15	1.08008e-12
Dendritic_cells	HCK	7.82564	1.71812	5.05085e-15	1.1293e-12
Dendritic_cells	RHOA	7.81227	0.588327	5.6165e-15	1.24746e-12
Dendritic_cells	IRF7	7.80119	3.17643	6.13285e-15	1.35318e-12
Dendritic_cells	MBD2	7.78337	1.01763	7.062e-15	1.54801e-12
Dendritic_cells	MPEG1	7.78175	2.00437	7.15256e-15	1.55768e-12
Dendritic_cells	RBX1	7.70441	0.888312	1.31447e-14	2.84418e-12
Dendritic_cells	COX7A2	7.68233	0.588001	1.56224e-14	3.33722e-12
Dendritic_cells	MRPL52	7.66271	1.23732	1.82054e-14	3.86438e-12
Dendritic_cells	NDUFS7	7.63285	1.42788	2.29618e-14	4.81309e-12
Dendritic_cells	SNX10	7.62252	1.48879	2.48771e-14	5.15018e-12
Dendritic_cells	XIST	7.6137	1.68113	2.66349e-14	5.48025e-12
Dendritic_cells	LTA4H	7.61058	1.64639	2.72875e-14	5.58029e-12
Dendritic_cells	YWHAB	7.5993	0.701482	2.97742e-14	6.04195e-12
Dendritic_cells	MYCBP2	7.59873	1.68413	2.99053e-14	6.04195e-12
Dendritic_cells	HCLS1	7.58603	0.916117	3.29861e-14	6.57005e-12
Dendritic_cells	DOCK2	7.58603	1.58499	3.29861e-14	6.57005e-12
Dendritic_cells	ATP5IF1	7.58555	1.14509	3.31069e-14	6.57005e-12
Dendritic_cells	PGLS	7.57712	1.00158	3.53314e-14	6.92949e-12
Dendritic_cells	NDUFB1	7.56992	1.00234	3.73468e-14	7.28219e-12
Dendritic_cells	LYST	7.56849	1.64237	3.77577e-14	7.31976e-12
Dendritic_cells	ATP5MC2	7.56025	0.695203	4.02304e-14	7.75429e-12
Dendritic_cells	SNRPD3	7.54518	1.20649	4.51674e-14	8.65614e-12
Dendritic_cells	CD74	7.53058	1.36897	5.05153e-14	9.57165e-12
Dendritic_cells	PTMA	7.51996	0.415495	5.4791e-14	1.03235e-11
Dendritic_cells	NDUFB3	7.50281	1.32204	6.24645e-14	1.17035e-11
Dendritic_cells	SNX17	7.4829	1.66323	7.26976e-14	1.34703e-11
Dendritic_cells	CALHM6	7.44594	2.84114	9.6257e-14	1.77377e-11
Dendritic_cells	UTRN	7.43447	1.79037	1.04987e-13	1.92408e-11
Dendritic_cells	GDI2	7.37779	1.22027	1.60938e-13	2.9019e-11
Dendritic_cells	IFI35	7.37627	2.57637	1.62781e-13	2.91943e-11
Dendritic_cells	VPS29	7.35656	1.10871	1.88711e-13	3.36648e-11
Dendritic_cells	DYNLL1	7.35466	1.94845	1.91408e-13	3.39654e-11
Dendritic_cells	HSPA8	7.33789	1.13485	2.16992e-13	3.83025e-11
Dendritic_cells	DDT	7.3285	0.945285	2.32737e-13	4.08666e-11
Dendritic_cells	HNRNPA2B1	7.32291	0.566807	2.42648e-13	4.2385e-11
Dendritic_cells	NUB1	7.27969	1.99375	3.34587e-13	5.81418e-11
Dendritic_cells	FCGR3A	7.27173	2.06556	3.54916e-13	6.13565e-11
Dendritic_cells	EIF2S2	7.24784	1.30497	4.23459e-13	7.28307e-11
Dendritic_cells	SLIRP	7.21837	1.06215	5.26159e-13	8.95752e-11
Dendritic_cells	H2AFZ	7.20472	0.901441	5.81643e-13	9.8521e-11
Dendritic_cells	KCTD12	7.156	1.83597	8.30657e-13	1.39293e-10
Dendritic_cells	MRPL20	7.14576	1.34082	8.94976e-13	1.48577e-10
Dendritic_cells	TUBA1B	7.12908	0.971908	1.01041e-12	1.66114e-10
Dendritic_cells	EHBP1L1	7.12614	1.16628	1.03221e-12	1.68869e-10
Dendritic_cells	GHITM	7.12538	1.09145	1.03791e-12	1.68977e-10
Dendritic_cells	PRELID1	7.11894	0.713558	1.08761e-12	1.74528e-10
Dendritic_cells	CDKN1A	7.10444	1.61063	1.20814e-12	1.92945e-10
Dendritic_cells	ANXA4	7.08216	2.42188	1.41921e-12	2.25581e-10
Dendritic_cells	TNFSF10	7.07373	2.47477	1.50826e-12	2.38604e-10
Dendritic_cells	PARK7	7.07088	0.716777	1.53949e-12	2.42402e-10
Dendritic_cells	C1orf162	7.07003	1.0016	1.54899e-12	2.42757e-10
Dendritic_cells	DBNL	7.05524	1.24383	1.72297e-12	2.68767e-10
Dendritic_cells	ATP5PD	7.03923	0.935335	1.93309e-12	2.99783e-10
Dendritic_cells	ATP1B3	7.03875	1.18779	1.93968e-12	2.99783e-10
Dendritic_cells	PFN1	7.02435	0.499416	2.15071e-12	3.29364e-10
Dendritic_cells	TIMM8B	6.98075	1.2569	2.93617e-12	4.43573e-10
Dendritic_cells	PRDX3	6.96046	1.62645	3.39158e-12	5.07798e-10
Dendritic_cells	LIPA	6.94008	2.16747	3.91866e-12	5.81913e-10
Dendritic_cells	GNAI2	6.93999	0.615984	3.92129e-12	5.81913e-10
Dendritic_cells	PSMA2	6.93686	1.09931	4.00906e-12	5.92317e-10
Dendritic_cells	IL32	6.9161	2.0552	4.64233e-12	6.82871e-10
Dendritic_cells	TMEM258	6.90056	0.845518	5.1798e-12	7.58604e-10
Dendritic_cells	SLC25A5	6.89686	0.816562	5.31633e-12	7.75214e-10
Dendritic_cells	RNASEH2C	6.8889	1.54449	5.62249e-12	8.13872e-10
Dendritic_cells	CD47	6.88871	0.937765	5.62998e-12	8.13872e-10
Dendritic_cells	COX6B1	6.88198	0.558391	5.90253e-12	8.4961e-10
Dendritic_cells	MINOS1	6.87743	0.875155	6.09408e-12	8.73432e-10
Dendritic_cells	NDUFA2	6.8635	0.875831	6.71937e-12	9.58954e-10
Dendritic_cells	KLF4	6.82758	0.95476	8.63607e-12	1.2221e-09
Dendritic_cells	LGALS1	6.8198	0.726765	9.11642e-12	1.27394e-09
Dendritic_cells	GNG5	6.81639	0.686526	9.33549e-12	1.29914e-09
Dendritic_cells	MS4A7	6.81279	2.0376	9.57232e-12	1.3266e-09
Dendritic_cells	PGAM1	6.81156	0.822127	9.65468e-12	1.33251e-09
Dendritic_cells	NDUFA13	6.79895	0.839601	1.05382e-11	1.44849e-09
Dendritic_cells	LILRB2	6.79488	1.20213	1.08405e-11	1.48395e-09
Dendritic_cells	MS4A6A	6.78995	1.41844	1.12174e-11	1.5293e-09
Dendritic_cells	MT-CYB	6.77791	0.366953	1.21926e-11	1.64993e-09
Dendritic_cells	ATRX	6.77782	1.82455	1.22006e-11	1.64993e-09
Dendritic_cells	POLE4	6.77421	1.06353	1.25084e-11	1.68477e-09
Dendritic_cells	PSMB4	6.77213	1.13411	1.26901e-11	1.7024e-09
Dendritic_cells	NDUFB8	6.74834	0.809104	1.49547e-11	1.99822e-09
Dendritic_cells	PPP1CA	6.74606	0.833946	1.5191e-11	2.02173e-09
Dendritic_cells	CSK	6.72711	1.28199	1.73069e-11	2.29264e-09
Dendritic_cells	SKAP2	6.72663	1.52247	1.73633e-11	2.29264e-09
Dendritic_cells	SMCO4	6.72161	3.19684	1.79727e-11	2.3638e-09
Dendritic_cells	PIP4K2A	6.69659	1.43739	2.13343e-11	2.77329e-09
Dendritic_cells	SP110	6.69147	1.56057	2.20941e-11	2.84997e-09
Dendritic_cells	HIGD2A	6.68256	0.775833	2.34805e-11	3.01719e-09
Dendritic_cells	PSMB3	6.63204	0.718739	3.31078e-11	4.22194e-09
Dendritic_cells	MRPL51	6.62076	1.243	3.57354e-11	4.53975e-09
Dendritic_cells	PRKAR1A	6.59735	1.07226	4.18572e-11	5.29739e-09
Dendritic_cells	TNFAIP2	6.58095	2.38792	4.67444e-11	5.89366e-09
Dendritic_cells	C19orf70	6.56484	1.02035	5.2089e-11	6.54292e-09
Dendritic_cells	CLTA	6.56124	0.988494	5.3363e-11	6.67794e-09
Dendritic_cells	RNH1	6.5546	0.886399	5.57901e-11	6.95572e-09
Dendritic_cells	SHTN1	6.54001	2.50644	6.15162e-11	7.61303e-09
Dendritic_cells	GNB1	6.5329	0.829733	6.45092e-11	7.95408e-09
Dendritic_cells	SSNA1	6.5219	1.25912	6.9421e-11	8.52835e-09
Dendritic_cells	GBP1	6.51821	4.19712	7.11531e-11	8.70924e-09
Dendritic_cells	POU2F2	6.51546	1.76115	7.24684e-11	8.83798e-09
Dendritic_cells	SEPT6	6.51423	1.31592	7.30657e-11	8.87854e-09
Dendritic_cells	PLEKHJ1	6.51309	1.85282	7.36213e-11	8.91376e-09
Dendritic_cells	LAMTOR2	6.48977	1.0477	8.59666e-11	1.0297e-08
Dendritic_cells	XAF1	6.45887	3.73062	1.05486e-10	1.25454e-08
Dendritic_cells	STAT1	6.4529	2.10716	1.09729e-10	1.30039e-08
Dendritic_cells	GSTK1	6.44437	0.94471	1.16081e-10	1.36601e-08
Dendritic_cells	CTSB	6.44229	0.924621	1.17688e-10	1.38007e-08
Dendritic_cells	WARS	6.43736	1.47022	1.21572e-10	1.42066e-08
Dendritic_cells	HNRNPDL	6.41622	0.583538	1.39699e-10	1.62682e-08
Dendritic_cells	PDCD5	6.41177	1.211	1.43844e-10	1.66929e-08
Dendritic_cells	CTSH	6.40788	0.91723	1.47558e-10	1.70648e-08
Dendritic_cells	C4orf3	6.39271	0.679243	1.62967e-10	1.87821e-08
Dendritic_cells	NDUFA12	6.38826	0.838488	1.67785e-10	1.92711e-08
Dendritic_cells	AP2S1	6.38352	0.764246	1.73063e-10	1.98095e-08
Dendritic_cells	BANF1	6.35167	1.38706	2.12986e-10	2.42139e-08
Dendritic_cells	MRPS34	6.35025	1.71041	2.14963e-10	2.43562e-08
Dendritic_cells	SKP1	6.33708	0.568549	2.34166e-10	2.64426e-08
Dendritic_cells	GLIPR2	6.31367	0.98506	2.72503e-10	3.05659e-08
Dendritic_cells	CTNNA1	6.27016	1.46059	3.60677e-10	4.01275e-08
Dendritic_cells	ASGR1	6.26988	3.56968	3.61337e-10	4.01275e-08
Dendritic_cells	COX5A	6.26883	0.712171	3.63764e-10	4.02637e-08
Dendritic_cells	PHB	6.26826	1.69992	3.65095e-10	4.02781e-08
Dendritic_cells	SELENOW	6.26371	0.917449	3.75913e-10	4.13356e-08
Dendritic_cells	GBP2	6.26277	1.80284	3.78206e-10	4.14518e-08
Dendritic_cells	TMEM230	6.25926	1.22455	3.86809e-10	4.22566e-08
Dendritic_cells	CD14	6.24163	1.09624	4.33033e-10	4.69623e-08
Dendritic_cells	DOCK8	6.23926	1.55329	4.39643e-10	4.74108e-08
Dendritic_cells	SLC7A7	6.23253	1.55469	4.58958e-10	4.92668e-08
Dendritic_cells	PSMC5	6.23225	1.14724	4.59792e-10	4.92668e-08
Dendritic_cells	ATP5ME	6.21727	0.552649	5.05875e-10	5.369e-08
Dendritic_cells	ECH1	6.21557	1.58364	5.11402e-10	5.41054e-08
Dendritic_cells	ITM2B	6.20334	0.500322	5.52779e-10	5.8299e-08
Dendritic_cells	DECR1	6.195	1.53056	5.8286e-10	6.12789e-08
Dendritic_cells	TRAPPC1	6.19443	0.724133	5.84968e-10	6.13083e-08
Dendritic_cells	IFIT3	6.18419	3.32402	6.24213e-10	6.50151e-08
Dendritic_cells	RARRES3	6.17547	1.40127	6.59661e-10	6.84944e-08
Dendritic_cells	NDUFB10	6.17462	0.889556	6.63232e-10	6.86527e-08
Dendritic_cells	NCL	6.1676	0.644888	6.9332e-10	7.15464e-08
Dendritic_cells	MYO1G	6.15092	0.891767	7.70331e-10	7.87664e-08
Dendritic_cells	GTF3C6	6.14552	0.812025	7.97016e-10	8.12472e-08
Dendritic_cells	COX6C	6.14239	0.539738	8.12875e-10	8.26127e-08
Dendritic_cells	HNRNPA3	6.13813	0.610673	8.34997e-10	8.43498e-08
Dendritic_cells	REX1BD	6.13614	1.08761	8.45521e-10	8.51564e-08
Dendritic_cells	IGSF6	6.13244	1.36387	8.65409e-10	8.68985e-08
Dendritic_cells	GBP4	6.13149	3.0875	8.70582e-10	8.7157e-08
Dendritic_cells	AURKAIP1	6.11197	0.840151	9.84101e-10	9.82285e-08
Dendritic_cells	NUDT16	6.10334	2.03647	1.03873e-09	1.03374e-07
Dendritic_cells	SSU72	6.09633	0.885501	1.08532e-09	1.07373e-07
Dendritic_cells	RBCK1	6.09055	1.43736	1.12526e-09	1.10997e-07
Dendritic_cells	AP1S2	6.09007	1.25144	1.12859e-09	1.10999e-07
Dendritic_cells	FAM89B	6.07718	1.30025	1.22313e-09	1.18902e-07
Dendritic_cells	COX6A1	6.07472	0.548304	1.24206e-09	1.20393e-07
Dendritic_cells	TAP1	6.07102	1.91095	1.27099e-09	1.22843e-07
Dendritic_cells	CNDP2	6.06751	1.56834	1.29905e-09	1.25194e-07
Dendritic_cells	EPSTI1	6.06372	3.28044	1.33006e-09	1.27815e-07
Dendritic_cells	LSM7	6.05984	0.749304	1.36259e-09	1.30568e-07
Dendritic_cells	ANKRD44	6.05197	2.06915	1.43085e-09	1.36717e-07
Dendritic_cells	VPS28	6.01974	0.87914	1.74693e-09	1.65504e-07
Dendritic_cells	RAB10	6.01851	1.38221	1.76028e-09	1.66299e-07
Dendritic_cells	ANAPC11	6.00458	0.833786	1.91829e-09	1.7871e-07
Dendritic_cells	ARPC1B	5.99169	0.588299	2.07674e-09	1.91872e-07
Dendritic_cells	GPR183	5.9824	1.23798	2.19874e-09	2.02586e-07
Dendritic_cells	PRMT2	5.9805	1.13234	2.22448e-09	2.04194e-07
Dendritic_cells	COMT	5.98022	1.11632	2.22837e-09	2.04194e-07
Dendritic_cells	TMEM160	5.94231	0.990011	2.81039e-09	2.55433e-07
Dendritic_cells	SRI	5.92572	0.801827	3.10933e-09	2.81839e-07
Dendritic_cells	MOB1A	5.91994	0.608111	3.22063e-09	2.91142e-07
Dendritic_cells	TRMT112	5.9169	0.839394	3.28056e-09	2.95762e-07
Dendritic_cells	DNAJC15	5.90193	0.829319	3.59275e-09	3.2304e-07
Dendritic_cells	DDX46	5.89747	1.04994	3.69107e-09	3.30993e-07
Dendritic_cells	GLRX	5.8916	1.0559	3.82479e-09	3.42069e-07
Dendritic_cells	TALDO1	5.8716	0.701109	4.31612e-09	3.83963e-07
Dendritic_cells	FCGR1A	5.87056	1.77108	4.34336e-09	3.85364e-07
Dendritic_cells	SERPINB6	5.82658	0.917516	5.65758e-09	5.00643e-07
Dendritic_cells	RPL36AL	5.82316	0.410879	5.77436e-09	5.08229e-07
Dendritic_cells	GBP5	5.8225	2.21566	5.79733e-09	5.08229e-07
Dendritic_cells	GSDMD	5.81767	1.92392	5.96745e-09	5.21188e-07
Dendritic_cells	MARCO	5.81397	1.27135	6.1008e-09	5.31451e-07
Dendritic_cells	FCGRT	5.81236	0.973639	6.15984e-09	5.35204e-07
Dendritic_cells	KIAA0930	5.80762	1.73495	6.3367e-09	5.49148e-07
Dendritic_cells	NAA38	5.80042	0.851757	6.61502e-09	5.7179e-07
Dendritic_cells	CPPED1	5.79691	1.73984	6.75479e-09	5.80878e-07
Dendritic_cells	MYL12A	5.79236	0.436943	6.9404e-09	5.95312e-07
Dendritic_cells	ATP5MC1	5.7898	1.11424	7.04697e-09	6.02912e-07
Dendritic_cells	FCN1	5.78449	1.1472	7.27312e-09	6.20676e-07
Dendritic_cells	APLP2	5.72867	0.729985	1.01223e-08	8.55119e-07
Dendritic_cells	SSBP1	5.72222	0.789275	1.0514e-08	8.85979e-07
Dendritic_cells	IFI27L2	5.70364	0.879747	1.17273e-08	9.80823e-07
Dendritic_cells	ITPA	5.69255	1.83782	1.25153e-08	1.04412e-06
Dendritic_cells	POLR2L	5.69189	0.621216	1.2564e-08	1.04559e-06
Dendritic_cells	MRPL41	5.6844	0.851598	1.3127e-08	1.08974e-06
Dendritic_cells	JPT1	5.67379	0.798967	1.39675e-08	1.15379e-06
Dendritic_cells	ANKRD13A	5.65445	1.23939	1.56345e-08	1.28517e-06
Dendritic_cells	PARP14	5.64374	1.47189	1.66394e-08	1.35779e-06
Dendritic_cells	HLA-DPB1	5.63976	0.980734	1.70287e-08	1.38619e-06
Dendritic_cells	SECTM1	5.63891	2.22799	1.71133e-08	1.3897e-06
Dendritic_cells	MSN	5.63398	0.595043	1.76099e-08	1.42657e-06
Dendritic_cells	PSMD4	5.63332	1.12705	1.76778e-08	1.42862e-06
Dendritic_cells	TGFBI	5.6281	2.28906	1.82203e-08	1.46893e-06
Dendritic_cells	COPZ1	5.62583	1.4289	1.84621e-08	1.48485e-06
Dendritic_cells	PSAP	5.6173	0.575813	1.93968e-08	1.55258e-06
Dendritic_cells	SPN	5.61398	1.70905	1.97726e-08	1.57686e-06
Dendritic_cells	ARL6IP5	5.59019	0.623829	2.26823e-08	1.80265e-06
Dendritic_cells	ANXA6	5.56829	1.29952	2.57245e-08	2.0396e-06
Dendritic_cells	ERH	5.55683	0.647616	2.74725e-08	2.17305e-06
Dendritic_cells	TOMM22	5.54422	0.932497	2.95269e-08	2.32458e-06
Dendritic_cells	GRB2	5.54157	0.540692	2.9978e-08	2.35457e-06
Dendritic_cells	REEP5	5.51711	0.71166	3.44617e-08	2.70041e-06
Dendritic_cells	FGD2	5.51171	2.28556	3.55366e-08	2.77815e-06
Dendritic_cells	SPCS1	5.5083	0.608238	3.62322e-08	2.82595e-06
Dendritic_cells	RAP1A	5.50375	0.81585	3.71803e-08	2.88646e-06
Dendritic_cells	MFSD1	5.49853	1.19604	3.82962e-08	2.95939e-06
Dendritic_cells	SAMD9L	5.49474	4.26989	3.9128e-08	3.01673e-06
Dendritic_cells	HLA-DMA	5.49379	1.00677	3.93387e-08	3.02601e-06
Dendritic_cells	TIMM13	5.48252	1.11463	4.1932e-08	3.21811e-06
Dendritic_cells	SMDT1	5.48166	0.66618	4.21347e-08	3.22629e-06
Dendritic_cells	WNK1	5.48024	1.1887	4.24747e-08	3.24491e-06
Dendritic_cells	DPYD	5.47939	2.56797	4.268e-08	3.25318e-06
Dendritic_cells	PAXX	5.47797	1.15384	4.30242e-08	3.27199e-06
Dendritic_cells	SPPL2A	5.47332	0.888543	4.41677e-08	3.35135e-06
Dendritic_cells	FAM96B	5.46621	0.824417	4.59751e-08	3.46498e-06
Dendritic_cells	UBE2F	5.45569	1.0494	4.87824e-08	3.66831e-06
Dendritic_cells	PIK3AP1	5.45332	1.00086	4.94372e-08	3.70923e-06
Dendritic_cells	EIF4EBP1	5.44868	1.2944	5.07455e-08	3.79889e-06
Dendritic_cells	LSM3	5.44053	0.69812	5.31232e-08	3.95043e-06
Dendritic_cells	PSMB2	5.43408	0.837008	5.50793e-08	4.08684e-06
Dendritic_cells	RAB11FIP1	5.42422	0.759592	5.82067e-08	4.30935e-06
Dendritic_cells	EIF3K	5.41863	0.457332	6.00567e-08	4.43652e-06
Dendritic_cells	TXNDC17	5.40963	0.727565	6.31558e-08	4.63207e-06
Dendritic_cells	PSMB6	5.40868	0.651066	6.34909e-08	4.63913e-06
Dendritic_cells	PSMD8	5.38934	0.643896	7.07152e-08	5.14457e-06
Dendritic_cells	GABARAPL2	5.3866	0.907098	7.18047e-08	5.21253e-06
Dendritic_cells	CYP1B1	5.38214	2.10368	7.36051e-08	5.33168e-06
Dendritic_cells	SELPLG	5.3774	1.9176	7.55684e-08	5.4621e-06
Dendritic_cells	UQCRC1	5.37115	1.11683	7.82378e-08	5.64288e-06
Dendritic_cells	CALM3	5.35219	0.626526	8.68963e-08	6.2438e-06
Dendritic_cells	LRRK2	5.35209	3.20337	8.69418e-08	6.2438e-06
Dendritic_cells	FDPS	5.34186	1.64005	9.19986e-08	6.57878e-06
Dendritic_cells	PARVG	5.33892	1.19657	9.35019e-08	6.67206e-06
Dendritic_cells	M6PR	5.33484	0.974136	9.56266e-08	6.79475e-06
Dendritic_cells	NHP2	5.32811	0.926907	9.92374e-08	7.03642e-06
Dendritic_cells	ATP5PF	5.32631	0.591596	1.00226e-07	7.08397e-06
Dendritic_cells	UBL5	5.32612	0.460489	1.0033e-07	7.08397e-06
Dendritic_cells	CMTM6	5.32034	0.628424	1.03572e-07	7.29748e-06
Dendritic_cells	IQGAP2	5.30063	1.44569	1.15405e-07	8.09719e-06
Dendritic_cells	EIF4E2	5.29722	0.959222	1.17582e-07	8.23269e-06
Dendritic_cells	RRAS	5.29295	1.31374	1.20359e-07	8.39207e-06
Dendritic_cells	SNX2	5.28906	0.913371	1.22944e-07	8.55453e-06
Dendritic_cells	WDR83OS	5.28148	0.55077	1.28143e-07	8.87948e-06
Dendritic_cells	FKBP1A	5.27987	0.588424	1.29275e-07	8.93946e-06
Dendritic_cells	NUDT1	5.2702	1.26372	1.36273e-07	9.36544e-06
Dendritic_cells	VMA21	5.2667	0.860842	1.38901e-07	9.50708e-06
Dendritic_cells	RASSF4	5.26575	2.69695	1.3962e-07	9.53681e-06
Dendritic_cells	ATP5PO	5.26423	0.526991	1.40777e-07	9.59631e-06
Dendritic_cells	TBCB	5.26158	0.806279	1.42825e-07	9.71614e-06
Dendritic_cells	NASP	5.25731	1.31362	1.46176e-07	9.91927e-06
Dendritic_cells	PSMA7	5.25238	0.587798	1.50144e-07	1.01522e-05
Dendritic_cells	FUOM	5.24575	1.94125	1.55649e-07	1.05033e-05
Dendritic_cells	MYD88	5.24291	1.04504	1.58068e-07	1.06451e-05
Dendritic_cells	XRCC5	5.23836	0.740531	1.62014e-07	1.0889e-05
Dendritic_cells	NDUFAF3	5.23305	1.40376	1.66738e-07	1.11841e-05
Dendritic_cells	SMC1A	5.2267	1.77037	1.72565e-07	1.15518e-05
Dendritic_cells	STMP1	5.21693	0.757282	1.81908e-07	1.21531e-05
Dendritic_cells	NDUFB4	5.21589	0.672587	1.82935e-07	1.21973e-05
Dendritic_cells	HSBP1	5.21485	0.755404	1.83967e-07	1.22418e-05
Dendritic_cells	FAM129A	5.21039	1.24751	1.88439e-07	1.24899e-05
Dendritic_cells	DAD1	5.19921	0.702036	2.00137e-07	1.3239e-05
Dendritic_cells	TAF15	5.1958	1.51696	2.03843e-07	1.34117e-05
Dendritic_cells	ATG3	5.1957	0.818339	2.03947e-07	1.34117e-05
Dendritic_cells	CAST	5.1813	0.561282	2.20349e-07	1.44056e-05
Dendritic_cells	C19orf24	5.18063	1.06464	2.21134e-07	1.44288e-05
Dendritic_cells	COX14	5.1794	0.798629	2.226e-07	1.44962e-05
Dendritic_cells	IL2RG	5.16841	1.00818	2.36099e-07	1.53236e-05
Dendritic_cells	ERAP2	5.16831	1.47143	2.36219e-07	1.53236e-05
Dendritic_cells	ATP5MG	5.16168	0.370085	2.44748e-07	1.58463e-05
Dendritic_cells	CD302	5.16007	1.42332	2.46864e-07	1.59525e-05
Dendritic_cells	FLNA	5.15153	0.654993	2.58364e-07	1.66315e-05
Dendritic_cells	AC020656.1	5.15049	1.32385	2.59804e-07	1.66922e-05
Dendritic_cells	COMMD1	5.14926	2.02996	2.61516e-07	1.67701e-05
Dendritic_cells	LSM4	5.1486	0.941897	2.62443e-07	1.67974e-05
Dendritic_cells	UQCC2	5.14063	2.97109	2.73812e-07	1.74916e-05
Dendritic_cells	CSTA	5.13542	0.824891	2.81512e-07	1.79153e-05
Dendritic_cells	PPM1G	5.13419	1.03767	2.83363e-07	1.79649e-05
Dendritic_cells	PPA1	5.13419	1.13398	2.83363e-07	1.79649e-05
Dendritic_cells	SYK	5.12784	1.15699	2.93087e-07	1.85463e-05
Dendritic_cells	SLAMF7	5.12244	3.29985	3.01613e-07	1.90499e-05
Dendritic_cells	FAM173A	5.10992	1.53898	3.22287e-07	2.02413e-05
Dendritic_cells	MGST3	5.09277	0.83296	3.52871e-07	2.21207e-05
Dendritic_cells	ATP5F1C	5.08756	0.691983	3.62707e-07	2.26949e-05
Dendritic_cells	COMMD8	5.0868	1.27703	3.64159e-07	2.27433e-05
Dendritic_cells	SMIM4	5.08301	1.73097	3.71507e-07	2.30226e-05
Dendritic_cells	TMEM219	5.08282	0.715371	3.71878e-07	2.30226e-05
Dendritic_cells	ARPC4	5.07732	0.603338	3.82796e-07	2.36431e-05
Dendritic_cells	C8orf59	5.07637	0.739714	3.8471e-07	2.37177e-05
Dendritic_cells	NDUFS8	5.07372	0.838728	3.90117e-07	2.40069e-05
Dendritic_cells	RAD23A	5.07334	0.832226	3.90896e-07	2.40107e-05
Dendritic_cells	PLSCR1	5.0668	0.737319	4.04561e-07	2.47595e-05
Dendritic_cells	TLN1	5.05874	0.615632	4.22031e-07	2.57815e-05
Dendritic_cells	ODF3B	5.05192	1.38767	4.37396e-07	2.6575e-05
Dendritic_cells	TRAPPC6A	5.04016	2.15672	4.65131e-07	2.8209e-05
Dendritic_cells	NMI	5.02936	1.30067	4.92121e-07	2.97383e-05
Dendritic_cells	MRPL43	5.02083	1.34468	5.14489e-07	3.09783e-05
Dendritic_cells	SEC11A	5.0195	0.657042	5.18055e-07	3.11372e-05
Dendritic_cells	CLNS1A	5.00671	1.29571	5.53692e-07	3.31602e-05
Dendritic_cells	UBA1	4.9942	1.35599	5.90816e-07	3.5195e-05
Dendritic_cells	NDUFB5	4.98709	1.33782	6.12966e-07	3.63852e-05
Dendritic_cells	DEK	4.97865	0.565446	6.4029e-07	3.78064e-05
Dendritic_cells	RAC1	4.96036	0.560042	7.03634e-07	4.14736e-05
Dendritic_cells	S100A11	4.95913	0.396306	7.08111e-07	4.16643e-05
Dendritic_cells	MSRB2	4.95353	1.56676	7.28778e-07	4.27303e-05
Dendritic_cells	KTN1	4.94197	0.755562	7.73371e-07	4.52658e-05
Dendritic_cells	DHRS4L2	4.93401	1.88384	8.0559e-07	4.70695e-05
Dendritic_cells	TMEM141	4.93154	1.48829	8.15822e-07	4.75844e-05
Dendritic_cells	IDH3G	4.92519	1.02029	8.42769e-07	4.90708e-05
Dendritic_cells	NDUFB11	4.91846	0.47735	8.7226e-07	5.06999e-05
Dendritic_cells	POLR2G	4.91126	1.03071	9.04928e-07	5.25077e-05
Dendritic_cells	EPS15	4.90282	1.02546	9.44683e-07	5.46255e-05
Dendritic_cells	PARP1	4.88529	1.71894	1.03277e-06	5.95137e-05
Dendritic_cells	YIF1A	4.87989	1.76223	1.06146e-06	6.10458e-05
Dendritic_cells	FAM120A	4.8796	0.971917	1.063e-06	6.10458e-05
Dendritic_cells	SET	4.86159	0.416756	1.16444e-06	6.66434e-05
Dendritic_cells	MDH1	4.85799	1.21039	1.18582e-06	6.76182e-05
Dendritic_cells	JAML	4.85771	1.63227	1.18752e-06	6.76182e-05
Dendritic_cells	ALDH2	4.85572	1.05582	1.19951e-06	6.81853e-05
Dendritic_cells	FAM49B	4.85316	0.534145	1.2151e-06	6.89546e-05
Dendritic_cells	UQCRQ	4.85041	0.539449	1.23207e-06	6.9799e-05
Dendritic_cells	EIF2AK2	4.84425	1.00086	1.27091e-06	7.18785e-05
Dendritic_cells	PTPN6	4.82889	0.76043	1.37293e-06	7.7461e-05
Dendritic_cells	LARS	4.8287	2.4757	1.37424e-06	7.7461e-05
Dendritic_cells	MRPS12	4.81932	1.04003	1.44047e-06	8.10581e-05
Dendritic_cells	MRPL23	4.81449	0.85407	1.47578e-06	8.29059e-05
Dendritic_cells	DOCK11	4.81392	1.6265	1.47999e-06	8.30033e-05
Dendritic_cells	PIN1	4.81117	0.831625	1.50049e-06	8.40126e-05
Dendritic_cells	HSP90AA1	4.80766	0.357505	1.52705e-06	8.50935e-05
Dendritic_cells	MX2	4.80738	2.77704	1.52922e-06	8.50935e-05
Dendritic_cells	MYOF	4.80728	2.31882	1.52995e-06	8.50935e-05
Dendritic_cells	TMEM131	4.80634	2.09864	1.53721e-06	8.53561e-05
Dendritic_cells	EFHD2	4.79752	0.3377	1.60641e-06	8.8904e-05
Dendritic_cells	SLC16A3	4.79202	1.5756	1.65107e-06	9.10752e-05
Dendritic_cells	FPR1	4.78965	0.815362	1.67069e-06	9.20059e-05
Dendritic_cells	AKR1A1	4.78065	0.992849	1.74729e-06	9.59096e-05
Dendritic_cells	BIN2	4.77838	1.17997	1.76717e-06	9.66844e-05
Dendritic_cells	SLC31A2	4.76719	1.00563	1.86812e-06	0.000102041
Dendritic_cells	MAFB	4.76255	0.66021	1.91165e-06	0.000104249
Dendritic_cells	ACAA1	4.75051	0.948436	2.02905e-06	0.000110292
Dendritic_cells	MCTS1	4.73895	1.56982	2.14833e-06	0.000116587
Dendritic_cells	GRHPR	4.73857	1.28005	2.15236e-06	0.000116617
Dendritic_cells	RALBP1	4.73563	1.34547	2.18378e-06	0.000118128
Dendritic_cells	LPP	4.73478	1.22026	2.19298e-06	0.0001183
Dendritic_cells	BLVRA	4.73468	1.04037	2.19401e-06	0.0001183
Dendritic_cells	SQOR	4.73345	0.886141	2.20737e-06	0.00011883
Dendritic_cells	CAPG	4.73193	0.77166	2.22393e-06	0.000119529
Dendritic_cells	TRIM22	4.73155	1.23504	2.22809e-06	0.000119561
Dendritic_cells	VSIR	4.73023	0.593724	2.24271e-06	0.000120106
Dendritic_cells	DUSP1	4.72966	0.408928	2.249e-06	0.000120106
Dendritic_cells	N4BP2L1	4.7288	1.44529	2.25847e-06	0.000120285
Dendritic_cells	MRPL14	4.72871	1.23659	2.25952e-06	0.000120285
Dendritic_cells	FAM50A	4.72786	1.33667	2.26903e-06	0.0001206
Dendritic_cells	CD2BP2	4.72596	2.08727	2.2903e-06	0.000121538
Dendritic_cells	RGS1	4.71677	1.42932	2.39623e-06	0.000126558
Dendritic_cells	SPG21	4.70511	0.896688	2.53732e-06	0.000133799
Dendritic_cells	PAK1	4.69781	1.87457	2.62966e-06	0.000137802
Dendritic_cells	PTMS	4.69648	1.46153	2.64679e-06	0.000138484
Dendritic_cells	TYROBP	4.69241	0.250242	2.70009e-06	0.000140833
Dendritic_cells	SDHD	4.68719	1.03355	2.76976e-06	0.000144243
Dendritic_cells	ITGAL	4.68321	1.27109	2.82412e-06	0.00014646
Dendritic_cells	SMIM14	4.68312	3.25497	2.82543e-06	0.00014646
Dendritic_cells	PTP4A2	4.67819	0.487471	2.89419e-06	0.000149792
Dendritic_cells	NFE2L2	4.67573	0.816649	2.92916e-06	0.000151369
Dendritic_cells	FKBP3	4.67459	1.17407	2.94544e-06	0.000151976
Dendritic_cells	OAS3	4.66994	3.37247	3.01282e-06	0.000154976
Dendritic_cells	HLA-DQA1	4.6671	1.00868	3.0548e-06	0.000156894
Dendritic_cells	TSR3	4.66426	1.55084	3.09735e-06	0.000158594
Dendritic_cells	UBE2L3	4.66103	0.555057	3.14625e-06	0.000160852
Dendritic_cells	MT-ATP6	4.64739	0.33599	3.36169e-06	0.000171084
Dendritic_cells	SRSF2	4.64322	0.615589	3.43029e-06	0.000174311
Dendritic_cells	CHMP4A	4.64189	0.964111	3.4524e-06	0.000175169
Dendritic_cells	ENO1	4.63942	0.425316	3.49382e-06	0.000177003
Dendritic_cells	AGPAT3	4.62701	1.24599	3.70988e-06	0.000187101
Dendritic_cells	APOL6	4.62625	1.21595	3.72348e-06	0.000187505
Dendritic_cells	MRPL11	4.62492	0.906	3.7474e-06	0.000188426
Dendritic_cells	CARS2	4.62246	1.23185	3.7922e-06	0.000190109
Dendritic_cells	POLR3GL	4.61961	1.33259	3.84454e-06	0.000192445
Dendritic_cells	PDCD6IP	4.6181	1.11465	3.87274e-06	0.000193568
Dendritic_cells	MZT2A	4.61582	0.839569	3.91541e-06	0.000195409
Dendritic_cells	OAS1	4.61175	4.73525	3.99299e-06	0.000198985
Dendritic_cells	PQLC3	4.60985	1.89285	4.02957e-06	0.00020051
Dendritic_cells	CUTA	4.59838	0.786644	4.25783e-06	0.000211554
Dendritic_cells	DCXR	4.59696	1.15504	4.28698e-06	0.000212687
Dendritic_cells	MX1	4.59033	2.22203	4.42554e-06	0.000219237
Dendritic_cells	A1BG	4.58483	1.12964	4.54359e-06	0.000224092
Dendritic_cells	PSENEN	4.58341	1.46261	4.5746e-06	0.000225267
Dendritic_cells	CNPY3	4.58312	0.663949	4.58083e-06	0.000225267
Dendritic_cells	TIMM10	4.57611	1.42468	4.73704e-06	0.000232608
Dendritic_cells	HIKESHI	4.57402	1.51177	4.78446e-06	0.000234592
Dendritic_cells	PRDX5	4.56227	0.514748	5.06034e-06	0.000247757
Dendritic_cells	OST4	4.55857	0.367484	5.15021e-06	0.000251423
Dendritic_cells	ATP5MC3	4.54692	0.515059	5.44378e-06	0.000265368
Dendritic_cells	NDUFV3	4.53469	1.02985	5.76885e-06	0.000280806
Dendritic_cells	TRIM44	4.53099	1.28688	5.87073e-06	0.000285351
Dendritic_cells	COPS9	4.5291	0.529133	5.92364e-06	0.000287507
Dendritic_cells	BAG1	4.52815	0.740437	5.95027e-06	0.000288353
Dendritic_cells	SMAP2	4.52786	0.501761	5.95828e-06	0.000288353
Dendritic_cells	SLC38A10	4.52749	1.68675	5.96898e-06	0.000288455
Dendritic_cells	CAPN2	4.52502	0.838108	6.03895e-06	0.000291416
Dendritic_cells	SNRPE	4.52407	0.616517	6.06608e-06	0.000292305
Dendritic_cells	HTATIP2	4.52113	1.25239	6.1509e-06	0.000295967
Dendritic_cells	IARS2	4.52019	1.90432	6.1785e-06	0.000296577
Dendritic_cells	TMOD3	4.52009	0.941587	6.18127e-06	0.000296577
Dendritic_cells	EHD4	4.51526	0.977189	6.32396e-06	0.000302558
Dendritic_cells	SNRPD2	4.50493	0.495314	6.63958e-06	0.000317205
Dendritic_cells	LILRB1	4.50388	0.721854	6.67225e-06	0.000318313
Dendritic_cells	SPCS2	4.50275	0.671626	6.70807e-06	0.000319567
Dendritic_cells	ATP1A1	4.49678	0.72577	6.89917e-06	0.000328205
Dendritic_cells	RSU1	4.4946	0.965212	6.97023e-06	0.000330647
Dendritic_cells	HDAC1	4.49071	1.15851	7.09863e-06	0.000336262
Dendritic_cells	CDC26	4.48171	1.40084	7.4049e-06	0.000350276
Dendritic_cells	COX7B	4.47915	0.42723	7.49422e-06	0.000354002
Dendritic_cells	MAPKAP1	4.47659	1.73598	7.58458e-06	0.000357766
Dendritic_cells	MT-ND2	4.47317	0.294511	7.70667e-06	0.000362505
Dendritic_cells	FCGR1B	4.46085	2.28373	8.16341e-06	0.000383451
Dendritic_cells	FAM96A	4.45545	1.28155	8.37172e-06	0.000392687
Dendritic_cells	RNPEP	4.4545	1.18887	8.40879e-06	0.000393874
Dendritic_cells	DNAJC8	4.44692	0.611309	8.71103e-06	0.000406508
Dendritic_cells	ITGA4	4.44692	0.935189	8.71103e-06	0.000406508
Dendritic_cells	CAT	4.44683	1.25536	8.71487e-06	0.000406508
Dendritic_cells	CORO1B	4.44171	1.38633	8.92481e-06	0.000415146
Dendritic_cells	GRK3	4.44047	1.15359	8.97606e-06	0.000416952
Dendritic_cells	DGUOK	4.4401	0.935299	8.99189e-06	0.000417109
Dendritic_cells	HADHA	4.43877	0.664716	9.0475e-06	0.000419109
Dendritic_cells	PRKDC	4.4292	0.992957	9.45852e-06	0.000437545
Dendritic_cells	LYN	4.42531	0.534275	9.63041e-06	0.000444856
Dendritic_cells	NAGA	4.41223	1.73287	1.02312e-05	0.000470689
Dendritic_cells	FIS1	4.40474	0.576685	1.0591e-05	0.000485247
Dendritic_cells	TMEM123	4.40038	0.598584	1.08061e-05	0.000494425
Dendritic_cells	DUT	4.38863	1.03301	1.14068e-05	0.00052049
Dendritic_cells	GLG1	4.38541	1.58949	1.1577e-05	0.000527538
Dendritic_cells	PTPRA	4.38171	0.81923	1.17752e-05	0.000535842
Dendritic_cells	CLEC12A	4.37517	2.00851	1.21338e-05	0.000550668
Dendritic_cells	AHR	4.37289	0.808968	1.2261e-05	0.000555688
Dendritic_cells	PDCD6	4.37204	0.802914	1.2309e-05	0.000557111
Dendritic_cells	CYCS	4.36806	0.579073	1.25355e-05	0.000566596
Dendritic_cells	FIBP	4.36247	0.731443	1.28603e-05	0.000580497
Dendritic_cells	KRTCAP2	4.35384	0.647877	1.33771e-05	0.000603014
Dendritic_cells	ARF3	4.35128	0.794238	1.35342e-05	0.000609277
Dendritic_cells	RBMS1	4.3491	0.762112	1.36695e-05	0.00061454
Dendritic_cells	NDUFAB1	4.34816	0.547732	1.37287e-05	0.000616375
Dendritic_cells	KPNB1	4.34778	0.938319	1.37524e-05	0.000616591
Dendritic_cells	LPCAT2	4.34749	1.06384	1.37703e-05	0.000616591
Dendritic_cells	CALR	4.34636	0.568037	1.38418e-05	0.000618145
Dendritic_cells	CCT8	4.34493	0.787536	1.39318e-05	0.000621335
Dendritic_cells	MTCH2	4.34266	1.21839	1.40769e-05	0.00062614
Dendritic_cells	UFC1	4.33593	0.528834	1.45146e-05	0.000644754
Dendritic_cells	RGS2	4.33318	0.736596	1.4697e-05	0.000651135
Dendritic_cells	PPCS	4.32892	0.788957	1.49845e-05	0.000662997
Dendritic_cells	CAP1	4.32588	0.434064	1.51922e-05	0.000670418
Dendritic_cells	NAPA	4.32257	0.765875	1.54226e-05	0.000678795
Dendritic_cells	BANK1	4.32057	2.26989	1.55623e-05	0.000683154
Dendritic_cells	UBAC1	4.31915	1.22011	1.56629e-05	0.000686671
Dendritic_cells	RAN	4.30579	0.490422	1.66392e-05	0.000728519
Dendritic_cells	RTCB	4.30446	1.59972	1.67392e-05	0.000731943
Dendritic_cells	MPC1	4.2983	0.832515	1.72113e-05	0.000750613
Dendritic_cells	SSR3	4.29603	0.599028	1.73887e-05	0.000755419
Dendritic_cells	PMVK	4.29337	1.74384	1.7598e-05	0.00076352
Dendritic_cells	GSN	4.2875	1.24819	1.80699e-05	0.000780964
Dendritic_cells	AP2M1	4.28522	0.628159	1.82558e-05	0.000787983
Dendritic_cells	MRPS6	4.28105	1.89301	1.86013e-05	0.000798786
Dendritic_cells	H2AFV	4.2784	0.551141	1.88245e-05	0.000807334
Dendritic_cells	SCP2	4.27726	0.710971	1.89209e-05	0.000810432
Dendritic_cells	HLA-DRB1	4.27593	0.713668	1.90339e-05	0.000814235
Dendritic_cells	EIF1AX	4.27043	0.554256	1.95092e-05	0.000833504
Dendritic_cells	GPX4	4.26788	0.572937	1.97343e-05	0.000842049
Dendritic_cells	TMBIM6	4.26333	0.450344	2.01406e-05	0.000858293
Dendritic_cells	TMEM176B	4.26086	1.33732	2.0364e-05	0.000865251
Dendritic_cells	MIEN1	4.25783	0.943491	2.06422e-05	0.00087522
Dendritic_cells	CMTM7	4.25745	1.31234	2.06772e-05	0.000875235
Dendritic_cells	YWHAE	4.25375	0.561972	2.10217e-05	0.000886826
Dendritic_cells	HSPB1	4.24674	1.16717	2.16904e-05	0.000913513
Dendritic_cells	RPL22L1	4.24437	0.504657	2.19209e-05	0.000920129
Dendritic_cells	RGS19	4.24314	0.850371	2.20417e-05	0.000923686
Dendritic_cells	HSD17B10	4.24276	0.923578	2.20789e-05	0.000923686
Dendritic_cells	TUFM	4.23963	0.677558	2.23888e-05	0.000935089
Dendritic_cells	MGMT	4.23451	1.9968	2.29049e-05	0.000955452
Dendritic_cells	VDAC1	4.23318	0.615066	2.30405e-05	0.000959915
Dendritic_cells	TAF10	4.22864	0.540696	2.35113e-05	0.000978315
Dendritic_cells	PDCD2	4.22465	0.922886	2.39308e-05	0.000994535
Dendritic_cells	SLC25A11	4.21499	1.63576	2.49793e-05	0.00103342
Dendritic_cells	TBXAS1	4.21489	0.830335	2.49898e-05	0.00103342
Dendritic_cells	NBDY	4.21347	1.06074	2.51477e-05	0.00103867
Dendritic_cells	STAT2	4.21044	1.92671	2.54877e-05	0.00104884
Dendritic_cells	CFLAR	4.20845	0.782719	2.57132e-05	0.00105683
Dendritic_cells	LRRFIP1	4.20797	0.401282	2.57672e-05	0.00105775
Dendritic_cells	EVL	4.19774	1.35407	2.69596e-05	0.001104
Dendritic_cells	NRDC	4.19546	0.922724	2.72317e-05	0.00111377
Dendritic_cells	PDAP1	4.19281	0.884435	2.75523e-05	0.00112415
Dendritic_cells	TMEM256	4.18921	0.761661	2.79932e-05	0.00114075
Dendritic_cells	ZFP36	4.18238	0.419248	2.88471e-05	0.0011727
Dendritic_cells	RER1	4.18191	0.740167	2.89074e-05	0.00117372
Dendritic_cells	ADAM10	4.18143	0.931241	2.89677e-05	0.00117475
Dendritic_cells	TRADD	4.17935	2.28744	2.92346e-05	0.00118271
Dendritic_cells	GADD45GIP1	4.17565	0.561566	2.97134e-05	0.00120064
Dendritic_cells	UNC93B1	4.16513	1.17939	3.11174e-05	0.00125585
Dendritic_cells	LSM2	4.16418	1.19862	3.12469e-05	0.00125805
Dendritic_cells	GNS	4.1602	0.801073	3.17966e-05	0.00127865
Dendritic_cells	HINT2	4.15963	1.48661	3.18759e-05	0.0012803
Dendritic_cells	IL27RA	4.15935	1.42952	3.19156e-05	0.00128036
Dendritic_cells	SRP9	4.15395	0.59891	3.26789e-05	0.00130786
Dendritic_cells	DYNLT1	4.14418	0.638616	3.41026e-05	0.00136321
Dendritic_cells	FAM198B	4.13916	2.03453	3.48579e-05	0.00139009
Dendritic_cells	COPS6	4.13272	0.888018	3.58503e-05	0.00142796
Dendritic_cells	XRCC6	4.13205	0.577087	3.59539e-05	0.0014287
Dendritic_cells	MRPL40	4.12229	1.11289	3.75126e-05	0.00148711
Dendritic_cells	MRPS36	4.11907	0.787954	3.8041e-05	0.00150628
Dendritic_cells	TAX1BP1	4.11821	0.460033	3.81821e-05	0.00151008
Dendritic_cells	JDP2	4.11689	0.810138	3.84025e-05	0.00151701
Dendritic_cells	MEGF9	4.11092	1.69728	3.94094e-05	0.00155495
Dendritic_cells	PFKL	4.10788	1.48215	3.99304e-05	0.00157366
Dendritic_cells	SEPT9	4.10466	0.78879	4.04911e-05	0.00159015
Dendritic_cells	TMEM147	4.10134	0.732435	4.1076e-05	0.00161124
Dendritic_cells	NAA10	4.10077	1.03692	4.11771e-05	0.00161209
Dendritic_cells	HSPB11	4.10068	1.27701	4.1194e-05	0.00161209
Dendritic_cells	FGR	4.09869	0.58877	4.15498e-05	0.00162412
Dendritic_cells	SRGAP2	4.09708	1.59463	4.184e-05	0.00163233
Dendritic_cells	LMAN2	4.09698	0.667869	4.18571e-05	0.00163233
Dendritic_cells	GZMH	4.0967	1.86135	4.19085e-05	0.00163244
Dendritic_cells	IFIT2	4.09461	1.63683	4.22875e-05	0.00164529
Dendritic_cells	CDK2AP2	4.0876	1.58286	4.35861e-05	0.00169189
Dendritic_cells	GRN	4.08665	0.434056	4.37645e-05	0.00169685
Dendritic_cells	SUMO3	4.08258	0.518351	4.45394e-05	0.00172291
Dendritic_cells	SYNE2	4.08115	1.02951	4.48127e-05	0.00173149
Dendritic_cells	ZMAT2	4.0804	0.741119	4.49592e-05	0.00173315
Dendritic_cells	CCDC115	4.07765	1.82791	4.54939e-05	0.00174943
Dendritic_cells	SLC2A6	4.07689	1.5612	4.56424e-05	0.00174943
Dendritic_cells	UQCRC2	4.0749	0.932961	4.60345e-05	0.00176245
Dendritic_cells	RASGRP2	4.07376	0.682298	4.62601e-05	0.00176906
Dendritic_cells	SNF8	4.06637	0.573057	4.77516e-05	0.00182195
Dendritic_cells	DAPP1	4.06532	1.26005	4.79656e-05	0.00182803
Dendritic_cells	AES	4.06153	0.468423	4.87514e-05	0.00185587
Dendritic_cells	CENPX	4.0566	1.41592	4.97912e-05	0.00189331
Dendritic_cells	MRPS15	4.05518	0.744341	5.00951e-05	0.00190149
Dendritic_cells	CD46	4.05499	0.749848	5.01357e-05	0.00190149
Dendritic_cells	MRPS21	4.05281	0.662946	5.06053e-05	0.00191558
Dendritic_cells	GNB4	4.05149	1.04002	5.08933e-05	0.00192075
Dendritic_cells	FBXO6	4.05139	1.56737	5.09139e-05	0.00192075
Dendritic_cells	VTI1B	4.05101	0.669155	5.09965e-05	0.00192171
Dendritic_cells	C19orf53	4.05073	0.429266	5.10585e-05	0.00192188
Dendritic_cells	FKBP2	4.04921	0.623398	5.13904e-05	0.00193161
Dendritic_cells	TSTD1	4.04902	1.25474	5.14321e-05	0.00193161
Dendritic_cells	ETFB	4.04836	0.577753	5.15781e-05	0.00193493
Dendritic_cells	ARL2	4.044	2.12453	5.25472e-05	0.00196908
Dendritic_cells	TAOK3	4.04371	0.67128	5.2611e-05	0.00196927
Dendritic_cells	TMEM14B	4.03888	0.556434	5.37069e-05	0.00200582
Dendritic_cells	ZNHIT1	4.03632	0.588603	5.42958e-05	0.00202494
Dendritic_cells	CCT5	4.03443	0.749672	5.4736e-05	0.00203744
Dendritic_cells	TMEM243	4.02988	0.920088	5.58063e-05	0.00207498
Dendritic_cells	HP1BP3	4.02931	0.650906	5.59414e-05	0.0020777
Dendritic_cells	CMC1	4.02808	1.50578	5.62354e-05	0.00208631
Dendritic_cells	IFI44L	4.0276	5.4912	5.63488e-05	0.00208821
Dendritic_cells	PILRA	4.02504	1.12732	5.69651e-05	0.00210871
Dendritic_cells	JAK1	4.01964	0.464343	5.82872e-05	0.0021529
Dendritic_cells	RASGEF1B	4.01045	0.869466	6.06043e-05	0.00223111
Dendritic_cells	CCDC91	4.01007	1.57293	6.07016e-05	0.00223225
Dendritic_cells	DDX17	4.00419	0.710265	6.22303e-05	0.00228346
Dendritic_cells	SPAG7	4.00239	0.882552	6.27061e-05	0.0022984
Dendritic_cells	CLIC1	3.99746	0.372689	6.40257e-05	0.00234165
Dendritic_cells	HEXDC	3.99452	2.71745	6.48249e-05	0.00236572
Dendritic_cells	QKI	3.9913	0.553852	6.57122e-05	0.0023903
Dendritic_cells	THOC7	3.98921	0.624174	6.62925e-05	0.00240291
Dendritic_cells	RUFY3	3.98902	1.49104	6.63455e-05	0.00240291
Dendritic_cells	SNX6	3.98874	0.632325	6.64251e-05	0.0024032
Dendritic_cells	CYB5R4	3.98846	0.867013	6.65047e-05	0.00240349
Dendritic_cells	TXNL4A	3.98514	0.487097	6.74407e-05	0.00243469
Dendritic_cells	TMEM179B	3.98457	0.845643	6.76024e-05	0.0024379
Dendritic_cells	ATP5MPL	3.98429	0.307449	6.76834e-05	0.0024382
Dendritic_cells	TXN2	3.98144	0.921544	6.84984e-05	0.00246491
Dendritic_cells	AK2	3.97917	2.02224	6.91571e-05	0.00248595
Dendritic_cells	LMO2	3.97822	0.653992	6.94333e-05	0.0024932
Dendritic_cells	DUSP23	3.97528	1.46365	7.02961e-05	0.00252149
Dendritic_cells	SERPINB1	3.96912	0.355206	7.21384e-05	0.00257655
Dendritic_cells	BAG6	3.96533	1.34445	7.32948e-05	0.00261228
Dendritic_cells	MCUB	3.95775	0.812709	7.56602e-05	0.00268802
Dendritic_cells	ELP5	3.95528	2.19398	7.64444e-05	0.00271301
Dendritic_cells	STUB1	3.94874	0.642135	7.85629e-05	0.00278525
Dendritic_cells	STARD7	3.94779	0.729595	7.88745e-05	0.00279334
Dendritic_cells	POLR2F	3.94287	1.02281	8.05138e-05	0.00284839
Dendritic_cells	DOK2	3.93851	1.00582	8.19907e-05	0.00289758
Dendritic_cells	CHCHD2	3.93528	0.256519	8.30987e-05	0.00293365
Dendritic_cells	CPNE1	3.92685	1.5624	8.60666e-05	0.00303204
Dendritic_cells	EMP3	3.91841	0.384951	8.91344e-05	0.00313353
Dendritic_cells	CEACAM4	3.91633	1.25962	8.99085e-05	0.00315744
Dendritic_cells	IFI16	3.91377	0.783523	9.08672e-05	0.00318777
Dendritic_cells	SND1	3.91026	1.3435	9.21967e-05	0.00323103
Dendritic_cells	MRPL57	3.90884	0.761993	9.27409e-05	0.00324671
Dendritic_cells	GALK1	3.90789	1.75505	9.31054e-05	0.00325607
Dendritic_cells	ME2	3.90666	1.58443	9.35812e-05	0.0032693
Dendritic_cells	PPP1CC	3.90363	0.556106	9.47624e-05	0.00330712
Dendritic_cells	ENSA	3.89917	0.52711	9.65227e-05	0.00336505
Dendritic_cells	GSR	3.89339	1.0557	9.88534e-05	0.00344273
Dendritic_cells	LYZ	3.89263	0.639236	9.9163e-05	0.00344993
Dendritic_cells	COA4	3.89055	1.67958	0.000100019	0.00347251
Dendritic_cells	SUCLG1	3.88846	1.2116	0.000100882	0.00349885
Dendritic_cells	PGK1	3.88581	0.382645	0.000101991	0.00353364
Dendritic_cells	SSBP4	3.88107	0.661626	0.000103999	0.00359951
Dendritic_cells	ADA2	3.87633	1.72691	0.000106045	0.00366652
Dendritic_cells	SMIM26	3.87481	0.589557	0.000106707	0.00368563
Dendritic_cells	TMEM208	3.87405	0.842346	0.00010704	0.00369332
Dendritic_cells	MAPK1	3.8696	0.765509	0.000109015	0.00375759
Dendritic_cells	SIGLEC10	3.86827	0.768515	0.00010961	0.00377421
Dendritic_cells	SPTLC2	3.86751	0.938002	0.000109951	0.00378208
Dendritic_cells	MT1E	3.8659	2.58488	0.000110679	0.00380324
Dendritic_cells	MARCH1	3.85965	0.722274	0.000113551	0.00389203
Dendritic_cells	ARL6IP4	3.85927	0.392851	0.000113728	0.00389203
Dendritic_cells	TNRC6B	3.85775	0.832457	0.000114435	0.00391226
Dendritic_cells	HEBP2	3.85604	0.491032	0.000115236	0.00393164
Dendritic_cells	IDO1	3.85121	6.76103	0.000117535	0.00399846
Dendritic_cells	RPA3	3.85112	1.28632	0.000117581	0.00399846
Dendritic_cells	MS4A4A	3.84732	1.28155	0.000119415	0.00404947
Dendritic_cells	CCR1	3.84467	1.2192	0.000120714	0.00408941
Dendritic_cells	PLXDC2	3.84287	1.33613	0.000121604	0.00411539
Dendritic_cells	HLA-DMB	3.8406	0.956925	0.000122736	0.00414535
Dendritic_cells	PTBP3	3.8406	0.599836	0.000122736	0.00414535
Dendritic_cells	CHCHD1	3.83908	1.26174	0.000123497	0.00416265
Dendritic_cells	ECHS1	3.83188	0.981164	0.00012717	0.00427359
Dendritic_cells	CBR1	3.83093	1.7111	0.000127661	0.00428579
Dendritic_cells	FBP1	3.82865	0.747559	0.000128847	0.00431264
Dendritic_cells	CSTB	3.82116	0.457303	0.000132823	0.00443245
Dendritic_cells	NUCKS1	3.81879	0.499405	0.000134105	0.00447079
Dendritic_cells	CKLF	3.81652	0.659908	0.000135347	0.00450771
Dendritic_cells	MRPS16	3.81197	0.95985	0.000137863	0.00458242
Dendritic_cells	PLGRKT	3.81074	1.10493	0.000138552	0.00460048
Dendritic_cells	ATP5F1B	3.81036	0.402828	0.000138765	0.00460048
Dendritic_cells	RTN4	3.81026	0.424975	0.000138818	0.00460048
Dendritic_cells	PIEZO1	3.80884	1.98571	0.000139619	0.00461788
Dendritic_cells	MCRIP1	3.80657	0.764858	0.000140909	0.00465315
Dendritic_cells	TMX1	3.80647	0.966509	0.000140963	0.00465315
Dendritic_cells	CCDC107	3.79955	1.14641	0.000144957	0.0047756
Dendritic_cells	CISD3	3.79756	1.2058	0.000146125	0.00480937
Dendritic_cells	CD33	3.79254	1.22657	0.000149114	0.00489813
Dendritic_cells	THEMIS2	3.79055	0.533736	0.000150314	0.00493272
Dendritic_cells	SIPA1	3.78609	1.5177	0.000153033	0.00501214
Dendritic_cells	LSM6	3.78543	0.730817	0.000153442	0.00501361
Dendritic_cells	CCT7	3.78505	0.928816	0.000153676	0.00501361
Dendritic_cells	PLEKHO1	3.78505	0.618945	0.000153676	0.00501361
Dendritic_cells	G6PD	3.78192	0.945741	0.000155621	0.00507211
Dendritic_cells	PNKD	3.77273	1.12687	0.000161471	0.0052424
Dendritic_cells	DESI1	3.77112	1.2538	0.000162517	0.00526618
Dendritic_cells	RAP1B	3.76733	0.446125	0.000165004	0.00533646
Dendritic_cells	TMCO1	3.76069	0.67103	0.000169443	0.00547155
Dendritic_cells	HNRNPR	3.75927	0.517668	0.000170409	0.00549536
Dendritic_cells	PFDN6	3.757	1.66234	0.000171965	0.00554021
Dendritic_cells	AIP	3.75387	1.11625	0.000174126	0.00560445
Dendritic_cells	CYFIP1	3.75321	1.63817	0.000174588	0.00561392
Dendritic_cells	ATP6V1A	3.75188	1.14672	0.000175515	0.00563832
Dendritic_cells	ADAR	3.75112	0.52297	0.000176046	0.00564459
Dendritic_cells	POLR2E	3.75017	0.746057	0.000176713	0.00566056
Dendritic_cells	PSMC3	3.74752	0.765759	0.000178593	0.00571531
Dendritic_cells	CAMK1	3.74638	1.86044	0.000179404	0.00573034
Dendritic_cells	PARP9	3.74287	1.37292	0.000181927	0.00580541
Dendritic_cells	SS18L2	3.74231	0.781601	0.00018234	0.00581303
Dendritic_cells	KHDRBS1	3.74013	0.444559	0.000183928	0.00585476
Dendritic_cells	MAP3K8	3.74003	0.477275	0.000183998	0.00585476
Dendritic_cells	CEBPA	3.73122	1.26717	0.000190558	0.00605202
Dendritic_cells	COMMD9	3.72714	1.00942	0.000193665	0.00614487
Dendritic_cells	CDK6	3.72107	1.62154	0.000198377	0.00628845
Dendritic_cells	MRPS33	3.72003	1.56474	0.000199198	0.0063085
Dendritic_cells	GSTO1	3.71482	0.432192	0.00020335	0.00642784
Dendritic_cells	SOCS1	3.71434	1.0497	0.000203731	0.00643384
Dendritic_cells	TADA3	3.7115	0.91943	0.000206034	0.00649433
Dendritic_cells	WASHC3	3.70989	1.56685	0.00020735	0.00652966
Dendritic_cells	ERCC1	3.70875	1.15066	0.000208283	0.00655291
Dendritic_cells	GZMA	3.70183	1.4701	0.000214047	0.00672795
Dendritic_cells	P2RY13	3.69596	1.09828	0.00021906	0.00687263
Dendritic_cells	POLR2J	3.69491	0.501616	0.000219961	0.00689445
Dendritic_cells	ABHD17A	3.68828	0.783699	0.000225776	0.00707009
Dendritic_cells	CAPZA1	3.68619	0.419687	0.000227633	0.0071216
Dendritic_cells	TMEM167A	3.67728	0.495815	0.00023573	0.00736805
Dendritic_cells	NDUFV2	3.67406	0.514421	0.000238725	0.00745054
Dendritic_cells	APEX1	3.67397	0.874913	0.000238814	0.00745054
Dendritic_cells	RNASEH2B	3.66828	1.29355	0.000244188	0.00760405
Dendritic_cells	ADD3	3.66326	0.691584	0.000249029	0.00773327
Dendritic_cells	PA2G4	3.65937	0.542062	0.000252836	0.00784422
Dendritic_cells	SLC25A39	3.65643	0.949956	0.00025575	0.00791998
Dendritic_cells	POLR2K	3.65492	0.760537	0.000257266	0.00794494
Dendritic_cells	RNF130	3.64781	0.519785	0.000264488	0.00816045
Dendritic_cells	GCH1	3.6462	1.40563	0.000266151	0.00820421
Dendritic_cells	CYBC1	3.64259	2.09025	0.000269904	0.00830464
Dendritic_cells	SMIM7	3.6388	0.760881	0.000273909	0.0084124
Dendritic_cells	WASF2	3.637	0.446377	0.00027583	0.00845593
Dendritic_cells	SYNGR2	3.63549	0.525917	0.000277458	0.00849807
Dendritic_cells	SF3B5	3.63416	0.413869	0.00027889	0.00852798
Dendritic_cells	NBN	3.63387	1.31249	0.000279197	0.00852798
Dendritic_cells	CHCHD5	3.62989	0.652158	0.000283539	0.0086527
Dendritic_cells	MYDGF	3.62762	0.497932	0.000286048	0.00872133
Dendritic_cells	CHURC1	3.62601	0.584587	0.000287838	0.00876793
Dendritic_cells	ATM	3.62184	0.836638	0.000292519	0.00890245
Dendritic_cells	ALOX5	3.62032	0.761225	0.000294239	0.00894667
Dendritic_cells	PHYKPL	3.61966	0.97446	0.000294994	0.00896152
Dendritic_cells	JPX	3.61634	1.13294	0.000298799	0.00906888
Dendritic_cells	NCF2	3.61397	0.748179	0.000301544	0.00912743
Dendritic_cells	SNRNP25	3.59805	1.52865	0.000320617	0.00967853
Dendritic_cells	SPECC1	3.597	1.66887	0.000321904	0.00970865
Dendritic_cells	RANBP1	3.59075	0.592992	0.000329731	0.00991794
Dendritic_cells	SAP18	3.5879	0.316436	0.000333347	0.0100088
Dendritic_cells	ADK	3.57937	1.56561	0.000344418	0.0103043
Dendritic_cells	NPM1	3.57795	0.372052	0.000346297	0.0103512
Dendritic_cells	PECAM1	3.57634	0.920983	0.000348437	0.0103875
Dendritic_cells	FCHSD2	3.57634	2.3964	0.000348437	0.0103875
Dendritic_cells	FAAP20	3.57492	0.571024	0.000350336	0.0104255
Dendritic_cells	IFI30	3.57445	0.671341	0.000350971	0.0104335
Dendritic_cells	MT-ND5	3.57426	0.309911	0.000351226	0.0104335
Dendritic_cells	NME1	3.57359	0.862312	0.000352117	0.0104507
Dendritic_cells	RB1	3.56914	0.922852	0.000358159	0.0106206
Dendritic_cells	CHCHD10	3.56355	0.610522	0.00036588	0.0108304
Dendritic_cells	CCDC50	3.55947	1.0538	0.000371605	0.0109612
Dendritic_cells	ARHGEF6	3.54487	1.6319	0.000392802	0.0115763
Dendritic_cells	MARCKSL1	3.54326	1.42803	0.00039521	0.0116268
Dendritic_cells	CCNG2	3.54298	1.34169	0.000395637	0.0116292
Dendritic_cells	FAM200B	3.54023	0.962429	0.00039978	0.0117407
Dendritic_cells	ADI1	3.53957	0.975163	0.000400787	0.0117599
Dendritic_cells	MIS18BP1	3.5389	1.02005	0.000401795	0.0117792
Dendritic_cells	OAS2	3.53862	3.53142	0.000402228	0.0117816
Dendritic_cells	RIPK2	3.53748	0.895734	0.000403965	0.0118221
Dendritic_cells	ARPC1A	3.5372	0.68258	0.0004044	0.0118246
Dendritic_cells	HNRNPK	3.5335	0.406805	0.000410098	0.0119807
Dendritic_cells	PSMB8-AS1	3.52402	2.18634	0.000425051	0.012396
Dendritic_cells	TPM3	3.5225	0.284062	0.00042749	0.0124563
Dendritic_cells	CORO1A	3.52203	0.295564	0.000428255	0.0124665
Dendritic_cells	TLR4	3.52175	1.18575	0.000428715	0.0124665
Dendritic_cells	HSD17B4	3.52137	1.57788	0.000429328	0.0124665
Dendritic_cells	NAPRT	3.52137	1.18906	0.000429328	0.0124665
Dendritic_cells	COMMD7	3.51653	0.646568	0.000437222	0.0126847
Dendritic_cells	DYNLRB1	3.51615	0.511288	0.000437847	0.0126919
Dendritic_cells	LILRA5	3.51587	0.507383	0.000438316	0.0126945
Dendritic_cells	MDH2	3.50933	0.447048	0.000449238	0.0129996
Dendritic_cells	ATF3	3.50876	0.846902	0.0004502	0.0130162
Dendritic_cells	RALY	3.50762	0.575888	0.000452129	0.0130541
Dendritic_cells	COX8A	3.50753	0.314729	0.00045229	0.0130541
Dendritic_cells	WAS	3.50194	0.640609	0.00046189	0.0132741
Dendritic_cells	COA3	3.49691	1.57658	0.000470675	0.013488
Dendritic_cells	NDUFA1	3.49653	0.302169	0.000471345	0.013488
Dendritic_cells	AHCYL1	3.49473	1.35449	0.000474536	0.0135678
Dendritic_cells	SRSF7	3.49227	0.392011	0.000478936	0.0136703
Dendritic_cells	POP5	3.49028	2.06259	0.000482518	0.0137608
Dendritic_cells	TUBB4B	3.48999	0.518485	0.000483032	0.0137637
Dendritic_cells	CD300A	3.48971	1.14353	0.000483546	0.0137667
Dendritic_cells	NLRC5	3.48554	1.30347	0.000491147	0.0139594
Dendritic_cells	SEC61B	3.48393	0.34286	0.000494113	0.0140318
Dendritic_cells	LSM10	3.48127	0.832747	0.000499035	0.0141596
Dendritic_cells	AATF	3.47549	1.19316	0.000509917	0.0144439
Dendritic_cells	ETHE1	3.4736	0.902099	0.000513533	0.0144974
Dendritic_cells	RFXANK	3.4736	1.06491	0.000513533	0.0144974
Dendritic_cells	DENR	3.4736	0.833057	0.000513533	0.0144974
Dendritic_cells	TAPBP	3.47132	0.340661	0.000517903	0.0146084
Dendritic_cells	MVP	3.46971	0.560249	0.00052102	0.014684
Dendritic_cells	ATXN10	3.4681	0.974209	0.000524154	0.0147599
Dendritic_cells	USP48	3.4645	1.22757	0.000531224	0.0149465
Dendritic_cells	SH3BP1	3.4535	0.830974	0.000553357	0.0155431
Dendritic_cells	PPP1R14B	3.45274	0.532791	0.000554915	0.0155738
Dendritic_cells	DNAJA1	3.45151	0.476258	0.000557455	0.0156245
Dendritic_cells	ETV6	3.45056	1.01162	0.000559416	0.0156608
Dendritic_cells	C1orf123	3.45009	1.51574	0.000560399	0.0156753
Dendritic_cells	IDH2	3.44962	0.961746	0.000561384	0.0156897
Dendritic_cells	CMPK2	3.44497	4.44512	0.000571118	0.0159485
Dendritic_cells	PDHB	3.43938	1.37557	0.000583048	0.0162411
Dendritic_cells	SH3BP2	3.43834	0.535808	0.000585298	0.0162902
Dendritic_cells	PHLDA2	3.43758	1.72508	0.000586939	0.0163224
Dendritic_cells	METTL5	3.43729	1.01302	0.000587556	0.016326
Dendritic_cells	TMEM176A	3.43587	1.41436	0.000590648	0.0163983
Dendritic_cells	ARHGAP30	3.43379	0.700827	0.00059521	0.0165113
Dendritic_cells	DERA	3.43246	2.60948	0.00059813	0.0165786
Dendritic_cells	RHOU	3.42981	1.10572	0.000604011	0.0167278
Dendritic_cells	ARF6	3.42677	0.367578	0.000610798	0.0169018
Dendritic_cells	ARID1B	3.42384	0.58434	0.00061744	0.0170715
Dendritic_cells	DRAM2	3.42213	0.944498	0.000621327	0.0171648
Dendritic_cells	COX20	3.42118	0.616962	0.000623497	0.0171964
Dendritic_cells	LILRB4	3.42052	0.649824	0.00062502	0.0172242
Dendritic_cells	RSRC1	3.419	1.55772	0.000628514	0.0172921
Dendritic_cells	C9orf72	3.41483	0.950474	0.000638216	0.0175447
Dendritic_cells	CHMP2A	3.41388	0.393717	0.00064044	0.0175914
Dendritic_cells	IFIT5	3.41275	1.67568	0.000643119	0.0176505
Dendritic_cells	HNMT	3.41208	1.11696	0.000644686	0.0176791
Dendritic_cells	LY86	3.41132	0.890127	0.000646482	0.0177138
Dendritic_cells	IAH1	3.41076	0.661906	0.000647832	0.017728
Dendritic_cells	NAAA	3.41066	0.727565	0.000648057	0.017728
Dendritic_cells	DMXL2	3.40877	1.65061	0.000652577	0.0178226
Dendritic_cells	SUB1	3.40848	0.33842	0.000653257	0.0178266
Dendritic_cells	LARP1	3.40763	0.878937	0.000655302	0.0178679
Dendritic_cells	STX8	3.40327	1.20518	0.00066585	0.0181408
Dendritic_cells	MLEC	3.3991	0.959703	0.000676087	0.0183749
Dendritic_cells	CHMP5	3.38839	0.93115	0.00070305	0.0190614
Dendritic_cells	STIM2	3.38801	0.974012	0.000704023	0.0190723
Dendritic_cells	TENT5A	3.38697	0.678412	0.000706704	0.0191207
Dendritic_cells	CAPNS1	3.38687	0.399275	0.000706948	0.0191207
Dendritic_cells	RBM8A	3.38659	0.335597	0.000707681	0.0191251
Dendritic_cells	APOBEC3C	3.38516	1.25186	0.000711357	0.0192089
Dendritic_cells	EIF4EBP2	3.38431	0.668588	0.000713571	0.0192532
Dendritic_cells	BCKDK	3.38242	1.32411	0.000718514	0.0193554
Dendritic_cells	MEF2C	3.37967	1.16723	0.000725738	0.0195343
Dendritic_cells	IER5	3.37929	0.456183	0.000726739	0.0195456
Dendritic_cells	LCP1	3.37682	0.280662	0.000733281	0.0196653
Dendritic_cells	RAP2A	3.37673	2.03097	0.000733534	0.0196653
Dendritic_cells	SEC31A	3.37483	0.735378	0.000738605	0.0197854
Dendritic_cells	GTF3A	3.36915	0.374078	0.000754015	0.0201499
Dendritic_cells	HMGN1	3.36668	0.380026	0.000760785	0.0202893
Dendritic_cells	CD81	3.35825	0.440249	0.000784388	0.0208619
Dendritic_cells	MT-ND4	3.35559	0.263149	0.000791953	0.0210464
Dendritic_cells	CFD	3.35227	0.829656	0.000801505	0.0212665
Dendritic_cells	OSTC	3.35	0.51679	0.000808116	0.021425
Dendritic_cells	SULF2	3.34791	1.03179	0.000814221	0.0215698
Dendritic_cells	TNNT1	3.34573	2.35223	0.000820649	0.0217229
Dendritic_cells	IRF2	3.34431	2.13345	0.000824867	0.0218053
Dendritic_cells	HOTAIRM1	3.34403	0.456711	0.000825713	0.0218053
Dendritic_cells	FAS	3.33844	1.45584	0.000842513	0.0221966
Dendritic_cells	PGP	3.33483	0.640332	0.000853502	0.0224508
Dendritic_cells	TMEM126B	3.33294	1.76563	0.000859338	0.0225689
Dendritic_cells	APH1A	3.32972	0.549272	0.000869345	0.0228138
Dendritic_cells	TWF2	3.31796	0.668461	0.000906764	0.0237401
Dendritic_cells	ADAP2	3.31427	0.875847	0.000918838	0.0240268
Dendritic_cells	ROMO1	3.31417	0.429435	0.00091915	0.0240268
Dendritic_cells	SMAD7	3.31209	1.43723	0.000926028	0.024169
Dendritic_cells	JOSD2	3.31133	0.768496	0.000928542	0.0242157
Dendritic_cells	CSF1R	3.30792	1.98693	0.000939929	0.0244746
Dendritic_cells	ERP29	3.30119	0.373631	0.000962768	0.0249917
Dendritic_cells	NUDT22	3.3009	1.17014	0.000963744	0.0249977
Dendritic_cells	NARF	3.29948	0.782323	0.000968639	0.0251053
Dendritic_cells	NECTIN2	3.29844	1.40851	0.000972244	0.0251792
Dendritic_cells	MEA1	3.29749	1.46776	0.000975531	0.0252449
Dendritic_cells	RNASE6	3.29398	1.64572	0.000987784	0.0255226
Dendritic_cells	MGST2	3.2937	1.94872	0.000988784	0.0255287
Dendritic_cells	CYTIP	3.2901	0.435248	0.00100153	0.0258379
Dendritic_cells	TXN	3.28934	0.611218	0.00100423	0.0258877
Dendritic_cells	CCL5	3.28849	0.990802	0.00100728	0.0259463
Dendritic_cells	PLCB2	3.28801	1.57943	0.00100898	0.0259701
Dendritic_cells	TPGS1	3.28536	1.17363	0.00101853	0.0261959
Dendritic_cells	TRAPPC2L	3.28375	0.678205	0.00102437	0.0263259
Dendritic_cells	SRSF9	3.27958	0.31193	0.00103963	0.0266772
Dendritic_cells	SZRD1	3.27863	0.613973	0.00104313	0.0267465
Dendritic_cells	SH2B3	3.27474	0.71151	0.00105758	0.0270964
Dendritic_cells	MAP4	3.27379	1.02389	0.00106114	0.0271667
Dendritic_cells	PPP3CB	3.27285	1.56546	0.0010647	0.0272165
Dendritic_cells	CNIH4	3.27285	0.566338	0.0010647	0.0272165
Dendritic_cells	DNPH1	3.27256	1.43405	0.00106577	0.0272231
Dendritic_cells	DCK	3.26981	1.17845	0.00107618	0.0274472
Dendritic_cells	MRPS7	3.26754	0.752908	0.00108487	0.0276477
Dendritic_cells	REEP3	3.26062	1.4975	0.00111169	0.0282882
Dendritic_cells	SNRPD1	3.25948	0.436995	0.00111616	0.0283804
Dendritic_cells	MPLKIP	3.25834	1.13532	0.00112064	0.0284728
Dendritic_cells	CLIC4	3.25768	1.0092	0.00112326	0.0285178
Dendritic_cells	ELOB	3.25616	0.271394	0.00112928	0.0286489
Dendritic_cells	ARRDC1	3.25237	1.78664	0.00114445	0.0290119
Dendritic_cells	BORCS8	3.25105	2.17975	0.00114981	0.0291036
Dendritic_cells	BOLA3	3.24953	1.10215	0.00115596	0.0292152
Dendritic_cells	GRPEL1	3.24877	0.636323	0.00115904	0.0292711
Dendritic_cells	NAXE	3.24782	1.03833	0.00116291	0.0293467
Dendritic_cells	ANKRD22	3.24744	3.08265	0.00116446	0.0293637
Dendritic_cells	RGS10	3.24527	0.508612	0.00117341	0.029545
Dendritic_cells	G3BP1	3.24185	0.676261	0.00118755	0.0298562
Dendritic_cells	COMMD3	3.24138	1.8629	0.00118953	0.029881
Dendritic_cells	C4orf48	3.24119	0.42613	0.00119032	0.029881
Dendritic_cells	OLA1	3.24024	0.766055	0.00119429	0.0299581
Dendritic_cells	ACTR3	3.23825	0.35965	0.00120265	0.0301453
Dendritic_cells	STX11	3.22536	0.484796	0.00125814	0.0314892
Dendritic_cells	MPND	3.2246	1.78783	0.00126148	0.0315257
Dendritic_cells	TPP1	3.22328	0.508838	0.00126734	0.031625
Dendritic_cells	CD68	3.21683	0.461583	0.00129615	0.0322242
Dendritic_cells	NDUFA4	3.21683	0.264135	0.00129615	0.0322242
Dendritic_cells	PRAM1	3.21683	1.12636	0.00129615	0.0322242
Dendritic_cells	PIH1D1	3.21389	1.15947	0.00130949	0.0325316
Dendritic_cells	PPP1R9B	3.21313	1.19128	0.00131295	0.0325935
Dendritic_cells	CD84	3.21114	1.01133	0.00132208	0.0327716
Dendritic_cells	ITGB7	3.2082	2.02019	0.00133566	0.0330838
Dendritic_cells	CFDP1	3.20347	0.938557	0.00135784	0.0335783
Dendritic_cells	DIAPH2	3.20309	1.08788	0.00135963	0.0335783
Dendritic_cells	SERPINB9	3.20309	0.812272	0.00135963	0.0335783
Dendritic_cells	GAS7	3.19967	0.66261	0.00137583	0.0339284
Dendritic_cells	SNRPC	3.19313	0.446295	0.00140737	0.0345905
Dendritic_cells	CALM1	3.19266	0.301388	0.00140969	0.0346106
Dendritic_cells	LRCH4	3.19133	0.990881	0.00141618	0.0347445
Dendritic_cells	CWC15	3.18906	0.446241	0.00142737	0.0349909
Dendritic_cells	EFR3A	3.18887	1.19403	0.0014283	0.0349909
Dendritic_cells	SCIMP	3.18858	1.5436	0.00142971	0.0349997
Dendritic_cells	SGK1	3.18678	0.692333	0.00143864	0.0351927
Dendritic_cells	HEBP1	3.18422	1.29423	0.00145142	0.0354536
Dendritic_cells	MRPL27	3.17835	1.22588	0.00148117	0.0361013
Dendritic_cells	KLF11	3.16622	0.726282	0.00154436	0.0375596
Dendritic_cells	UVRAG	3.1646	0.849266	0.00155294	0.0377108
Dendritic_cells	TAP2	3.16442	1.35652	0.00155395	0.0377108
Dendritic_cells	C1orf56	3.15901	0.894234	0.00158305	0.0383614
Dendritic_cells	ARHGEF1	3.1574	0.683403	0.00159182	0.0385462
Dendritic_cells	PRR13	3.15247	0.295512	0.00161894	0.0391182
Dendritic_cells	DPY30	3.14394	1.44263	0.00166688	0.0401739
Dendritic_cells	NDUFAF2	3.14385	1.49434	0.00166742	0.0401739
Dendritic_cells	NCF4	3.14262	0.780502	0.00167446	0.0403144
Dendritic_cells	NKG7	3.14214	0.463495	0.00167717	0.0403508
Dendritic_cells	H2AFJ	3.13693	0.420211	0.00170728	0.0410457
Dendritic_cells	IRF8	3.13304	0.603512	0.00173005	0.0415335
Dendritic_cells	PRKACA	3.132	0.828278	0.0017362	0.0416217
Dendritic_cells	FBXO9	3.1301	0.877054	0.00174744	0.0418613
Dendritic_cells	NT5C	3.12707	0.737828	0.00176557	0.0422654
Dendritic_cells	LYPLA1	3.1265	0.49206	0.00176899	0.042284
Dendritic_cells	POMP	3.1265	0.291284	0.00176899	0.042284
Dendritic_cells	EPRS	3.12631	0.815564	0.00177013	0.042284
Dendritic_cells	SH3KBP1	3.12603	0.528788	0.00177185	0.0422948
Dendritic_cells	MGST1	3.12432	0.929416	0.00178215	0.0425105
Dendritic_cells	PSMB5	3.10224	1.0832	0.00192064	0.0455547
Dendritic_cells	RAP2B	3.09617	0.497998	0.00196037	0.0464104
Dendritic_cells	CMIP	3.09229	0.728049	0.00198622	0.0469111
Dendritic_cells	ITPR2	3.09229	1.15943	0.00198622	0.0469111
Dendritic_cells	CD86	3.09077	0.972196	0.00199639	0.047085
Dendritic_cells	GNB2	3.09077	0.355454	0.00199639	0.047085
Dendritic_cells	ANAPC15	3.08916	0.624442	0.00200725	0.0472897
Dendritic_cells	TAOK1	3.08745	1.42672	0.00201881	0.0475135
Dendritic_cells	C6orf62	3.0847	0.405228	0.00203756	0.0478875
Dendritic_cells	CCL4	3.08366	1.26147	0.00204471	0.048022
Dendritic_cells	MRPL34	3.08328	0.995293	0.00204732	0.0480496
Dendritic_cells	GLT1D1	3.08252	1.69491	0.00205254	0.0481385
Dendritic_cells	NSMCE1	3.08224	1.09981	0.0020545	0.0481508
Dendritic_cells	MRPL12	3.08158	1.64259	0.00205908	0.0482246
Dendritic_cells	CCS	3.08063	1.1426	0.00206565	0.0483446
Dendritic_cells	DCTN1	3.07873	1.10136	0.00207884	0.0485825
Dendritic_cells	ATP5F1A	3.07854	0.460562	0.00208016	0.0485825
Dendritic_cells	PLXNC1	3.07759	0.779221	0.00208679	0.0487033
Dendritic_cells	CPNE3	3.07665	0.835723	0.00209343	0.0488245
Dendritic_cells	PSMA1	3.07608	0.409647	0.00209743	0.0488469
Dendritic_cells	KDELR1	3.07589	0.532829	0.00209877	0.0488469
Dendritic_cells	LINC00623	3.07238	1.22586	0.00212358	0.0493902
Dendritic_cells	IER2	3.06793	0.258769	0.0021555	0.0499938
Dendritic_cells	FLT3	3.0665	2.95464	0.00216577	0.0501628
Dendritic_cells	ACADVL	3.06565	0.499434	0.00217196	0.0502714
Dendritic_cells	MFSD14B	3.05968	2.14062	0.00221573	0.0511786
Dendritic_cells	CD4	3.05797	1.00861	0.00222839	0.0514
Dendritic_cells	SLC25A1	3.05674	1.07911	0.00223757	0.0515763
Dendritic_cells	CCDC88A	3.05494	0.470571	0.00225105	0.0518514
Dendritic_cells	PDCL3	3.0539	1.00123	0.00225888	0.0519962
Dendritic_cells	MRPL21	3.05314	0.576975	0.0022646	0.0520563
Dendritic_cells	ORAI1	3.05219	0.807054	0.00227176	0.0521852
Dendritic_cells	KLF10	3.05106	0.465978	0.00228039	0.0523116
Dendritic_cells	TBC1D10C	3.04897	1.17067	0.00229627	0.0525655
Dendritic_cells	KLRD1	3.04888	1.04385	0.002297	0.0525655
Dendritic_cells	PTPN2	3.04878	0.397313	0.00229772	0.0525655
Dendritic_cells	DUSP2	3.04594	0.669744	0.00231957	0.053029
Dendritic_cells	SRSF3	3.04565	0.327039	0.00232176	0.053043
Dendritic_cells	STAT6	3.04414	0.991458	0.0023335	0.0532749
Dendritic_cells	AP1S1	3.04385	1.59163	0.0023357	0.053289
Dendritic_cells	MTIF3	3.04319	1.52412	0.00234086	0.0533703
Dendritic_cells	R3HDM2	3.03798	0.987518	0.00238174	0.0542286
Dendritic_cells	SLC8A1	3.03731	0.875174	0.00238699	0.0543112
Dendritic_cells	GIMAP4	3.03475	2.1518	0.00240733	0.0546602
Dendritic_cells	RIPOR2	3.03267	0.535721	0.00242403	0.0549676
Dendritic_cells	PTGER4	3.03077	0.577058	0.0024393	0.0552391
Dendritic_cells	HAPLN3	3.02935	2.41848	0.00245081	0.0554623
Dendritic_cells	ABRACL	3.02783	0.429795	0.00246314	0.0557038
Dendritic_cells	HTATSF1	3.02603	0.918875	0.00247786	0.0559989
Dendritic_cells	PTGES3	3.02565	0.360909	0.00248097	0.0560314
Dendritic_cells	HNRNPAB	3.02508	0.537361	0.00248564	0.0560588
Dendritic_cells	RNF115	3.0249	0.664992	0.00248719	0.0560588
Dendritic_cells	CYC1	3.0249	0.503975	0.00248719	0.0560588
Dendritic_cells	TUBB	3.02366	0.530205	0.00249735	0.0562473
Dendritic_cells	IMPA2	3.02347	0.677438	0.00249891	0.0562473
Dendritic_cells	DPM3	3.02167	0.782605	0.00251382	0.0565071
Dendritic_cells	EPB41	3.01788	0.732269	0.00254549	0.0571016
Dendritic_cells	ATP6V1D	3.01769	1.04139	0.00254708	0.0571016
Dendritic_cells	HSP90AB1	3.01741	0.326418	0.00254947	0.057117
Dendritic_cells	UQCC3	3.01182	1.04964	0.00259691	0.0581409
Dendritic_cells	CD164	3.01011	0.358526	0.00261154	0.0584295
Dendritic_cells	RAB8A	3.00793	0.568122	0.00263035	0.0587718
Dendritic_cells	RABGAP1L	3.00613	0.776693	0.00264597	0.0590031
Dendritic_cells	TMEM205	3.00575	1.00376	0.00264928	0.0590375
Dendritic_cells	APPL1	3.00433	0.496542	0.00266169	0.0592747
Dendritic_cells	FAM111A	3.00366	2.61798	0.0026675	0.0593647
Dendritic_cells	U2AF2	2.99987	0.838746	0.00270093	0.0599892
Dendritic_cells	PSMB7	2.99874	0.466538	0.00271103	0.0601737
Dendritic_cells	LY75	2.99618	2.06765	0.00273389	0.0606008
Dendritic_cells	ACLY	2.99343	1.1684	0.00275863	0.061109
Dendritic_cells	SEC61G	2.99191	0.287814	0.00277237	0.0613728
Dendritic_cells	FUS	2.99144	0.288617	0.00277668	0.0614276
Dendritic_cells	RILPL2	2.99011	0.437017	0.00278877	0.0616545
Dendritic_cells	ST13	2.98907	0.377598	0.00279831	0.0618245
Dendritic_cells	TMPO	2.98765	0.691835	0.00281135	0.0620719
Dendritic_cells	LZIC	2.98566	0.911611	0.00282972	0.0623951
Dendritic_cells	ACTN4	2.9831	0.479142	0.00285349	0.0628779
Dendritic_cells	UQCRFS1	2.98177	0.346095	0.00286588	0.0631096
Dendritic_cells	SOD2	2.97949	0.363037	0.00288725	0.0634967
Dendritic_cells	APOL2	2.97874	2.74443	0.0028944	0.0636123
Dendritic_cells	MAP3K11	2.97656	1.08335	0.00291506	0.0640244
Dendritic_cells	ZBTB8OS	2.97589	0.578004	0.00292137	0.0641211
Dendritic_cells	KLRC2	2.97542	26.6334	0.00292589	0.0641538
Dendritic_cells	HOOK3	2.97532	0.570092	0.00292679	0.0641538
Dendritic_cells	CTDNEP1	2.97513	0.442986	0.0029286	0.0641538
Dendritic_cells	TCN2	2.97305	1.14621	0.00294857	0.064507
Dendritic_cells	NPL	2.97144	1.26056	0.00296409	0.064762
Dendritic_cells	MTPN	2.97077	0.262628	0.0029705	0.0648598
Dendritic_cells	ST3GAL5	2.96803	0.845615	0.00299719	0.0653151
Dendritic_cells	ID1	2.96803	1.25053	0.00299719	0.0653151
Dendritic_cells	PDIA6	2.96632	0.374321	0.00301387	0.0656359
Dendritic_cells	SDHB	2.96357	0.475954	0.00304092	0.0661166
Dendritic_cells	PTGES2	2.96348	1.82859	0.00304186	0.0661166
Dendritic_cells	FYN	2.96168	0.60187	0.00305971	0.0664614
Dendritic_cells	MTHFD2	2.96082	0.788618	0.00306819	0.0666026
Dendritic_cells	NIPSNAP3A	2.95551	1.39104	0.00312148	0.0675845
Dendritic_cells	EIF2AK1	2.95504	0.611816	0.00312628	0.0676218
Dendritic_cells	PRCP	2.95239	0.995822	0.00315328	0.0681409
Dendritic_cells	RNF149	2.94518	0.478048	0.00322764	0.0694346
Dendritic_cells	MRPS18C	2.94386	1.00016	0.00324151	0.0696883
Dendritic_cells	CTBP1	2.94234	0.893407	0.00325743	0.0699856
Dendritic_cells	TMEM165	2.94139	0.628383	0.00326741	0.0701552
Dendritic_cells	METTL7A	2.94092	1.32544	0.00327242	0.0702177
Dendritic_cells	CPVL	2.9376	0.762582	0.00330763	0.0708827
Dendritic_cells	OSCAR	2.93694	1.14519	0.00331472	0.0709891
Dendritic_cells	BCL7C	2.93599	0.60847	0.00332486	0.071161
Dendritic_cells	ATF5	2.93542	1.15673	0.00333096	0.0712461
Dendritic_cells	OGFRL1	2.93258	0.628471	0.00336162	0.0718559
Dendritic_cells	AOAH	2.93163	0.795169	0.00337189	0.0720058
Dendritic_cells	COPB2	2.93153	1.25718	0.00337292	0.0720058
Dendritic_cells	EEA1	2.92973	1.9214	0.00339253	0.0723783
Dendritic_cells	CHCHD7	2.92585	0.550933	0.0034352	0.073149
Dendritic_cells	OGDH	2.92528	2.03548	0.00344148	0.0732363
Dendritic_cells	MRPL36	2.92395	1.1207	0.00345619	0.0735026
Dendritic_cells	TNFRSF1B	2.92111	0.387452	0.00348789	0.074081
Dendritic_cells	DGCR6L	2.92092	1.01522	0.00349001	0.074081
Dendritic_cells	CHCHD3	2.92063	1.43499	0.0034932	0.0741017
Dendritic_cells	MRPS35	2.92007	0.536483	0.00349958	0.0741902
Dendritic_cells	KYNU	2.91722	1.00351	0.00353164	0.0747754
Dendritic_cells	FAM207A	2.91552	1.10859	0.00355101	0.0750661
Dendritic_cells	RAB7A	2.91542	0.38955	0.00355209	0.0750661
Dendritic_cells	SLC25A24	2.91163	0.515238	0.00359549	0.0758399
Dendritic_cells	FLII	2.90831	0.84529	0.00363385	0.0766009
Dendritic_cells	PSMC4	2.90613	0.75952	0.00365927	0.0770398
Dendritic_cells	MRPL3	2.90338	0.833698	0.00369154	0.0775247
Dendritic_cells	STX10	2.90206	0.88331	0.00370721	0.0778051
Dendritic_cells	VPS35	2.90111	0.65586	0.00371845	0.077992
Dendritic_cells	GNAQ	2.89902	0.677316	0.00374327	0.0784635
Dendritic_cells	PRDX4	2.89372	0.596953	0.00380713	0.0797523
Dendritic_cells	MRPL54	2.89192	0.396215	0.00382902	0.0800109
Dendritic_cells	PEPD	2.89059	0.677096	0.00384522	0.0802995
Dendritic_cells	BTK	2.88822	1.32709	0.00387431	0.0808566
Dendritic_cells	GTF2H5	2.88727	0.756491	0.003886	0.0809998
Dendritic_cells	EXOSC1	2.88651	1.21303	0.00389537	0.0811448
Dendritic_cells	LLPH	2.88613	0.427577	0.00390007	0.0811921
Dendritic_cells	DNAJC7	2.88528	0.449806	0.00391065	0.0813605
Dendritic_cells	URM1	2.88509	0.915602	0.00391301	0.0813605
Dendritic_cells	COLGALT1	2.88329	0.93931	0.00393545	0.0817765
Dendritic_cells	CD40	2.8777	1.72571	0.00400589	0.0831371
Dendritic_cells	IL15RA	2.87599	1.65411	0.00402761	0.0834844
Dendritic_cells	HPS3	2.87267	1.81603	0.00407014	0.0843139
Dendritic_cells	NCSTN	2.87144	1.20222	0.00408604	0.0845389
Dendritic_cells	HMGB2	2.87106	0.347214	0.00409094	0.0845882
Dendritic_cells	UROD	2.87021	1.37262	0.004102	0.0847645
Dendritic_cells	GZMB	2.86642	0.989455	0.00415145	0.0857336
Dendritic_cells	AUP1	2.86102	0.504983	0.00422286	0.0870475
Dendritic_cells	RABIF	2.85599	0.874171	0.00429025	0.0883824
Dendritic_cells	JAK2	2.854	1.57146	0.00431723	0.0888835
Dendritic_cells	SIDT2	2.85201	1.16269	0.00434435	0.0893323
Dendritic_cells	TTC1	2.84993	1.01849	0.00437294	0.0898649
Dendritic_cells	IGLC2	2.84945	2.35307	0.00437946	0.0899438
Dendritic_cells	ADCY7	2.84291	1.32199	0.00447034	0.0915859
Dendritic_cells	CCZ1B	2.84007	1.49046	0.00451038	0.0923499
Dendritic_cells	ECHDC1	2.83495	1.16916	0.00458328	0.0937852
Dendritic_cells	MSRB1	2.83372	0.78795	0.00460099	0.0940902
Dendritic_cells	TUBA1A	2.83258	0.296793	0.00461739	0.094368
Dendritic_cells	FOXN2	2.83201	0.563622	0.00462561	0.0944784
Dendritic_cells	CHMP1B	2.8267	0.495564	0.00470297	0.0960001
Dendritic_cells	CREG1	2.82386	0.502485	0.0047449	0.0967954
Dendritic_cells	C7orf50	2.82367	0.60138	0.0047477	0.0967954
Dendritic_cells	SMAP1	2.82329	0.64491	0.00475332	0.0968511
Dendritic_cells	CANX	2.81941	0.36144	0.00481126	0.0978821
Dendritic_cells	MAP3K13	2.81467	1.16858	0.00488278	0.0991875
Dendritic_cells	CUL1	2.81201	1.28237	0.00492325	0.0999491
Dendritic_cells	GNPDA1	2.81154	1.5729	0.00493051	0.100036
Dendritic_cells	PLXNB2	2.80926	0.991391	0.00496548	0.100624
Dendritic_cells	TMEM30A	2.80699	0.620369	0.00500068	0.101215
Dendritic_cells	APBB1IP	2.805	0.635571	0.00503167	0.101719
Dendritic_cells	BAZ1A	2.80329	0.526247	0.00505837	0.102197
Dendritic_cells	IRF9	2.80102	1.32456	0.00509416	0.102795
Dendritic_cells	TFEC	2.80083	1.87943	0.00509716	0.102795
Dendritic_cells	CD38	2.79912	1.56567	0.00512417	0.103278
Dendritic_cells	BCL2	2.79666	0.969839	0.00516341	0.104006
Dendritic_cells	DUSP22	2.79599	0.864198	0.00517402	0.104157
Dendritic_cells	CD1D	2.79552	1.25093	0.00518161	0.104246
Dendritic_cells	PIN4	2.79533	1.09684	0.00518465	0.104246
Dendritic_cells	ARHGAP1	2.79211	1.28854	0.00523657	0.105164
Dendritic_cells	CCM2	2.79154	0.752996	0.00524579	0.105286
Dendritic_cells	ZSWIM7	2.78974	0.710358	0.00527505	0.105684
Dendritic_cells	DSC2	2.77694	1.65222	0.00548727	0.109739
Dendritic_cells	DCAF7	2.77258	1.43973	0.00556132	0.111154
Dendritic_cells	NDUFS5	2.77126	0.279062	0.00558404	0.111507
Dendritic_cells	RUFY1	2.77116	1.14777	0.00558567	0.111507
Dendritic_cells	KXD1	2.77069	0.691524	0.0055938	0.111568
Dendritic_cells	PLEK	2.7705	0.329938	0.00559706	0.111568
Dendritic_cells	MITD1	2.7704	1.89575	0.00559869	0.111568
Dendritic_cells	PARP10	2.77012	2.20286	0.00560358	0.111599
Dendritic_cells	AAMP	2.76917	1.31892	0.00561991	0.111854
Dendritic_cells	SLC39A1	2.76889	1.39879	0.00562481	0.111854
Dendritic_cells	CXCL10	2.76879	27.7637	0.00562645	0.111854
Dendritic_cells	PRDX2	2.76652	0.707292	0.00566585	0.112505
Dendritic_cells	PACS1	2.75875	0.81909	0.00580237	0.114876
Dendritic_cells	LAIR2	2.75875	1.83026	0.00580237	0.114876
Dendritic_cells	C8orf82	2.75732	1.90501	0.00582767	0.115309
Dendritic_cells	HOPX	2.75647	1.01164	0.00584289	0.115542
Dendritic_cells	MICU1	2.74766	0.927304	0.0060023	0.118624
Dendritic_cells	COX17	2.74491	0.371311	0.0060528	0.119481
Dendritic_cells	CLPP	2.74396	0.63365	0.00607031	0.119756
Dendritic_cells	CD300E	2.74216	0.645268	0.00610369	0.120344
Dendritic_cells	CSNK2B	2.74168	0.363274	0.0061125	0.120447
Dendritic_cells	CSRP1	2.74007	0.837612	0.00614255	0.120968
Dendritic_cells	PPP1R7	2.73884	0.530548	0.00616562	0.121351
Dendritic_cells	GLOD4	2.73429	0.956634	0.00625147	0.122897
Dendritic_cells	CEBPG	2.73012	0.500489	0.00633111	0.124317
Dendritic_cells	SSRP1	2.72955	1.06369	0.00634204	0.124458
Dendritic_cells	SUCLG2	2.72756	1.45931	0.00638043	0.125101
Dendritic_cells	NUDT5	2.72747	1.10682	0.00638226	0.125101
Dendritic_cells	HRH2	2.72595	0.546628	0.00641166	0.125603
Dendritic_cells	SEPT2	2.72576	0.369724	0.00641535	0.125603
Dendritic_cells	MPG	2.72519	0.557902	0.00642641	0.125672
Dendritic_cells	ADPGK	2.725	0.499886	0.0064301	0.125672
Dendritic_cells	TTYH3	2.72282	0.746245	0.00647268	0.12643
Dendritic_cells	CUEDC2	2.72026	0.800974	0.00652299	0.127265
Dendritic_cells	GTF2A2	2.71657	0.409821	0.00659628	0.12847
Dendritic_cells	ETFA	2.716	0.651844	0.00660763	0.128617
Dendritic_cells	TBC1D22A	2.7142	1.68592	0.00664366	0.129243
Dendritic_cells	LILRA1	2.71173	0.534818	0.00669325	0.130132
Dendritic_cells	LAGE3	2.7105	1.15135	0.00671817	0.130541
Dendritic_cells	PSMB1	2.70889	0.287895	0.00675088	0.131101
Dendritic_cells	NPTN	2.70756	0.708938	0.00677793	0.131511
Dendritic_cells	PTPN18	2.70747	0.574267	0.00677986	0.131511
Dendritic_cells	TRIM14	2.70699	2.71248	0.00678955	0.131623
Dendritic_cells	ENY2	2.70567	0.332533	0.00681674	0.132074
Dendritic_cells	VPS41	2.70491	1.83648	0.00683232	0.132299
Dendritic_cells	CHST11	2.70339	0.536022	0.00686357	0.132828
Dendritic_cells	NXT1	2.69733	0.472677	0.00698988	0.135116
Dendritic_cells	IFITM1	2.69524	0.517259	0.00703378	0.135886
Dendritic_cells	NQO2	2.69496	0.54066	0.00703978	0.135924
Dendritic_cells	ERP44	2.69382	0.425353	0.00706385	0.13631
Dendritic_cells	TBC1D5	2.69126	1.26019	0.00711827	0.137281
Dendritic_cells	NAGK	2.68709	1.29609	0.00720776	0.138848
Dendritic_cells	ACOT9	2.68586	0.779624	0.0072344	0.139281
Dendritic_cells	NELFE	2.68311	0.601824	0.00729413	0.14031
Dendritic_cells	TSPAN33	2.68301	1.16696	0.0072962	0.14031
Dendritic_cells	KDM1B	2.68263	1.18407	0.00730447	0.140388
Dendritic_cells	LGALS2	2.68027	3.09764	0.00735638	0.141304
Dendritic_cells	IL13RA1	2.67837	0.827966	0.00739815	0.141944
Dendritic_cells	CNP	2.67609	1.76049	0.00744856	0.142707
Dendritic_cells	PRMT1	2.676	0.777107	0.00745066	0.142707
Dendritic_cells	CDYL	2.67467	0.899225	0.00748022	0.14315
Dendritic_cells	HAX1	2.67249	0.594954	0.00752899	0.143797
Dendritic_cells	STX7	2.6706	0.789491	0.00757164	0.144365
Dendritic_cells	FAM20A	2.6706	1.23322	0.00757164	0.144365
Dendritic_cells	NCF1	2.6706	0.479711	0.00757164	0.144365
Dendritic_cells	BLOC1S1	2.66965	0.253555	0.00759305	0.144608
Dendritic_cells	FAM204A	2.66861	0.40497	0.00761665	0.144976
Dendritic_cells	SHISA5	2.66529	0.743422	0.00769221	0.146165
Dendritic_cells	CDKN2D	2.66406	0.269697	0.00772044	0.146618
Dendritic_cells	G6PC3	2.65875	2.04693	0.00784312	0.148696
Dendritic_cells	FAM162A	2.65638	0.799683	0.00789846	0.149575
Dendritic_cells	DHPS	2.65619	0.867411	0.0079029	0.149575
Dendritic_cells	TINF2	2.65619	0.765532	0.0079029	0.149575
Dendritic_cells	PHACTR2	2.65477	0.770293	0.00793628	0.150122
Dendritic_cells	RAB13	2.65088	0.546974	0.00802817	0.15169
Dendritic_cells	RCSD1	2.6505	0.578768	0.00803719	0.151774
Dendritic_cells	CDKN1C	2.64728	1.93314	0.00811419	0.153056
Dendritic_cells	TMEM9B	2.64501	0.479471	0.00816895	0.154002
Dendritic_cells	RSAD2	2.64482	26.6315	0.00817352	0.154002
Dendritic_cells	TYW3	2.64434	0.891772	0.00818498	0.154131
Dendritic_cells	MYO1F	2.64339	0.382851	0.00820793	0.154477
Dendritic_cells	DDX18	2.64226	0.426283	0.00823555	0.15491
Dendritic_cells	MPV17	2.64188	1.59617	0.00824477	0.154996
Dendritic_cells	CYB561D2	2.6414	1.12804	0.00825631	0.155126
Dendritic_cells	DPP3	2.6397	1.90583	0.00829799	0.155735
Dendritic_cells	SUSD1	2.63856	1.2895	0.00832588	0.156171
Dendritic_cells	ZFAND2B	2.63837	0.880196	0.00833053	0.156171
Dendritic_cells	REPIN1	2.6379	1.37919	0.00834218	0.156302
Dendritic_cells	ORMDL2	2.63704	0.613661	0.00836319	0.156608
Dendritic_cells	SNAPIN	2.636	1.75705	0.00838893	0.157002
Dendritic_cells	EAF2	2.63022	1.30522	0.00853296	0.159342
Dendritic_cells	TMEM248	2.62444	0.661588	0.0086792	0.161983
Dendritic_cells	NUDT2	2.62359	1.74136	0.00870097	0.162299
Dendritic_cells	LY96	2.62112	0.490667	0.00876412	0.163295
Dendritic_cells	TP53TG1	2.6196	1.34479	0.00880319	0.163932
Dendritic_cells	BABAM2	2.61619	1.25661	0.00889165	0.165304
Dendritic_cells	DIAPH1	2.61543	0.627697	0.00891142	0.16558
Dendritic_cells	TIMMDC1	2.6087	1.62692	0.00908857	0.168498
Dendritic_cells	CYB5A	2.60586	1.11746	0.00916437	0.169715
Dendritic_cells	RNF181	2.60472	0.349234	0.00919485	0.170186
Dendritic_cells	TM9SF2	2.60415	0.428349	0.00921012	0.170281
Dendritic_cells	CD83	2.60397	0.671845	0.00921521	0.170281
Dendritic_cells	MRPL28	2.59705	0.535513	0.00940293	0.173177
Dendritic_cells	P2RX4	2.59335	0.53986	0.00950461	0.174666
Dendritic_cells	RPS6KA4	2.59136	1.25569	0.00955977	0.175584
Dendritic_cells	MVB12A	2.59051	1.39227	0.0095835	0.175827
Dendritic_cells	CARD8	2.58871	1.50888	0.00963376	0.176652
Dendritic_cells	TMEM59	2.58785	0.307813	0.00965764	0.176993
Dendritic_cells	TMEM170B	2.58416	0.767769	0.00976178	0.178804
Dendritic_cells	PRF1	2.58378	0.968342	0.00977251	0.178903
Dendritic_cells	AP2A1	2.5816	0.64874	0.00983445	0.179841
Dendritic_cells	PML	2.58093	1.21757	0.00985337	0.180088
Dendritic_cells	BISPR	2.57942	3.2589	0.00989674	0.180783
Dendritic_cells	FOXN3	2.57743	0.344152	0.00995392	0.181728
Dendritic_cells	CCT3	2.57259	0.497423	0.010094	0.183885
Dendritic_cells	SRP54	2.57155	0.850043	0.0101245	0.18434
Dendritic_cells	ERI3	2.57127	1.72607	0.0101328	0.184391
Dendritic_cells	CCZ1	2.57108	0.621108	0.0101383	0.184392
Dendritic_cells	PAG1	2.56378	0.441817	0.010354	0.187907
Dendritic_cells	CAPN1	2.56311	0.738149	0.0103738	0.188165
Dendritic_cells	MRPL10	2.56245	0.976201	0.0103936	0.188423
Dendritic_cells	PTRHD1	2.55904	0.516605	0.0104962	0.189974
Dendritic_cells	RFTN1	2.55866	1.13334	0.0105077	0.190079
Dendritic_cells	HNRNPH1	2.55828	0.275216	0.0105191	0.190184
Dendritic_cells	SERPING1	2.55781	4.76723	0.0105335	0.190341
Dendritic_cells	SLC24A4	2.55762	2.86131	0.0105392	0.190342
Dendritic_cells	NDUFA6	2.55743	0.354495	0.010545	0.190343
Dendritic_cells	PPM1F	2.55676	0.871778	0.0105651	0.190604
Dendritic_cells	PKN1	2.55401	0.391163	0.0106489	0.192012
Dendritic_cells	MEF2A	2.5524	0.53929	0.0106983	0.192747
Dendritic_cells	OSGEP	2.55231	1.29808	0.0107012	0.192747
Dendritic_cells	TMC8	2.54928	1.05977	0.0107947	0.194223
Dendritic_cells	ATG12	2.54558	0.479849	0.0109097	0.196187
Dendritic_cells	NDUFA10	2.5434	0.487298	0.010978	0.197309
Dendritic_cells	SNRPF	2.5415	0.279749	0.0110377	0.198064
Dendritic_cells	PSMC1	2.5415	0.391434	0.0110377	0.198064
Dendritic_cells	JAZF1	2.54056	1.35472	0.0110677	0.198496
Dendritic_cells	CCDC90B	2.53875	1.03145	0.0111248	0.199414
Dendritic_cells	EIF3G	2.53686	0.276458	0.0111852	0.200283
Dendritic_cells	ALDH16A1	2.53572	1.64649	0.0112216	0.200827
Dendritic_cells	CCT6A	2.53458	0.455846	0.0112581	0.201373
Dendritic_cells	WDR61	2.53297	1.09899	0.01131	0.202193
Dendritic_cells	IL15	2.53278	1.91168	0.0113161	0.202194
Dendritic_cells	STK38	2.53221	1.14645	0.0113345	0.202415
Dendritic_cells	RPAP3	2.53155	1.65025	0.0113559	0.202582
Dendritic_cells	HSPA4	2.53079	0.730525	0.0113805	0.202913
Dendritic_cells	CBX1	2.52975	1.41111	0.0114144	0.203409
Dendritic_cells	RING1	2.52804	1.5031	0.01147	0.204183
Dendritic_cells	ARHGEF3	2.52368	1.32666	0.0116132	0.206513
Dendritic_cells	CXCL9	2.52084	28.2621	0.0117075	0.207859
Dendritic_cells	SSB	2.5198	0.421815	0.0117422	0.208255
Dendritic_cells	UROS	2.51553	0.886682	0.0118853	0.210458
Dendritic_cells	PPM1M	2.51307	1.06345	0.0119686	0.211822
Dendritic_cells	CASP4	2.51117	0.454675	0.0120331	0.212739
Dendritic_cells	NDUFAF8	2.5107	0.429	0.0120492	0.212912
Dendritic_cells	PLD3	2.50833	0.952267	0.0121304	0.213895
Dendritic_cells	TRAFD1	2.50795	1.28709	0.0121434	0.214012
Dendritic_cells	STOML2	2.50757	0.635494	0.0121564	0.214017
Dendritic_cells	RASSF3	2.50662	0.886297	0.0121891	0.214479
Dendritic_cells	UBE2S	2.50605	0.586503	0.0122087	0.214711
Dendritic_cells	CCND3	2.50255	0.359881	0.0123303	0.216623
Dendritic_cells	UBE2I	2.50226	0.302847	0.0123402	0.216684
Dendritic_cells	CREBRF	2.50151	0.394907	0.0123667	0.217035
Dendritic_cells	CTNNBIP1	2.50132	1.49059	0.0123733	0.217037
Dendritic_cells	SFT2D1	2.49828	0.489346	0.0124797	0.218789
Dendritic_cells	RPL26L1	2.49762	0.827653	0.0125031	0.219084
Dendritic_cells	IMPDH1	2.49468	0.425692	0.0126071	0.220676
Dendritic_cells	GFER	2.49411	1.13669	0.0126273	0.220799
Dendritic_cells	VKORC1	2.49411	0.860267	0.0126273	0.220799
Dendritic_cells	WAC-AS1	2.49392	0.700093	0.012634	0.220802
Dendritic_cells	DOCK5	2.4926	0.975311	0.0126813	0.221398
Dendritic_cells	TMEM14C	2.49241	0.710446	0.0126881	0.221401
Dendritic_cells	PARL	2.49051	0.552639	0.012756	0.222358
Dendritic_cells	FAM192A	2.49032	1.14184	0.0127628	0.222358
Dendritic_cells	TIMM50	2.4888	1.42048	0.0128174	0.222961
Dendritic_cells	RNASET2	2.4888	0.290868	0.0128174	0.222961
Dendritic_cells	RPN1	2.48805	0.426576	0.0128447	0.223321
Dendritic_cells	CDC42SE2	2.48672	0.281858	0.0128927	0.224039
Dendritic_cells	ATP6V1C1	2.48539	1.55199	0.0129409	0.22476
Dendritic_cells	UBXN1	2.48312	0.324028	0.0130238	0.2255
Dendritic_cells	DNPEP	2.48293	0.941442	0.0130308	0.225503
Dendritic_cells	HSPD1	2.48217	0.476435	0.0130585	0.225867
Dendritic_cells	DDX60L	2.47895	1.16147	0.0131771	0.227801
Dendritic_cells	TMEM126A	2.47771	0.571847	0.0132227	0.228353
Dendritic_cells	GTF2E2	2.4762	1.36059	0.013279	0.229208
Dendritic_cells	GMPR2	2.47269	1.26706	0.01341	0.23135
Dendritic_cells	SDHC	2.46918	0.523436	0.0135422	0.23327
Dendritic_cells	ARAP2	2.4689	0.645148	0.0135529	0.233336
Dendritic_cells	BABAM1	2.46814	0.773913	0.0135817	0.233471
Dendritic_cells	CLSTN1	2.46729	1.1655	0.0136141	0.233908
Dendritic_cells	RAB11A	2.46644	0.481856	0.0136465	0.234346
Dendritic_cells	RTRAF	2.46625	0.278572	0.0136538	0.23435
Dendritic_cells	ATP2B4	2.46587	1.64412	0.0136682	0.234478
Dendritic_cells	BSG	2.46539	0.399491	0.0136863	0.234668
Dendritic_cells	GMIP	2.46331	0.768301	0.0137662	0.235917
Dendritic_cells	OCEL1	2.46227	1.45725	0.0138063	0.236363
Dendritic_cells	HDAC4	2.46208	2.19985	0.0138136	0.236367
Dendritic_cells	CD2	2.46151	0.861725	0.0138355	0.236621
Dendritic_cells	GNAI3	2.46075	0.343916	0.0138648	0.237001
Dendritic_cells	UCHL3	2.46056	0.635485	0.0138721	0.237006
Dendritic_cells	UTS2	2.45885	25.8569	0.0139382	0.237955
Dendritic_cells	TUBA1C	2.45876	0.67436	0.0139419	0.237955
Dendritic_cells	PTS	2.45762	0.579863	0.0139861	0.238467
Dendritic_cells	SURF1	2.45677	0.492337	0.0140193	0.238791
Dendritic_cells	C3AR1	2.45572	0.678116	0.0140601	0.239247
Dendritic_cells	CISD2	2.45554	0.636095	0.0140675	0.239247
Dendritic_cells	MYCBP	2.45487	1.80818	0.0140935	0.239514
Dendritic_cells	ZFX	2.45468	0.594566	0.0141009	0.239514
Dendritic_cells	ZMIZ2	2.45459	1.70564	0.0141046	0.239514
Dendritic_cells	ACAT2	2.45212	1.44407	0.0142016	0.240674
Dendritic_cells	ALG13	2.45212	0.63337	0.0142016	0.240674
Dendritic_cells	NDUFV1	2.45146	0.7033	0.0142278	0.240996
Dendritic_cells	CAMTA1	2.44994	0.401805	0.0142879	0.241769
Dendritic_cells	PGM2	2.44918	1.61832	0.014318	0.242157
Dendritic_cells	NUCB1	2.44729	0.383507	0.0143935	0.243189
Dendritic_cells	TRIM28	2.44672	0.839372	0.0144163	0.24345
Dendritic_cells	TNIP2	2.44416	0.390323	0.0145189	0.245061
Dendritic_cells	LMO4	2.44388	0.457369	0.0145304	0.245131
Dendritic_cells	PLA2G16	2.44369	1.18286	0.014538	0.245136
Dendritic_cells	APOBEC3G	2.44084	1.24609	0.014653	0.246703
Dendritic_cells	PAPSS1	2.43364	1.08501	0.0149478	0.251037
Dendritic_cells	ACP1	2.43326	0.381188	0.0149635	0.251048
Dendritic_cells	RCBTB2	2.4326	1.87035	0.0149909	0.251257
Dendritic_cells	RXRA	2.43127	0.70504	0.015046	0.251994
Dendritic_cells	PLXND1	2.43118	1.16195	0.0150499	0.251994
Dendritic_cells	RPS6KB2	2.43099	0.664227	0.0150578	0.252
Dendritic_cells	TSEN15	2.42824	1.32039	0.0151724	0.253665
Dendritic_cells	HIGD1A	2.42795	0.650868	0.0151843	0.253737
Dendritic_cells	ATP11A	2.42757	0.8554	0.0152002	0.253876
Dendritic_cells	CSF2RB	2.4234	0.859448	0.0153758	0.256299
Dendritic_cells	DYNC1I2	2.4217	0.9785	0.0154482	0.257378
Dendritic_cells	MRPS23	2.42141	0.705244	0.0154603	0.257451
Dendritic_cells	GABARAP	2.41753	0.477795	0.0156264	0.260088
Dendritic_cells	DCTPP1	2.41677	1.15077	0.0156589	0.260501
Dendritic_cells	SELENOS	2.41639	0.366055	0.0156753	0.260514
Dendritic_cells	NADK	2.4162	0.811445	0.0156834	0.26052
Dendritic_cells	TRBC2	2.41478	0.698691	0.0157448	0.261219
Dendritic_cells	COA6	2.41468	0.763038	0.0157489	0.261219
Dendritic_cells	PDIA3	2.41269	0.303048	0.0158351	0.26252
Dendritic_cells	SLC39A8	2.41194	0.499802	0.0158681	0.262807
Dendritic_cells	POLR2A	2.41194	0.425357	0.0158681	0.262807
Dendritic_cells	AKNA	2.4089	0.629621	0.0160006	0.26487
Dendritic_cells	COMMD10	2.40596	1.45942	0.0161299	0.266879
Dendritic_cells	HEXIM1	2.4016	0.643409	0.0163234	0.269283
Dendritic_cells	ATP11C	2.40104	1.93548	0.0163488	0.26957
Dendritic_cells	NRIP1	2.39668	0.342791	0.0165446	0.27253
Dendritic_cells	PUF60	2.39535	0.552369	0.0166046	0.272983
Dendritic_cells	SMIM30	2.39487	1.34498	0.0166261	0.273202
Dendritic_cells	KBTBD2	2.39364	0.627644	0.016682	0.273987
Dendritic_cells	TIMM17B	2.39288	0.655803	0.0167165	0.274419
Dendritic_cells	RAB29	2.39175	1.05514	0.0167684	0.275136
Dendritic_cells	TPMT	2.3908	0.757687	0.0168118	0.275713
Dendritic_cells	ECI1	2.389	1.27972	0.0168944	0.276797
Dendritic_cells	ARRB1	2.38852	1.40065	0.0169162	0.277019
Dendritic_cells	FLVCR2	2.38786	0.901122	0.0169468	0.277384
Dendritic_cells	HDAC9	2.38521	2.34612	0.0170695	0.279121
Dendritic_cells	GPR65	2.38303	0.477398	0.017171	0.280506
Dendritic_cells	HSD17B11	2.38217	0.543978	0.0172108	0.280883
Dendritic_cells	ERGIC1	2.38151	0.395396	0.0172418	0.281253
Dendritic_cells	TRBC1	2.38113	1.10026	0.0172596	0.281406
Dendritic_cells	TNFAIP8	2.37658	0.823632	0.0174739	0.284209
Dendritic_cells	BTN3A2	2.37431	1.65964	0.0175819	0.285551
Dendritic_cells	MYADM	2.3726	0.269345	0.0176634	0.286596
Dendritic_cells	DCPS	2.37127	1.41928	0.0177269	0.287488
Dendritic_cells	LINC00877	2.36947	1.72851	0.0178135	0.288613
Dendritic_cells	ARHGAP27	2.36805	0.738696	0.0178821	0.289519
Dendritic_cells	ATP5PB	2.36748	0.284731	0.0179096	0.28975
Dendritic_cells	CX3CR1	2.36578	3.19825	0.0179923	0.290948
Dendritic_cells	ACAP2	2.3654	0.358123	0.0180107	0.291106
Dendritic_cells	SMIM20	2.36085	0.85356	0.0182332	0.294135
Dendritic_cells	PEA15	2.35895	0.736476	0.0183266	0.295433
Dendritic_cells	TMEM18	2.35886	0.737852	0.0183313	0.295433
Dendritic_cells	SF3B2	2.35838	0.285728	0.0183547	0.295668
Dendritic_cells	IL10RA	2.35687	0.358907	0.0184299	0.296736
Dendritic_cells	RNF141	2.35668	0.557986	0.0184393	0.296745
Dendritic_cells	LAMP3	2.35554	27.5009	0.0184958	0.297512
Dendritic_cells	CMPK1	2.35421	0.354974	0.018562	0.298223
Dendritic_cells	HERC5	2.35412	0.671228	0.0185667	0.298223
Dendritic_cells	SMIM37	2.34995	0.937782	0.0187761	0.301297
Dendritic_cells	VRK2	2.34511	1.1281	0.0190213	0.304872
Dendritic_cells	FDFT1	2.34502	0.512206	0.0190261	0.304872
Dendritic_cells	METTL23	2.34246	1.05907	0.0191571	0.306825
Dendritic_cells	GK	2.34218	1.37422	0.0191717	0.306912
Dendritic_cells	PREX1	2.34037	0.403395	0.0192644	0.308102
Dendritic_cells	DNAJC10	2.33782	0.815943	0.0193968	0.310072
Dendritic_cells	ZNF511	2.33706	0.535636	0.0194362	0.310554
Dendritic_cells	TMEM109	2.33687	1.05855	0.0194461	0.310563
Dendritic_cells	ITGB2-AS1	2.33459	1.29258	0.0195647	0.312309
Dendritic_cells	SMARCA5	2.33184	0.485888	0.0197089	0.314461
Dendritic_cells	CTBS	2.33156	0.465554	0.0197239	0.31455
Dendritic_cells	UGP2	2.33118	0.64502	0.0197438	0.314719
Dendritic_cells	FRAT2	2.32654	0.755429	0.01999	0.318189
Dendritic_cells	GAPT	2.32502	1.52741	0.0200709	0.319023
Dendritic_cells	PLPBP	2.31895	1.25018	0.0203976	0.323908
Dendritic_cells	STK11	2.31668	1.21662	0.0205212	0.325718
Dendritic_cells	PFDN1	2.31535	0.39023	0.0205937	0.326641
Dendritic_cells	WBP1L	2.31421	2.44796	0.020656	0.327082
Dendritic_cells	STK4	2.31184	0.285527	0.0207862	0.328834
Dendritic_cells	GGCT	2.31061	1.05281	0.0208543	0.329755
Dendritic_cells	EXOC7	2.31004	1.20158	0.0208857	0.330097
Dendritic_cells	CUX1	2.30976	0.526844	0.0209015	0.33019
Dendritic_cells	SKAP1	2.30853	1.46332	0.0209698	0.331114
Dendritic_cells	SLC16A7	2.30512	0.769415	0.0211601	0.333961
Dendritic_cells	LYAR	2.30436	0.6303	0.0212026	0.334244
Dendritic_cells	DTX3L	2.30284	1.03838	0.0212878	0.335188
Dendritic_cells	ZBP1	2.3	1.06557	0.0214484	0.337558
Dendritic_cells	HAGH	2.29545	1.10414	0.0217075	0.340932
Dendritic_cells	DPH3	2.29545	0.595932	0.0217075	0.340932
Dendritic_cells	C1QBP	2.29516	0.298491	0.0217238	0.340932
Dendritic_cells	CFP	2.29213	0.354202	0.0218981	0.343508
Dendritic_cells	IRF3	2.28881	0.741355	0.0220902	0.346197
Dendritic_cells	AC004687.1	2.28711	0.575713	0.0221896	0.347592
Dendritic_cells	WDR46	2.28597	1.725	0.0222561	0.34847
Dendritic_cells	POLR1D	2.28568	0.286229	0.0222727	0.348493
Dendritic_cells	NR4A1	2.28559	1.38419	0.0222783	0.348493
Dendritic_cells	PCSK7	2.28474	0.430414	0.0223283	0.349112
Dendritic_cells	STOM	2.28388	0.345497	0.0223784	0.349732
Dendritic_cells	NARS	2.28341	0.59896	0.0224062	0.349766
Dendritic_cells	ZNF503	2.28332	0.672867	0.0224118	0.349766
Dendritic_cells	NSMCE4A	2.28332	0.813953	0.0224118	0.349766
Dendritic_cells	HPCAL1	2.28284	1.0198	0.0224397	0.350039
Dendritic_cells	FBXW5	2.28161	0.446599	0.0225124	0.350847
Dendritic_cells	ACO2	2.28057	0.630453	0.0225741	0.351481
Dendritic_cells	DTYMK	2.28028	1.40176	0.022591	0.35158
Dendritic_cells	CCDC25	2.27848	0.573173	0.0226979	0.353081
Dendritic_cells	EPB41L3	2.2781	0.782984	0.0227205	0.353268
Dendritic_cells	ARHGAP9	2.27744	0.530634	0.02276	0.353719
Dendritic_cells	MAN1A1	2.2691	0.637526	0.0232624	0.361024
Dendritic_cells	SFT2D2	2.26597	0.360581	0.0234532	0.36365
Dendritic_cells	COPS7A	2.26493	1.23801	0.0235171	0.364472
Dendritic_cells	LGALS3	2.26388	0.306816	0.0235812	0.365296
Dendritic_cells	ANXA2R	2.26313	1.40985	0.0236279	0.36585
Dendritic_cells	AKR7A2	2.26114	0.961727	0.0237508	0.367415
Dendritic_cells	TSTA3	2.26	0.916113	0.0238213	0.368336
Dendritic_cells	RALA	2.25564	0.885372	0.0240933	0.372197
Dendritic_cells	NACC2	2.25507	0.925067	0.0241289	0.372577
Dendritic_cells	PPP2R1A	2.25422	0.554707	0.0241825	0.373152
Dendritic_cells	NCOR2	2.25242	0.484468	0.024296	0.374466
Dendritic_cells	AC020916.1	2.25242	0.553014	0.024296	0.374466
Dendritic_cells	COMTD1	2.25052	1.38684	0.0244159	0.376142
Dendritic_cells	CD79B	2.24844	0.816168	0.0245485	0.377849
Dendritic_cells	ZDHHC24	2.24825	0.833672	0.0245605	0.377849
Dendritic_cells	HCST	2.24749	0.260026	0.0246089	0.37842
Dendritic_cells	EFTUD2	2.24654	0.606149	0.0246695	0.379003
Dendritic_cells	ST20	2.24436	1.10378	0.0248093	0.380628
Dendritic_cells	XPO1	2.24275	0.558529	0.0249131	0.381697
Dendritic_cells	BOP1	2.24218	1.84282	0.0249498	0.382085
Dendritic_cells	BCCIP	2.24038	0.628696	0.0250663	0.383439
Dendritic_cells	EIPR1	2.2382	2.55005	0.0252081	0.384986
Dendritic_cells	CCDC167	2.23772	0.962584	0.025239	0.385283
Dendritic_cells	LYL1	2.23441	0.988806	0.0254563	0.388423
Dendritic_cells	BCL6	2.23251	0.387067	0.0255812	0.389973
Dendritic_cells	FLYWCH2	2.23156	1.61698	0.0256438	0.390573
Dendritic_cells	CNOT9	2.23137	0.937864	0.0256563	0.390587
Dendritic_cells	FUNDC2	2.22891	0.405019	0.0258199	0.392898
Dendritic_cells	SNRPG	2.22844	0.289798	0.0258514	0.3932
Dendritic_cells	CLPTM1	2.2272	0.83123	0.0259336	0.394271
Dendritic_cells	GLUD1	2.22559	0.4972	0.0260415	0.395731
Dendritic_cells	SULT1B1	2.22531	1.36146	0.0260606	0.395842
Dendritic_cells	CASC4	2.22284	0.572373	0.0262263	0.397736
Dendritic_cells	REC8	2.22209	1.58784	0.0262775	0.398056
Dendritic_cells	RNPEPL1	2.22209	0.331211	0.0262775	0.398056
Dendritic_cells	BCAP29	2.22171	0.65372	0.0263031	0.398264
Dendritic_cells	RABL6	2.22047	0.490564	0.0263866	0.399167
Dendritic_cells	GSAP	2.22047	1.48967	0.0263866	0.399167
Dendritic_cells	HLA-DOB	2.21962	2.87529	0.0264445	0.399517
Dendritic_cells	SRGAP2B	2.21962	1.67831	0.0264445	0.399517
Dendritic_cells	INTS11	2.21943	0.931682	0.0264574	0.399517
Dendritic_cells	RHOC	2.21943	0.455724	0.0264574	0.399517
Dendritic_cells	STAC3	2.21896	1.6564	0.0264896	0.399824
Dendritic_cells	SELL	2.21469	0.334555	0.0267812	0.404043
Dendritic_cells	TRAPPC3	2.21431	0.673117	0.0268072	0.404254
Dendritic_cells	ITGB1BP1	2.21251	0.499026	0.0269313	0.40576
Dendritic_cells	MCM5	2.21213	1.40196	0.0269574	0.405972
Dendritic_cells	NSD1	2.21109	0.417749	0.0270295	0.406875
Dendritic_cells	ATG16L2	2.20863	1.06718	0.0272006	0.409266
Dendritic_cells	SNRPB2	2.20768	0.289104	0.0272667	0.410076
Dendritic_cells	WDR43	2.20711	0.406282	0.0273064	0.410305
Dendritic_cells	PTPN22	2.20683	0.732315	0.0273262	0.41042
Dendritic_cells	PDK4	2.20616	0.825971	0.0273726	0.410933
Dendritic_cells	MICAL1	2.20521	0.675549	0.0274391	0.411745
Dendritic_cells	B3GAT3	2.20284	0.687899	0.0276057	0.413876
Dendritic_cells	UBL7	2.2018	1.1967	0.0276793	0.414724
Dendritic_cells	FGFBP2	2.20161	0.525734	0.0276927	0.414724
Dendritic_cells	CALCOCO2	2.20152	0.579359	0.0276994	0.414724
Dendritic_cells	CTR9	2.20133	0.617652	0.0277128	0.41474
Dendritic_cells	NDUFB6	2.19744	0.42186	0.0279889	0.418343
Dendritic_cells	ZCRB1	2.19716	0.480013	0.0280092	0.418343
Dendritic_cells	ABI3	2.19706	1.37607	0.0280159	0.418343
Dendritic_cells	GMPS	2.19394	1.08673	0.0282401	0.420753
Dendritic_cells	POLR2I	2.19337	0.353743	0.028281	0.421176
Dendritic_cells	USO1	2.19194	2.11128	0.0283835	0.422242
Dendritic_cells	ATRAID	2.19185	0.310657	0.0283903	0.422242
Dendritic_cells	VCP	2.18882	0.337426	0.0286102	0.424586
Dendritic_cells	BRI3BP	2.18872	2.64759	0.028617	0.424586
Dendritic_cells	BST1	2.18863	0.618241	0.0286239	0.424586
Dendritic_cells	LARP4B	2.18758	2.02234	0.0286999	0.425336
Dendritic_cells	ADSS	2.18711	1.14063	0.0287344	0.425661
Dendritic_cells	DPP7	2.18588	0.33965	0.0288245	0.426806
Dendritic_cells	HERPUD1	2.18512	0.287978	0.02888	0.42744
Dendritic_cells	SNX27	2.18474	0.815925	0.0289078	0.427662
Dendritic_cells	APMAP	2.18446	0.485572	0.0289287	0.427782
Dendritic_cells	MT1X	2.1836	0.638608	0.0289914	0.428332
Dendritic_cells	MRPS14	2.18285	1.54239	0.0290472	0.428967
Dendritic_cells	BECN1	2.18237	0.531879	0.0290821	0.429294
Dendritic_cells	PAIP1	2.18123	0.514944	0.0291661	0.430258
Dendritic_cells	TNF	2.18114	0.950676	0.0291731	0.430258
Dendritic_cells	LSM5	2.17924	0.392437	0.0293136	0.43214
Dendritic_cells	TPR	2.17697	0.377019	0.0294829	0.434445
Dendritic_cells	WDR77	2.17488	1.78892	0.0296388	0.436168
Dendritic_cells	HSPE1	2.1745	0.340234	0.0296673	0.436308
Dendritic_cells	DUSP6	2.17441	0.352152	0.0296744	0.436308
Dendritic_cells	UBE2E2	2.17289	0.97489	0.0297883	0.437792
Dendritic_cells	TRAF1	2.17166	2.75012	0.0298812	0.438965
Dendritic_cells	COMMD4	2.17081	0.861242	0.0299457	0.439719
Dendritic_cells	ORMDL1	2.17043	0.429645	0.0299744	0.439947
Dendritic_cells	ACAA2	2.1655	0.499947	0.0303494	0.444674
Dendritic_cells	SPINT2	2.16417	0.350736	0.030451	0.44588
Dendritic_cells	ARL16	2.16408	1.34923	0.0304583	0.44588
Dendritic_cells	KLRF1	2.1637	1.51394	0.0304874	0.446111
Dendritic_cells	CLEC2D	2.15934	0.888895	0.0308238	0.450248
Dendritic_cells	GART	2.15706	2.17462	0.0310006	0.452633
Dendritic_cells	MRPS11	2.15545	0.857405	0.0311264	0.453877
Dendritic_cells	TRAF3IP3	2.15403	1.01681	0.0312377	0.455302
Dendritic_cells	RALB	2.1527	0.551293	0.0313419	0.456424
Dendritic_cells	MAP3K1	2.15157	0.325227	0.0314314	0.457331
Dendritic_cells	FKBP5	2.15109	0.262914	0.0314688	0.457676
Dendritic_cells	BACH1	2.14996	0.278702	0.0315587	0.458387
Dendritic_cells	ZNF385A	2.1492	0.584116	0.0316187	0.45906
Dendritic_cells	CCL19	2.14891	28.319	0.0316413	0.459189
Dendritic_cells	SUGT1	2.14768	0.562304	0.0317391	0.46021
Dendritic_cells	SELENOF	2.14503	0.320921	0.0319507	0.463078
Dendritic_cells	TMEM173	2.14389	0.645579	0.0320417	0.463996
Dendritic_cells	STK32C	2.13925	2.5167	0.0324158	0.468402
Dendritic_cells	CD80	2.13849	3.00045	0.0324772	0.468684
Dendritic_cells	ESD	2.13849	0.549937	0.0324772	0.468684
Dendritic_cells	SRPK2	2.13773	0.936839	0.0325387	0.46937
Dendritic_cells	AC245297.3	2.13526	0.493893	0.0327394	0.472061
Dendritic_cells	CLECL1	2.13375	1.48114	0.0328634	0.473442
Dendritic_cells	UHMK1	2.13346	0.278614	0.0328867	0.473574
Dendritic_cells	HHEX	2.13327	0.706427	0.0329022	0.473594
Dendritic_cells	SCARB2	2.12948	0.568453	0.0332143	0.477677
Dendritic_cells	MAZ	2.12797	0.464848	0.0333399	0.479184
Dendritic_cells	DNASE2	2.12787	1.0749	0.0333477	0.479184
Dendritic_cells	CNTLN	2.12607	1.82975	0.0334974	0.480717
Dendritic_cells	RWDD4	2.12607	0.741709	0.0334974	0.480717
Dendritic_cells	ANP32E	2.12436	0.406512	0.0336397	0.482552
Dendritic_cells	UBE2E1	2.12294	0.561215	0.0337586	0.484052
Dendritic_cells	PHF5A	2.12237	0.489609	0.0338063	0.484321
Dendritic_cells	ADIPOR2	2.12048	0.938117	0.0339657	0.486189
Dendritic_cells	CLEC4A	2.12	1.16039	0.0340057	0.486554
Dendritic_cells	MIR155HG	2.11764	2.58913	0.034206	0.489003
Dendritic_cells	PTOV1	2.11451	0.909145	0.034472	0.492595
Dendritic_cells	TBC1D9B	2.11043	0.688949	0.0348212	0.49695
Dendritic_cells	CALCOCO1	2.11024	1.01951	0.0348375	0.496972
Dendritic_cells	SEMA4A	2.10996	0.659748	0.034862	0.49711
Dendritic_cells	FAF1	2.1092	1.16405	0.0349274	0.49783
Dendritic_cells	SGK3	2.10493	0.816102	0.035297	0.502245
Dendritic_cells	SP140L	2.10076	1.01575	0.0356617	0.506789
Dendritic_cells	TMEM259	2.1001	0.51457	0.03572	0.507403
Dendritic_cells	EIF4G1	2.09773	0.373437	0.0359289	0.509939
Dendritic_cells	DUS1L	2.09565	0.479373	0.0361136	0.512246
Dendritic_cells	SRM	2.09555	0.492613	0.0361221	0.512246
Dendritic_cells	RBBP4	2.09517	0.323516	0.0361557	0.512507
Dendritic_cells	COPE	2.09384	0.2724	0.0362738	0.513552
Dendritic_cells	NCOA1	2.09366	0.625525	0.0362907	0.513552
Dendritic_cells	CDK5RAP3	2.09242	0.904274	0.0364007	0.514891
Dendritic_cells	DEF6	2.0911	1.21644	0.0365195	0.516353
Dendritic_cells	SLC27A3	2.09043	1.62051	0.036579	0.516977
Dendritic_cells	HCFC1R1	2.0893	0.494533	0.0366812	0.518203
Dendritic_cells	C12orf75	2.08816	0.746809	0.0367836	0.519212
Dendritic_cells	UBTF	2.08693	0.824351	0.0368949	0.520564
Dendritic_cells	RNASE2	2.08503	0.556295	0.0370666	0.522547
Dendritic_cells	DYNC1LI1	2.08475	0.363223	0.0370924	0.522691
Dendritic_cells	COA5	2.08361	0.839494	0.0371958	0.523709
Dendritic_cells	CBFB	2.08276	0.802341	0.0372736	0.524583
Dendritic_cells	ARMC10	2.08247	1.2219	0.0372995	0.524728
Dendritic_cells	MS4A1	2.08067	1.07608	0.0374641	0.526823
Dendritic_cells	PIGX	2.07991	1.09491	0.0375336	0.527579
Dendritic_cells	OSTM1	2.07934	0.964937	0.0375858	0.528091
Dendritic_cells	RMDN1	2.07906	0.802323	0.037612	0.528162
Dendritic_cells	TRDC	2.07877	2.09874	0.0376381	0.528162
Dendritic_cells	HDDC2	2.07877	0.620741	0.0376381	0.528162
Dendritic_cells	GTPBP6	2.07764	0.561931	0.0377428	0.52941
Dendritic_cells	FLI1	2.0765	2.7122	0.0378478	0.53066
Dendritic_cells	ARL3	2.07612	1.10687	0.0378828	0.530929
Dendritic_cells	SUMF2	2.0746	0.594422	0.0380233	0.532675
Dendritic_cells	ELMSAN1	2.07233	0.368101	0.0382348	0.534968
Dendritic_cells	TMED9	2.07195	0.351312	0.0382701	0.535016
Dendritic_cells	VCL	2.07148	0.4547	0.0383143	0.535411
Dendritic_cells	SMARCB1	2.071	0.677661	0.0383586	0.535707
Dendritic_cells	NDUFS4	2.07091	0.570437	0.0383675	0.535707
Dendritic_cells	SLCO3A1	2.06721	0.546068	0.0387143	0.539875
Dendritic_cells	MKRN1	2.06664	0.273871	0.0387679	0.540398
Dendritic_cells	ARHGAP26	2.06617	0.640126	0.0388126	0.540797
Dendritic_cells	OPTN	2.06541	0.661143	0.0388842	0.541345
Dendritic_cells	CSF2RA	2.06522	0.779138	0.0389022	0.54137
Dendritic_cells	CREBL2	2.06437	2.27569	0.0389829	0.541969
Dendritic_cells	MNT	2.06418	0.599497	0.0390009	0.541969
Dendritic_cells	WDR11	2.06408	0.588209	0.0390099	0.541969
Dendritic_cells	EIF2S3	2.06408	0.28759	0.0390099	0.541969
Dendritic_cells	C3orf14	2.06077	2.05754	0.0393254	0.545675
Dendritic_cells	HDHD5	2.05764	1.66477	0.0396249	0.548922
Dendritic_cells	BRD4	2.05508	0.313857	0.0398714	0.552008
Dendritic_cells	LINC00861	2.05498	2.19815	0.0398806	0.552008
Dendritic_cells	VBP1	2.0547	0.819907	0.039908	0.55216
Dendritic_cells	HPS1	2.05205	0.41459	0.0401652	0.555032
Dendritic_cells	MAP3K20	2.04949	0.651188	0.0404146	0.558247
Dendritic_cells	RAB27A	2.04825	0.563345	0.0405351	0.559681
Dendritic_cells	AC004556.1	2.0456	25.8893	0.0407957	0.562816
Dendritic_cells	KANSL1-AS1	2.04541	2.35873	0.0408144	0.562842
Dendritic_cells	AP2B1	2.04494	0.668279	0.0408611	0.563255
Dendritic_cells	MESD	2.03934	0.636412	0.0414156	0.569728
Dendritic_cells	NAV1	2.03916	3.67549	0.0414346	0.569755
Dendritic_cells	FAM49A	2.03792	0.373082	0.0415576	0.570979
Dendritic_cells	RAP1GDS1	2.0366	0.843531	0.0416906	0.572233
Dendritic_cells	IER5L	2.03555	0.618665	0.0417952	0.57307
Dendritic_cells	CHID1	2.03489	0.812427	0.041862	0.57375
Dendritic_cells	TIFA	2.03404	1.0767	0.0419479	0.574693
Dendritic_cells	CCDC124	2.03205	0.438089	0.042149	0.576741
Dendritic_cells	NIT2	2.03138	1.02605	0.0422162	0.577217
Dendritic_cells	ANO6	2.03119	0.986053	0.0422354	0.577217
Dendritic_cells	STIM1	2.03091	0.825203	0.0422642	0.577376
Dendritic_cells	EIF2A	2.02503	0.402698	0.042864	0.584142
Dendritic_cells	SINHCAF	2.02418	0.503749	0.0429517	0.584862
Dendritic_cells	CMAS	2.02342	1.27446	0.0430298	0.585687
Dendritic_cells	APEH	2.02323	1.39515	0.0430493	0.585715
Dendritic_cells	DUSP3	2.02171	0.94365	0.0432058	0.58713
Dendritic_cells	FRG1	2.02153	0.322686	0.0432254	0.587158
Dendritic_cells	AGPAT2	2.02039	0.50601	0.0433432	0.588072
Dendritic_cells	EBI3	2.0202	0.942416	0.0433628	0.588072
Dendritic_cells	CLIC3	2.0202	3.36889	0.0433628	0.588072
Dendritic_cells	PITPNA	2.01982	0.649104	0.0434021	0.588367
Dendritic_cells	RBL2	2.01792	0.675019	0.0435992	0.5908
Dendritic_cells	EMC10	2.01707	0.367688	0.0436881	0.591766
Dendritic_cells	RFK	2.01688	0.615335	0.0437079	0.591795
Dendritic_cells	APOL1	2.01641	1.31699	0.0437574	0.592226
Dendritic_cells	MAGED2	2.01518	0.990054	0.0438863	0.593626
Dendritic_cells	APOL3	2.01508	1.65721	0.0438962	0.593626
Dendritic_cells	MRTO4	2.01451	1.10893	0.0439559	0.593953
Dendritic_cells	TXNDC12	2.01233	0.494129	0.044185	0.596569
Dendritic_cells	TIPARP	2.01205	0.348303	0.044215	0.596733
Dendritic_cells	TP53I3	2.01176	1.08179	0.0442449	0.596897
Dendritic_cells	RABGGTA	2.01129	1.74013	0.0442949	0.597332
Dendritic_cells	IMMT	2.0111	0.759787	0.044315	0.597361
Dendritic_cells	PSMD2	2.01091	0.321784	0.044335	0.597391
Dendritic_cells	RTL8C	2.00911	0.664745	0.0445256	0.599719
Dendritic_cells	LPIN2	2.00826	0.976848	0.0446161	0.600486
Dendritic_cells	WASHC2A	2.00807	0.993805	0.0446362	0.600486
Dendritic_cells	SSSCA1	2.00807	0.525532	0.0446362	0.600486
Dendritic_cells	SAMD1	2.00522	1.17951	0.0449392	0.604077
Dendritic_cells	BCL2L13	2.00134	0.803638	0.0453561	0.608112
Dendritic_cells	CYTOR	2.00124	0.373885	0.0453663	0.608112
Dendritic_cells	DICER1	2.00086	0.456214	0.0454072	0.608416
Dendritic_cells	C5orf15	2.00067	0.996866	0.0454276	0.608447
Dendritic_cells	GPS1	1.99878	0.839733	0.0456324	0.610702
Dendritic_cells	IL18	1.99394	1.40563	0.0461582	0.616402
Dendritic_cells	LYRM4	1.99347	1.01814	0.04621	0.61671
Dendritic_cells	TMUB1	1.99262	0.493902	0.0463034	0.617711
Dendritic_cells	IDH1	1.99176	1.20284	0.046397	0.61853
Dendritic_cells	PCMTD1	1.99148	0.704789	0.0464282	0.61853
Dendritic_cells	PITPNC1	1.99138	0.6896	0.0464386	0.61853
Dendritic_cells	CTDSP2	1.9874	0.558904	0.0468777	0.623882
Dendritic_cells	TMEM181	1.9857	1.20459	0.0470669	0.625548
Dendritic_cells	BCOR	1.9857	1.28928	0.0470669	0.625548
Dendritic_cells	MRPL48	1.98229	1.76116	0.0474473	0.629606
Dendritic_cells	PHKB	1.98124	0.69008	0.0475641	0.630764
Dendritic_cells	HSH2D	1.9802	1.41311	0.047681	0.632066
Dendritic_cells	MED29	1.97982	0.850805	0.0477236	0.632381
Dendritic_cells	MIF	1.97802	0.254153	0.0479264	0.634566
Dendritic_cells	MOB2	1.97745	0.946745	0.0479906	0.634981
Dendritic_cells	P2RY1	1.97707	0.891344	0.0480335	0.634981
Dendritic_cells	CDK13	1.97707	0.471044	0.0480335	0.634981
Dendritic_cells	DUSP12	1.97442	0.52851	0.0483342	0.638704
Dendritic_cells	GIT1	1.97271	1.39868	0.0485283	0.640765
Dendritic_cells	TXNRD2	1.97224	3.11935	0.0485824	0.641226
Dendritic_cells	DLGAP4	1.97186	1.04194	0.0486257	0.641545
Dendritic_cells	PPP1R11	1.9712	0.644779	0.0487015	0.641788
Dendritic_cells	LMF2	1.97015	0.909397	0.0488208	0.642855
Dendritic_cells	PTBP1	1.9693	0.305417	0.0489186	0.643386
Dendritic_cells	OAZ2	1.96797	0.471348	0.0490711	0.644885
Dendritic_cells	NLRP3	1.96712	0.578324	0.0491694	0.645923
Dendritic_cells	FAM208A	1.96665	0.59344	0.049224	0.646278
Dendritic_cells	HACD4	1.96636	0.38713	0.0492568	0.646313
Dendritic_cells	RBM14	1.96409	0.913965	0.04952	0.649512
Dendritic_cells	MREG	1.96172	3.35793	0.0497954	0.652613
Dendritic_cells	CYP4F3	-1.96361	-5.49717	0.049575	0.649979
Dendritic_cells	COPS8	-1.96655	-0.509421	0.0492349	0.646278
Dendritic_cells	CMTM5	-1.96797	-3.2762	0.0490711	0.644885
Dendritic_cells	ITGAV	-1.96958	-1.37474	0.048886	0.643209
Dendritic_cells	BRWD1	-1.96977	-0.44938	0.0488643	0.643175
Dendritic_cells	CXCL3	-1.97091	-0.658579	0.048734	0.641964
Dendritic_cells	EMC3	-1.97129	-0.316097	0.0486906	0.641788
Dendritic_cells	DYSF	-1.97157	-1.13928	0.0486581	0.641721
Dendritic_cells	TPST1	-1.97394	-1.09871	0.0483881	0.639164
Dendritic_cells	RNF111	-1.98219	-0.877347	0.0474579	0.629606
Dendritic_cells	TAB2	-1.98314	-0.362875	0.047352	0.628698
Dendritic_cells	ZNF394	-1.98447	-0.455188	0.047204	0.626981
Dendritic_cells	PPIL4	-1.9856	-0.728617	0.0470774	0.625548
Dendritic_cells	RAB22A	-1.98627	-0.389951	0.0470038	0.625312
Dendritic_cells	UBASH3B	-1.99138	-0.737382	0.0464386	0.61853
Dendritic_cells	SERPINA1	-1.99603	-0.333535	0.0459308	0.61396
Dendritic_cells	PI4K2A	-1.9983	-0.62235	0.0456837	0.610902
Dendritic_cells	ARIH1	-1.99859	-0.486589	0.0456529	0.610733
Dendritic_cells	DNAJC3	-2.00162	-0.328601	0.0453255	0.608051
Dendritic_cells	GUCD1	-2.00399	-0.488113	0.0450711	0.605606
Dendritic_cells	HBEGF	-2.00655	-0.404191	0.0447976	0.602415
Dendritic_cells	DENND6A	-2.01347	-0.370731	0.0440653	0.595192
Dendritic_cells	ANKDD1A	-2.0147	-0.498526	0.043936	0.593924
Dendritic_cells	ANXA3	-2.02134	-1.90698	0.043245	0.587187
Dendritic_cells	NOL8	-2.0219	-0.844964	0.0431862	0.58713
Dendritic_cells	MAP4K4	-2.02456	-0.337079	0.0429127	0.584568
Dendritic_cells	AC245128.3	-2.02541	-0.509698	0.0428251	0.583849
Dendritic_cells	MCTP2	-2.02759	-0.694702	0.042602	0.581043
Dendritic_cells	GATAD2B	-2.02977	-0.615214	0.0423798	0.578483
Dendritic_cells	ABL1	-2.03006	-0.701923	0.0423509	0.578324
Dendritic_cells	CCNK	-2.03129	-0.348639	0.0422258	0.577217
Dendritic_cells	DNAJC2	-2.03574	-0.456495	0.0417762	0.573043
Dendritic_cells	RASA2	-2.0365	-0.500442	0.0417001	0.572233
Dendritic_cells	RC3H1	-2.03878	-0.361661	0.0414724	0.570042
Dendritic_cells	ARG1	-2.04427	-4.49433	0.0409266	0.563823
Dendritic_cells	GJB6	-2.04617	-4.43538	0.0407398	0.562276
Dendritic_cells	PIKFYVE	-2.05347	-0.458361	0.0400273	0.553353
Dendritic_cells	ATG4B	-2.05394	-0.576093	0.0399814	0.552947
Dendritic_cells	ZNF721	-2.05792	-0.852558	0.0395976	0.548771
Dendritic_cells	SMIM13	-2.0584	-0.594665	0.0395521	0.548367
Dendritic_cells	ATXN1	-2.05991	-0.524701	0.0394069	0.546579
Dendritic_cells	MXRA7	-2.06171	-1.17638	0.039235	0.544646
Dendritic_cells	MIR222HG	-2.06854	-0.97136	0.0385895	0.538359
Dendritic_cells	RBM7	-2.06863	-0.358285	0.0385806	0.538359
Dendritic_cells	RPRD1B	-2.07214	-0.540899	0.0382524	0.534992
Dendritic_cells	WDR74	-2.0729	-0.545332	0.0381818	0.53445
Dendritic_cells	NFAT5	-2.07413	-0.504463	0.0380673	0.533069
Dendritic_cells	MEF2D	-2.08446	-0.522147	0.0371182	0.522836
Dendritic_cells	RGS18	-2.08522	-1.02146	0.0370494	0.522524
Dendritic_cells	CLEC7A	-2.08825	-0.355774	0.0367751	0.519212
Dendritic_cells	NUTM2B-AS1	-2.09375	-0.406803	0.0362823	0.513552
Dendritic_cells	PITHD1	-2.10209	-0.418731	0.0355453	0.505349
Dendritic_cells	LRRC25	-2.10427	-0.349894	0.0353548	0.502854
Dendritic_cells	MBIP	-2.10522	-0.601212	0.0352723	0.502106
Dendritic_cells	GNB5	-2.10569	-0.925455	0.0352311	0.501732
Dendritic_cells	ITGAE	-2.10645	-0.317885	0.0351652	0.501007
Dendritic_cells	NUP54	-2.11318	-0.484072	0.0345853	0.493794
Dendritic_cells	ZFAND2A	-2.12275	-0.370346	0.0337745	0.484073
Dendritic_cells	SFXN1	-2.12749	-0.741314	0.0333792	0.479431
Dendritic_cells	GNA13	-2.13508	-0.316509	0.0327549	0.472081
Dendritic_cells	CUL3	-2.13858	-0.39562	0.0324695	0.468684
Dendritic_cells	HOXA5	-2.13944	-1.94004	0.0324004	0.468382
Dendritic_cells	PDE4A	-2.14209	-0.738317	0.0321863	0.465487
Dendritic_cells	KAT6A	-2.14256	-0.371175	0.0321482	0.465137
Dendritic_cells	MKLN1	-2.14266	-0.63244	0.0321406	0.465137
Dendritic_cells	DDX24	-2.14455	-0.268044	0.0319886	0.463427
Dendritic_cells	LEPROT	-2.14834	-0.384018	0.0316864	0.459644
Dendritic_cells	SETD1B	-2.15242	-0.76919	0.0313643	0.456551
Dendritic_cells	NAA16	-2.15299	-0.921513	0.0313195	0.456297
Dendritic_cells	KDM2A	-2.15574	-0.34204	0.0311041	0.45375
Dendritic_cells	OSBP	-2.15688	-0.75679	0.0310154	0.452652
Dendritic_cells	COL4A3BP	-2.16105	-0.350986	0.0306918	0.448515
Dendritic_cells	CCNH	-2.16171	-0.482126	0.0306406	0.447962
Dendritic_cells	ULK1	-2.16313	-0.735939	0.0305311	0.446556
Dendritic_cells	C11orf96	-2.16692	-3.44757	0.0302408	0.443276
Dendritic_cells	SEMA6B	-2.16749	-1.02573	0.0301975	0.442834
Dendritic_cells	ARPP19	-2.16825	-0.412239	0.0301397	0.442181
Dendritic_cells	TMEM41B	-2.17621	-0.764627	0.0295395	0.435088
Dendritic_cells	CELF1	-2.18408	-0.329136	0.0289565	0.428005
Dendritic_cells	GNG11	-2.18758	-1.36868	0.0286999	0.425336
Dendritic_cells	PHF20L1	-2.18901	-0.561903	0.0285964	0.424586
Dendritic_cells	KLHL2	-2.18995	-0.636477	0.0285276	0.423907
Dendritic_cells	TDG	-2.19157	-0.605056	0.0284109	0.42236
Dendritic_cells	TMEM70	-2.1927	-0.381822	0.0283288	0.4217
Dendritic_cells	CA4	-2.19422	-5.37871	0.0282196	0.420636
Dendritic_cells	MED26	-2.19441	-0.74376	0.028206	0.42062
Dendritic_cells	RHBDD2	-2.19498	-0.552324	0.0281652	0.420385
Dendritic_cells	SLC3A2	-2.19716	-0.316137	0.0280092	0.418343
Dendritic_cells	PHF12	-2.20095	-0.696726	0.0277396	0.414956
Dendritic_cells	UHRF1BP1	-2.20332	-0.859088	0.0275723	0.41356
Dendritic_cells	SETD2	-2.20739	-0.439793	0.0272865	0.410191
Dendritic_cells	AL360012.1	-2.21412	-1.05294	0.0268203	0.404269
Dendritic_cells	ESCO1	-2.22322	-0.416243	0.0262008	0.397611
Dendritic_cells	ARID5A	-2.22493	-0.358322	0.026086	0.396049
Dendritic_cells	ARRDC3	-2.23204	-0.400954	0.0256125	0.390273
Dendritic_cells	PPFIBP2	-2.23422	-1.06216	0.0254687	0.388436
Dendritic_cells	RNF220	-2.23905	-0.414111	0.0251525	0.384313
Dendritic_cells	VNN2	-2.23972	-1.2406	0.0251094	0.383828
Dendritic_cells	AC016831.1	-2.24028	-0.895969	0.0250725	0.383439
Dendritic_cells	GAPVD1	-2.24161	-0.541081	0.0249865	0.382473
Dendritic_cells	ADNP2	-2.24275	-0.475236	0.0249131	0.381697
Dendritic_cells	SLC2A1	-2.24464	-1.0317	0.024791	0.380522
Dendritic_cells	ADM	-2.24578	-0.350001	0.024718	0.379576
Dendritic_cells	METTL9	-2.2473	-0.379376	0.024621	0.378432
Dendritic_cells	MED23	-2.24834	-0.448974	0.0245545	0.377849
Dendritic_cells	CR1	-2.25412	-0.735783	0.0241885	0.373152
Dendritic_cells	CHMP2B	-2.25659	-0.450144	0.0240339	0.371451
Dendritic_cells	GCA	-2.2618	-0.43667	0.0237098	0.366949
Dendritic_cells	SRPRA	-2.2818	-0.387771	0.0225012	0.350835
Dendritic_cells	HNRNPL	-2.2891	-0.348816	0.0220737	0.3461
Dendritic_cells	NAP1L4	-2.29516	-0.559762	0.0217238	0.340932
Dendritic_cells	PRPS1	-2.29696	-0.641451	0.0216208	0.339953
Dendritic_cells	RNF11	-2.29933	-0.437143	0.021486	0.337991
Dendritic_cells	CASP8	-2.30426	-0.519249	0.0212079	0.334244
Dendritic_cells	GSTM3	-2.30436	-2.79486	0.0212026	0.334244
Dendritic_cells	FMNL1	-2.31488	-0.328868	0.0206196	0.326661
Dendritic_cells	USP22	-2.31488	-0.507721	0.0206196	0.326661
Dendritic_cells	IKZF5	-2.31526	-0.676106	0.0205989	0.326641
Dendritic_cells	SREK1	-2.31981	-0.353694	0.0203513	0.323327
Dendritic_cells	HAMP	-2.3254	-1.78055	0.0200506	0.318852
Dendritic_cells	IFNGR1	-2.32616	-0.334051	0.0200102	0.318359
Dendritic_cells	MAPK8IP3	-2.32872	-1.08475	0.0198741	0.316495
Dendritic_cells	PANX2	-2.3417	-2.60163	0.0191961	0.307155
Dendritic_cells	SLAMF1	-2.35175	-0.764277	0.0186854	0.299986
Dendritic_cells	SKI	-2.36123	-0.994771	0.0182146	0.293975
Dendritic_cells	IRAK3	-2.36246	-0.392903	0.0181542	0.293141
Dendritic_cells	Z93241.1	-2.36379	-0.737912	0.0180893	0.292234
Dendritic_cells	CREBBP	-2.36796	-0.459773	0.0178867	0.289519
Dendritic_cells	HIST1H4C	-2.37402	-0.460921	0.0175955	0.285633
Dendritic_cells	RAD23B	-2.37469	-0.346171	0.0175639	0.285396
Dendritic_cells	ZEB1	-2.37506	-1.28288	0.0175459	0.285241
Dendritic_cells	YTHDF1	-2.37687	-0.505389	0.0174604	0.284128
Dendritic_cells	DNTTIP2	-2.37743	-0.311848	0.0174335	0.283828
Dendritic_cells	PAFAH1B2	-2.37999	-0.388415	0.0173129	0.282002
Dendritic_cells	DDX39B	-2.38094	-0.592946	0.0172685	0.281414
Dendritic_cells	GNA12	-2.38246	-0.575454	0.0171975	0.280803
Dendritic_cells	GOLGA4	-2.38454	-0.396161	0.0171003	0.279489
Dendritic_cells	STAM	-2.38739	-0.906453	0.0169686	0.277607
Dendritic_cells	NUCB2	-2.39051	-0.678574	0.0168248	0.275792
Dendritic_cells	SLC26A11	-2.39535	-1.54219	0.0166046	0.272983
Dendritic_cells	BTAF1	-2.39544	-0.835606	0.0166003	0.272983
Dendritic_cells	PDLIM7	-2.39573	-0.82544	0.0165874	0.272983
Dendritic_cells	USP9X	-2.40085	-0.495894	0.0163572	0.269577
Dendritic_cells	SEPT1	-2.40303	-0.711382	0.01626	0.268371
Dendritic_cells	RAE1	-2.40445	-0.673018	0.0161969	0.267592
Dendritic_cells	GABPB1	-2.40502	-0.548794	0.0161717	0.267308
Dendritic_cells	RBM38	-2.40502	-0.421047	0.0161717	0.267308
Dendritic_cells	AC084033.3	-2.41468	-1.42744	0.0157489	0.261219
Dendritic_cells	THUMPD3	-2.41639	-0.694786	0.0156753	0.260514
Dendritic_cells	SMAD3	-2.42549	-0.609012	0.0152878	0.254958
Dendritic_cells	UHRF1BP1L	-2.42587	-0.461237	0.0152718	0.254819
Dendritic_cells	CTSD	-2.42615	-0.404116	0.0152598	0.254746
Dendritic_cells	ICAM3	-2.43279	-0.511301	0.0149831	0.251251
Dendritic_cells	KIAA0232	-2.43326	-0.644166	0.0149635	0.251048
Dendritic_cells	ITGA5	-2.43734	-0.905363	0.0147959	0.248734
Dendritic_cells	DNMBP	-2.43781	-1.09388	0.0147765	0.248533
Dendritic_cells	THBD	-2.43952	-0.815968	0.0147069	0.247486
Dendritic_cells	DEF8	-2.4416	-0.617338	0.0146222	0.246309
Dendritic_cells	DHX36	-2.44265	-0.533539	0.0145801	0.245722
Dendritic_cells	SF1	-2.44881	-0.268254	0.0143331	0.24229
Dendritic_cells	ISCA1	-2.45108	-0.421085	0.0142428	0.241128
Dendritic_cells	TMEM242	-2.45345	-0.642795	0.0141493	0.24003
Dendritic_cells	SLC38A1	-2.45411	-0.451585	0.0141232	0.239709
Dendritic_cells	GID8	-2.45554	-0.510595	0.0140675	0.239247
Dendritic_cells	PLCG2	-2.458	-0.50459	0.0139713	0.238337
Dendritic_cells	SMN1	-2.46312	-1.33477	0.0137735	0.235921
Dendritic_cells	MKNK2	-2.46871	-0.572763	0.0135601	0.233339
Dendritic_cells	SRSF4	-2.4708	-0.365616	0.0134813	0.232341
Dendritic_cells	ARID5B	-2.47241	-0.434826	0.0134207	0.231415
Dendritic_cells	YPEL5	-2.47857	-0.258678	0.0131911	0.227926
Dendritic_cells	PLK3	-2.48359	-0.646409	0.0130065	0.225316
Dendritic_cells	JOSD1	-2.48397	-0.529742	0.0129927	0.225193
Dendritic_cells	TOB1	-2.48397	-0.53135	0.0129927	0.225193
Dendritic_cells	EDN1	-2.48482	-3.45794	0.0129616	0.224886
Dendritic_cells	RGPD5	-2.48492	-0.65683	0.0129581	0.224886
Dendritic_cells	SNHG15	-2.48909	-0.368203	0.0128071	0.222961
Dendritic_cells	MTF1	-2.49032	-0.826884	0.0127628	0.222358
Dendritic_cells	TRAF3IP2	-2.49297	-1.16784	0.0126678	0.221277
Dendritic_cells	EIF2AK3	-2.49468	-1.34374	0.0126071	0.220676
Dendritic_cells	PER2	-2.50587	-0.934196	0.0122152	0.214714
Dendritic_cells	VPS26A	-2.50776	-0.510028	0.0121499	0.214014
Dendritic_cells	BCL2L11	-2.50833	-0.420082	0.0121304	0.213895
Dendritic_cells	ARL6IP1	-2.50861	-0.413161	0.0121206	0.213895
Dendritic_cells	KCTD20	-2.51013	-0.488656	0.0120687	0.213143
Dendritic_cells	CXCR4	-2.51165	-0.308531	0.0120169	0.212565
Dendritic_cells	MEI1	-2.51762	-0.953695	0.0118151	0.209327
Dendritic_cells	VPS37B	-2.51894	-0.688404	0.0117707	0.20865
Dendritic_cells	NEDD4L	-2.52018	-1.7279	0.0117296	0.208141
Dendritic_cells	CCNL2	-2.52331	-0.693661	0.0116257	0.206627
Dendritic_cells	MUC20-OT1	-2.52397	-0.60872	0.0116038	0.206456
Dendritic_cells	PPP1R10	-2.52823	-0.528415	0.0114638	0.204181
Dendritic_cells	WIPI2	-2.53155	-0.515275	0.0113559	0.202582
Dendritic_cells	AC095055.1	-2.53724	-0.917942	0.0111731	0.200173
Dendritic_cells	PHF3	-2.55127	-0.430281	0.0107332	0.193221
Dendritic_cells	TLK2	-2.56008	-0.631192	0.0104648	0.18961
Dendritic_cells	RPS6KB1	-2.56719	-0.751989	0.0102527	0.186169
Dendritic_cells	TENT2	-2.56918	-0.576011	0.010194	0.185203
Dendritic_cells	IST1	-2.57013	-0.424534	0.0101661	0.184797
Dendritic_cells	CSRNP1	-2.57269	-0.494929	0.0100912	0.183885
Dendritic_cells	C15orf39	-2.57487	-0.463915	0.0100279	0.182879
Dendritic_cells	CLEC2B	-2.57667	-0.335483	0.00997578	0.182028
Dendritic_cells	AC013394.1	-2.58235	-0.789413	0.00981287	0.179544
Dendritic_cells	SPOCK2	-2.59117	-0.893324	0.00956504	0.175584
Dendritic_cells	FAM76B	-2.59382	-0.60521	0.00949152	0.174521
Dendritic_cells	ARID1A	-2.5943	-0.528325	0.00947845	0.174376
Dendritic_cells	RAB5A	-2.59439	-0.482502	0.00947584	0.174376
Dendritic_cells	TLR2	-2.60112	-0.569562	0.00929195	0.171227
Dendritic_cells	CD44	-2.60179	-0.265414	0.00927399	0.17099
Dendritic_cells	NUP98	-2.60197	-0.820661	0.00926887	0.17099
Dendritic_cells	CD69	-2.60311	-0.491298	0.00923817	0.170517
[truncated: 456 more rows]

## Sheet: Erythroid_precursors
group	names	scores	logfoldchanges	pvals	pvals_adj
Erythroid_precursors	MT-CO1	16.82	2.97953	1.74023e-63	4.81274e-59
Erythroid_precursors	MT-CYB	16.7904	3.41553	2.87002e-63	4.81274e-59
Erythroid_precursors	MT-ATP6	16.506	3.36007	3.32259e-61	3.71443e-57
Erythroid_precursors	MT-CO2	16.2794	3.43058	1.38218e-59	1.15889e-55
Erythroid_precursors	MT-ND5	15.7985	2.737	3.18851e-56	2.13873e-52
Erythroid_precursors	MT-ND4	15.7629	2.9632	5.59804e-56	3.12912e-52
Erythroid_precursors	MT-ND1	15.6729	2.9556	2.31799e-55	1.11058e-51
Erythroid_precursors	MT-CO3	14.9847	3.10007	9.24355e-51	3.44456e-47
Erythroid_precursors	MT-ND2	14.6379	2.67193	1.609e-48	4.9057e-45
Erythroid_precursors	MT-ND3	14.6042	3.05518	2.64178e-48	7.38332e-45
Erythroid_precursors	MALAT1	13.2745	3.4049	3.25441e-40	5.74455e-37
Erythroid_precursors	MT-ND4L	10.175	1.68791	2.56444e-24	2.00014e-21
Erythroid_precursors	TMSB10	9.99186	1.92178	1.65451e-23	1.20628e-20
Erythroid_precursors	DDX5	9.16187	1.50305	5.10038e-20	3.05458e-17
Erythroid_precursors	RBM39	8.89762	1.52673	5.70548e-19	3.18917e-16
Erythroid_precursors	HLA-B	8.65791	1.53674	4.80478e-18	2.40512e-15
Erythroid_precursors	CCNL1	8.47711	1.63975	2.30861e-17	1.0463e-14
Erythroid_precursors	IRF1	8.3339	2.33713	7.82193e-17	3.45174e-14
Erythroid_precursors	NEAT1	7.94281	1.40025	1.97652e-15	8.18377e-13
Erythroid_precursors	RNF213	7.78416	2.63226	7.01766e-15	2.83564e-12
Erythroid_precursors	HNRNPA2B1	7.71708	1.3842	1.19027e-14	4.64179e-12
Erythroid_precursors	BTG1	7.39801	1.21422	1.38238e-13	5.26844e-11
Erythroid_precursors	B2M	7.30151	1.14196	2.84566e-13	1.06042e-10
Erythroid_precursors	PRRC2C	7.12467	1.34908	1.04332e-12	3.76247e-10
Erythroid_precursors	PTPRC	7.03927	1.71009	1.93249e-12	6.89489e-10
Erythroid_precursors	HLA-E	6.67986	1.33757	2.39176e-11	7.94207e-09
Erythroid_precursors	SYNE2	6.62358	2.21533	3.50611e-11	1.13065e-08
Erythroid_precursors	CD74	6.51382	1.86115	7.32618e-11	2.29631e-08
Erythroid_precursors	SF1	6.44155	1.30109	1.1826e-10	3.57315e-08
Erythroid_precursors	HNRNPH1	6.22876	1.39149	4.70147e-10	1.38314e-07
Erythroid_precursors	SRSF7	6.18591	1.32177	6.17464e-10	1.80074e-07
Erythroid_precursors	HSP90AA1	6.135	1.02403	8.51602e-10	2.46216e-07
Erythroid_precursors	FUS	6.13256	1.23398	8.6478e-10	2.47889e-07
Erythroid_precursors	S100A9	6.08708	1.60807	1.14988e-09	3.21373e-07
Erythroid_precursors	PNISR	6.05162	1.25088	1.43401e-09	3.97469e-07
Erythroid_precursors	TXNIP	6.0294	1.03324	1.64574e-09	4.45119e-07
Erythroid_precursors	XIST	5.90817	2.74121	3.45935e-09	9.06404e-07
Erythroid_precursors	NCL	5.8268	1.50906	5.65008e-09	1.46893e-06
Erythroid_precursors	HSP90AB1	5.70478	1.03586	1.16496e-08	3.00542e-06
Erythroid_precursors	ANKRD12	5.61205	1.08927	1.99939e-08	5.04178e-06
Erythroid_precursors	CYBA	5.58629	1.59131	2.31966e-08	5.80574e-06
Erythroid_precursors	SMCHD1	5.52086	1.29692	3.3735e-08	8.13959e-06
Erythroid_precursors	S100A8	5.49278	1.74323	3.9566e-08	9.34481e-06
Erythroid_precursors	IGKC	5.48191	2.49726	4.20752e-08	9.86795e-06
Erythroid_precursors	RPL10	5.46171	1.10489	4.71575e-08	1.08327e-05
Erythroid_precursors	PTMA	5.4376	1.05863	5.40041e-08	1.22378e-05
Erythroid_precursors	H3F3B	5.42551	0.926378	5.77892e-08	1.30076e-05
Erythroid_precursors	TAPBP	5.42173	1.56934	5.90264e-08	1.31975e-05
Erythroid_precursors	MT-ND6	5.39267	2.0822	6.94185e-08	1.54183e-05
Erythroid_precursors	DDX21	5.32656	1.19913	1.00089e-07	2.20842e-05
Erythroid_precursors	ADAR	5.24867	1.58763	1.53199e-07	3.31484e-05
Erythroid_precursors	HNRNPU	5.20521	1.10893	1.93777e-07	4.16595e-05
Erythroid_precursors	SFPQ	5.20252	1.11891	1.96599e-07	4.19971e-05
Erythroid_precursors	DDX17	5.19605	1.94894	2.03563e-07	4.30505e-05
Erythroid_precursors	HLA-A	5.19557	0.99664	2.04098e-07	4.30505e-05
Erythroid_precursors	RPS18	5.11383	1.06388	3.1569e-07	6.53555e-05
Erythroid_precursors	DDX24	5.05126	1.00174	4.38897e-07	8.92105e-05
Erythroid_precursors	RPL13A	5.01836	1.0193	5.21139e-07	0.000104036
Erythroid_precursors	SREK1	5.0172	1.64116	5.24294e-07	0.000104046
Erythroid_precursors	NFKBIA	4.99431	1.10206	5.9046e-07	0.000115806
Erythroid_precursors	RBM25	4.99187	1.35588	5.97976e-07	0.000116598
Erythroid_precursors	RPL28	4.93742	1.03319	7.91626e-07	0.00015085
Erythroid_precursors	RPS27A	4.91606	0.97403	8.83051e-07	0.000167321
Erythroid_precursors	N4BP2L2	4.87613	1.26145	1.08185e-06	0.000200459
Erythroid_precursors	MYCBP2	4.87143	2.13424	1.10791e-06	0.00020416
Erythroid_precursors	RPS23	4.80801	0.940407	1.52438e-06	0.000273395
Erythroid_precursors	FAM133B	4.72207	1.03677	2.33462e-06	0.000412097
Erythroid_precursors	PPP2R5C	4.71785	1.05713	2.38346e-06	0.000418516
Erythroid_precursors	RPL5	4.7159	0.938169	2.40644e-06	0.000420351
Erythroid_precursors	NKTR	4.67598	1.27272	2.92555e-06	0.000505758
Erythroid_precursors	MDM4	4.61109	1.18741	4.0056e-06	0.000675074
Erythroid_precursors	TP53INP1	4.60706	2.46956	4.08397e-06	0.00068484
Erythroid_precursors	ANKRD11	4.59217	1.17806	4.38664e-06	0.000728312
Erythroid_precursors	SRSF10	4.58252	0.986454	4.59397e-06	0.000755257
Erythroid_precursors	RPSA	4.57697	0.921324	4.71761e-06	0.000764344
Erythroid_precursors	CFLAR	4.48358	1.39329	7.34026e-06	0.00117577
Erythroid_precursors	BCLAF1	4.44317	1.3618	8.86448e-06	0.00140234
Erythroid_precursors	LUC7L3	4.43206	1.714	9.33387e-06	0.00146967
Erythroid_precursors	STK4	4.38646	1.21785	1.15211e-05	0.00179719
Erythroid_precursors	HLA-F	4.34397	1.7856	1.39929e-05	0.00216264
Erythroid_precursors	DDX3X	4.33946	1.074	1.42836e-05	0.00219745
Erythroid_precursors	MT-ATP8	4.32652	1.50725	1.51487e-05	0.00231989
Erythroid_precursors	APOL6	4.31266	2.69723	1.61303e-05	0.00245899
Erythroid_precursors	IKZF1	4.30533	1.23372	1.66734e-05	0.00252584
Erythroid_precursors	AKAP9	4.30472	1.57302	1.67195e-05	0.00252584
Erythroid_precursors	TRIM22	4.30277	2.15498	1.68676e-05	0.0025368
Erythroid_precursors	PSME2	4.27957	2.29338	1.87251e-05	0.00280359
Erythroid_precursors	HLA-DRA	4.27274	1.49044	1.93088e-05	0.00287813
Erythroid_precursors	ZNF292	4.25943	1.46317	2.04949e-05	0.0030414
Erythroid_precursors	HNRNPA3	4.25149	1.01647	2.12348e-05	0.00312357
Erythroid_precursors	RSRP1	4.23581	1.36097	2.27732e-05	0.00333523
Erythroid_precursors	PNN	4.22104	1.18093	2.43183e-05	0.00354603
Erythroid_precursors	SRSF4	4.19058	1.52352	2.78248e-05	0.0040051
Erythroid_precursors	GOLGA4	4.17794	1.40238	2.94162e-05	0.00420038
Erythroid_precursors	JUN	4.17782	1.04128	2.9432e-05	0.00420038
Erythroid_precursors	RPL34	4.1711	0.848223	3.03129e-05	0.00430456
Erythroid_precursors	LMAN1	4.17031	2.16549	3.04186e-05	0.00430456
Erythroid_precursors	STAT1	4.1653	3.28144	3.10938e-05	0.00436328
Erythroid_precursors	PARP14	4.15566	2.03653	3.24351e-05	0.00453253
Erythroid_precursors	CLEC2D	4.12416	2.18924	3.72087e-05	0.00511437
Erythroid_precursors	PABPC1	4.09157	0.729559	4.28471e-05	0.00586533
Erythroid_precursors	RPL13	4.08656	0.886248	4.37816e-05	0.00594473
Erythroid_precursors	CREBRF	4.08064	1.58635	4.49121e-05	0.00607363
Erythroid_precursors	ANKRD28	4.06703	1.88606	4.76168e-05	0.00638789
Erythroid_precursors	PDCD4	4.03333	1.22217	5.49916e-05	0.00726105
Erythroid_precursors	PDK1	4.01416	2.86791	5.96567e-05	0.0078155
Erythroid_precursors	SRSF5	4.00928	0.830668	6.09038e-05	0.00794783
Erythroid_precursors	RNMT	4.00574	1.00209	6.18234e-05	0.00801381
Erythroid_precursors	RPS2	3.99341	0.823343	6.51297e-05	0.00840123
Erythroid_precursors	SON	3.99024	0.743177	6.60075e-05	0.00844947
Erythroid_precursors	SUB1	3.98242	1.30178	6.82163e-05	0.008699
Erythroid_precursors	SP100	3.95831	1.28987	7.54815e-05	0.00958706
Erythroid_precursors	RPS19	3.95746	0.843872	7.5752e-05	0.00958706
Erythroid_precursors	HLA-DQA2	3.94787	7.56588	7.88485e-05	0.00994143
Erythroid_precursors	ACAP1	3.93963	2.21314	8.16065e-05	0.010241
Erythroid_precursors	RPL15	3.93896	0.837957	8.18352e-05	0.010241
Erythroid_precursors	TRA2B	3.93017	0.733877	8.48854e-05	0.0105832
Erythroid_precursors	PRPF4B	3.91931	1.18732	8.88044e-05	0.0109901
Erythroid_precursors	EIF2AK2	3.91839	1.83092	8.91423e-05	0.0109914
Erythroid_precursors	UTRN	3.90215	2.77458	9.53408e-05	0.0116905
Erythroid_precursors	GPRIN3	3.89526	2.6539	9.80953e-05	0.0119634
Erythroid_precursors	TCF25	3.8839	0.979215	0.000102794	0.0124458
Erythroid_precursors	HNRNPDL	3.8723	0.932554	0.000107812	0.0130064
Erythroid_precursors	ZRANB2	3.84422	1.22179	0.000120934	0.0144853
Erythroid_precursors	ATRX	3.83916	1.88215	0.000123457	0.0147349
Erythroid_precursors	RPS4X	3.83782	0.858096	0.000124134	0.0147631
Erythroid_precursors	AKAP13	3.82671	1.09401	0.00012987	0.0153907
Erythroid_precursors	SNRNP70	3.80443	1.82992	0.000142134	0.0166715
Erythroid_precursors	HSP90B1	3.78788	1.84778	0.000151936	0.017632
Erythroid_precursors	PSME1	3.77397	1.2999	0.000160673	0.0185816
Erythroid_precursors	CELF2	3.7714	1.34294	0.000162333	0.018709
Erythroid_precursors	ANKRD44	3.74961	2.92018	0.00017711	0.0202727
Erythroid_precursors	RPL23	3.74222	0.80628	0.000182399	0.0208071
Erythroid_precursors	RPS8	3.73868	0.870133	0.000184987	0.0210308
Erythroid_precursors	ATM	3.73185	1.487	0.000190081	0.021537
Erythroid_precursors	SCAF11	3.69956	1.12571	0.000215977	0.0242256
Erythroid_precursors	ARID1B	3.69663	1.30623	0.000218484	0.0244251
Erythroid_precursors	CXCR4	3.69119	0.92932	0.000223205	0.0248699
Erythroid_precursors	RPS6	3.68686	0.783888	0.000227039	0.0251302
Erythroid_precursors	HLA-DPA1	3.66684	1.56668	0.000245569	0.0268038
Erythroid_precursors	RBBP4	3.66623	1.61979	0.000246156	0.0268038
Erythroid_precursors	CCR7	3.66122	1.8478	0.000251016	0.0272446
Erythroid_precursors	POLR2J3-1	3.63754	1.36925	0.000275257	0.0295884
Erythroid_precursors	TLE4	3.62991	1.06868	0.000283523	0.0303796
Erythroid_precursors	HMGB1	3.61947	0.669105	0.000295208	0.0314839
Erythroid_precursors	OGT	3.61892	1.80053	0.000295836	0.0314839
Erythroid_precursors	RPLP1	3.61788	0.651597	0.000297024	0.0314839
Erythroid_precursors	ERAP2	3.61739	2.02476	0.000297585	0.0314839
Erythroid_precursors	HERPUD1	3.61159	1.16744	0.00030432	0.0320953
Erythroid_precursors	EIF3A	3.59627	1.30943	0.000322809	0.0338141
Erythroid_precursors	SMG1	3.5956	1.3285	0.000323643	0.0338141
Erythroid_precursors	GABPB1-AS1	3.58553	1.39253	0.000336395	0.0349697
Erythroid_precursors	LRRFIP1	3.58052	1.23338	0.000342906	0.035495
Erythroid_precursors	MX1	3.57344	2.78168	0.000352317	0.0361768
Erythroid_precursors	UBC	3.56264	0.65264	0.000367145	0.0375406
Erythroid_precursors	RPL18A	3.55922	0.824058	0.000371957	0.0378021
Erythroid_precursors	MZB1	3.54451	2.50653	0.000393344	0.0397349
Erythroid_precursors	TTC14	3.53926	1.84104	0.00040125	0.0404118
Erythroid_precursors	PTPN1	3.53682	1.18246	0.000404978	0.0405438
Erythroid_precursors	TMEM123	3.53053	1.17375	0.000414726	0.0411512
Erythroid_precursors	IRF9	3.5229	2.42454	0.000426851	0.0422293
Erythroid_precursors	JUNB	3.51374	0.922032	0.000441837	0.0434556
Erythroid_precursors	IGHA1	3.51033	2.79525	0.000447557	0.0438894
Erythroid_precursors	GBP5	3.50166	2.99097	0.000462372	0.04521
Erythroid_precursors	ISG15	3.49494	2.78265	0.000474162	0.046228
Erythroid_precursors	IFI6	3.48652	3.1529	0.000489349	0.0475704
Erythroid_precursors	RSRC2	3.48567	0.922542	0.000490915	0.0475847
Erythroid_precursors	RPL37	3.47761	0.777251	0.000505909	0.0487563
Erythroid_precursors	EIF5B	3.47016	1.19351	0.000520147	0.0499848
Erythroid_precursors	ARID4B	3.46509	1.02337	0.000530046	0.0507905
Erythroid_precursors	MACF1	3.45563	1.97324	0.000549003	0.0524571
Erythroid_precursors	RACK1	3.45191	0.722057	0.000556635	0.0530353
Erythroid_precursors	RPS7	3.44635	0.750477	0.000568204	0.0539843
Erythroid_precursors	BST2	3.44013	2.12859	0.000581439	0.0549304
Erythroid_precursors	IRF7	3.43811	3.79345	0.000585781	0.0551852
Erythroid_precursors	ARGLU1	3.4364	1.05915	0.00058949	0.055379
Erythroid_precursors	CASP8	3.42163	1.36392	0.000622464	0.0581509
Erythroid_precursors	FOXP1	3.40436	1.06951	0.000663198	0.0616131
Erythroid_precursors	RPS27	3.40185	0.745126	0.000669301	0.0618375
Erythroid_precursors	FOS	3.39526	0.751774	0.000685628	0.063172
Erythroid_precursors	EMP3	3.38098	0.849968	0.000722281	0.0661854
Erythroid_precursors	SRRM2	3.37066	0.685352	0.000749876	0.0685268
Erythroid_precursors	ZNF207	3.36938	1.10264	0.000753372	0.0686593
Erythroid_precursors	AES	3.3667	1.08554	0.000760748	0.0691435
Erythroid_precursors	MCL1	3.3565	1.07195	0.000789354	0.0715496
Erythroid_precursors	CDC42SE2	3.35516	0.982644	0.000793196	0.0717041
Erythroid_precursors	RPS3A	3.34039	0.718783	0.00083662	0.0754262
Erythroid_precursors	EML4	3.33215	1.09911	0.000861792	0.0774874
Erythroid_precursors	SRSF2	3.33105	1.07849	0.000865201	0.0775858
Erythroid_precursors	DOCK8	3.32506	2.11532	0.00088398	0.0790585
Erythroid_precursors	LY6E	3.32049	1.56234	0.000898607	0.0799403
Erythroid_precursors	KMT2E	3.31499	0.844671	0.000916455	0.0810978
Erythroid_precursors	JCHAIN	3.31084	2.69403	0.000930158	0.0818783
Erythroid_precursors	CD52	3.30871	1.35575	0.000937284	0.0822896
Erythroid_precursors	ITGA4	3.30602	1.9979	0.000946315	0.0828655
Erythroid_precursors	RPS16	3.30169	0.771211	0.000961057	0.0839373
Erythroid_precursors	GLS	3.29943	1.20921	0.000968824	0.0843959
Erythroid_precursors	RBBP6	3.29827	1.11032	0.000972835	0.0845257
Erythroid_precursors	TUT4	3.29192	1.24879	0.000995063	0.0862336
Erythroid_precursors	KLF6	3.28929	0.657888	0.00100439	0.0864661
Erythroid_precursors	YWHAZ	3.28899	0.796618	0.00100548	0.0864661
Erythroid_precursors	STT3B	3.2777	1.59519	0.00104658	0.0897703
Erythroid_precursors	SLC38A2	3.27532	1.11873	0.00105544	0.0902885
Erythroid_precursors	EIF4A1	3.27391	1.43212	0.0010607	0.0902885
Erythroid_precursors	CD44	3.27049	0.813456	0.0010736	0.0911555
Erythroid_precursors	KLF2	3.2683	0.601924	0.00108197	0.0915811
Erythroid_precursors	IGHM	3.26775	1.78293	0.00108407	0.0915811
Erythroid_precursors	RPS21	3.26353	0.690865	0.00110032	0.092607
Erythroid_precursors	TAP1	3.25774	2.02415	0.00112305	0.0941621
Erythroid_precursors	DDHD1	3.25651	1.60817	0.00112789	0.0943322
Erythroid_precursors	TMEM243	3.24473	1.38409	0.00117561	0.0980782
Erythroid_precursors	ISG20	3.24302	1.43494	0.00118268	0.0983695
Erythroid_precursors	PSMB9	3.24248	2.16472	0.00118496	0.0983695
Erythroid_precursors	WARS	3.23887	2.79191	0.00120003	0.0990764
Erythroid_precursors	AP3B1	3.23832	2.00684	0.00120234	0.0990764
Erythroid_precursors	SF3B1	3.23204	0.797657	0.00122911	0.101034
Erythroid_precursors	UBXN4	3.22667	1.05481	0.00125242	0.102698
Erythroid_precursors	EEF1A1	3.2252	0.696025	0.00125885	0.102723
Erythroid_precursors	HSPA8	3.21842	1.18895	0.00128897	0.104597
Erythroid_precursors	MTRNR2L12	3.21	0.930039	0.00132735	0.106725
Erythroid_precursors	HNRNPC	3.20939	0.767012	0.00133017	0.106725
Erythroid_precursors	CD27	3.20573	2.84176	0.00134721	0.107835
Erythroid_precursors	CYTIP	3.19431	0.853622	0.00140164	0.111842
Erythroid_precursors	DDX6	3.19364	0.881564	0.0014049	0.111842
Erythroid_precursors	GPBP1	3.19315	0.867902	0.00140728	0.111842
Erythroid_precursors	COBLL1	3.18894	1.86691	0.00142795	0.113041
Erythroid_precursors	ZBP1	3.18803	2.61383	0.00143248	0.113041
Erythroid_precursors	RPS5	3.18803	0.730839	0.00143248	0.113041
Erythroid_precursors	EIF4A2	3.18729	0.861347	0.00143611	0.113062
Erythroid_precursors	IGLC2	3.18461	2.44174	0.0014495	0.113849
Erythroid_precursors	DNAJC7	3.18351	1.24073	0.00145502	0.114015
Erythroid_precursors	AC016831.5	3.18064	1.95543	0.0014695	0.114881
Erythroid_precursors	PLAC8	3.16391	1.62702	0.00155663	0.121128
Erythroid_precursors	RPL11	3.15689	0.731267	0.00159459	0.123795
Erythroid_precursors	SF3B2	3.15067	1.11786	0.00162897	0.126172
Erythroid_precursors	PSMA3-AS1	3.14615	1.32743	0.00165434	0.127842
Erythroid_precursors	SEPT6	3.14255	1.26507	0.00167483	0.128831
Erythroid_precursors	LAP3	3.14115	2.20883	0.00168288	0.129154
Erythroid_precursors	VIM	3.13907	0.862549	0.00169485	0.129776
Erythroid_precursors	ACTR2	3.1373	1.19833	0.00170511	0.130264
Erythroid_precursors	RBM26	3.13663	1.36662	0.00170902	0.130266
Erythroid_precursors	HM13	3.13577	1.75075	0.00171401	0.13035
Erythroid_precursors	VPS13C	3.129	1.51592	0.00175403	0.133092
Erythroid_precursors	IFI35	3.12607	3.6607	0.0017716	0.134122
Erythroid_precursors	PHIP	3.11667	1.15199	0.00182907	0.13785
Erythroid_precursors	SELL	3.11105	3.04133	0.00186422	0.139871
Erythroid_precursors	ATF4	3.09945	0.983056	0.00193877	0.14514
Erythroid_precursors	IFI44L	3.09457	5.35236	0.00197098	0.147222
Erythroid_precursors	RPL14	3.09073	0.724212	0.00199668	0.148755
Erythroid_precursors	HLA-C	3.09018	0.680077	0.00200038	0.148755
Erythroid_precursors	CD37	3.08902	0.889783	0.0020082	0.149007
Erythroid_precursors	LDHA	3.07815	1.02797	0.00208289	0.153868
Erythroid_precursors	IER2	3.07174	0.888035	0.00212814	0.156865
Erythroid_precursors	ERP29	3.04501	1.06967	0.00232676	0.170755
Erythroid_precursors	PRPF38B	3.03445	1.02994	0.00240979	0.176462
Erythroid_precursors	RPL8	3.02736	0.619193	0.00246697	0.180255
Erythroid_precursors	LSP1	3.02419	2.05723	0.002493	0.181761
Erythroid_precursors	PSMA5	3.02199	1.83678	0.00251117	0.182689
Erythroid_precursors	KTN1	3.01717	1.17299	0.00255147	0.185219
Erythroid_precursors	RPL10A	3.01375	0.651917	0.00258039	0.186914
Erythroid_precursors	RPL23A	3.00014	0.730033	0.00269856	0.194945
Erythroid_precursors	RPL6	2.99965	0.744189	0.00270289	0.194945
Erythroid_precursors	RPS24	2.99739	0.736428	0.002723	0.195974
Erythroid_precursors	S100A6	2.99672	0.982992	0.002729	0.195986
Erythroid_precursors	SP110	2.98439	1.93335	0.00284144	0.203624
Erythroid_precursors	ATP2B1	2.96547	1.44773	0.00302223	0.215659
Erythroid_precursors	CORO1A	2.95588	1.22768	0.00311774	0.221063
Erythroid_precursors	TPR	2.95515	1.16982	0.00312515	0.221121
Erythroid_precursors	PPIA	2.95436	0.646591	0.0031332	0.221224
Erythroid_precursors	SSR3	2.938	1.64759	0.00330338	0.232262
Erythroid_precursors	JAK1	2.93074	0.801814	0.00338161	0.237265
Erythroid_precursors	EIF1AY	2.92896	1.56935	0.00340093	0.238122
Erythroid_precursors	THUMPD3-AS1	2.91523	1.40539	0.00355426	0.247309
Erythroid_precursors	RPL18	2.90797	0.628029	0.00363787	0.251435
Erythroid_precursors	C12orf57	2.90748	0.736594	0.00364356	0.251435
Erythroid_precursors	PRMT2	2.89435	1.5409	0.00379939	0.261115
Erythroid_precursors	USP3	2.89026	1.28924	0.00384918	0.263995
Erythroid_precursors	PSMB8	2.88172	1.48743	0.00395513	0.270708
Erythroid_precursors	RPL27A	2.88019	0.667499	0.00397432	0.271468
Erythroid_precursors	RPL19	2.87879	0.676891	0.00399206	0.272125
Erythroid_precursors	C16orf72	2.87751	1.3383	0.00400831	0.272679
Erythroid_precursors	CCDC88C	2.875	1.53039	0.00404022	0.274294
Erythroid_precursors	LRPAP1	2.87366	1.30355	0.00405744	0.274776
Erythroid_precursors	LENG8	2.87317	1.5555	0.00406372	0.274776
Erythroid_precursors	SET	2.86365	0.770478	0.0041879	0.280671
Erythroid_precursors	HLA-DRB5	2.86353	3.19397	0.00418952	0.280671
Erythroid_precursors	PDIA4	2.86328	2.45528	0.00419275	0.280671
Erythroid_precursors	IFRD1	2.8584	1.29132	0.00425782	0.283894
Erythroid_precursors	KIAA1551	2.84418	1.16668	0.00445262	0.296293
Erythroid_precursors	TNFRSF17	2.83923	3.18832	0.0045222	0.300328
Erythroid_precursors	CLINT1	2.83722	1.29973	0.00455084	0.301037
Erythroid_precursors	GOLGB1	2.82898	1.18759	0.00466968	0.307685
Erythroid_precursors	PPM1K	2.81238	1.85621	0.00491771	0.32276
Erythroid_precursors	NCF1	2.80938	1.9902	0.00496364	0.325138
Erythroid_precursors	CNOT6L	2.8081	0.945265	0.00498344	0.325798
Erythroid_precursors	ROCK1	2.80706	1.10791	0.00499952	0.326214
Erythroid_precursors	LSM7	2.80627	0.956176	0.00501185	0.326383
Erythroid_precursors	DDX39B	2.8031	1.84447	0.00506145	0.328974
Erythroid_precursors	ORMDL1	2.7937	1.16356	0.00521094	0.336733
Erythroid_precursors	SRRM1	2.78674	0.591989	0.00532416	0.343388
Erythroid_precursors	COX19	2.78503	1.50775	0.0053523	0.34454
Erythroid_precursors	RPL35	2.78332	0.662216	0.00538058	0.345697
Erythroid_precursors	LAMTOR4	2.77856	1.38247	0.00546008	0.350134
Erythroid_precursors	MOB1A	2.77404	1.01446	0.00553647	0.35368
Erythroid_precursors	THEMIS2	2.77282	1.57069	0.00555728	0.354335
Erythroid_precursors	RORA	2.76885	1.52061	0.00562541	0.357521
Erythroid_precursors	MAN1A1	2.76867	1.20655	0.00562857	0.357521
Erythroid_precursors	SPCS2	2.76684	1.34527	0.00566029	0.358856
Erythroid_precursors	C19orf70	2.76073	1.71475	0.00576716	0.364942
Erythroid_precursors	RPS9	2.75793	0.615077	0.00581694	0.366708
Erythroid_precursors	SPCS3	2.75616	1.0255	0.00584851	0.368006
Erythroid_precursors	AHNAK	2.75512	1.76997	0.0058671	0.368484
Erythroid_precursors	XRN2	2.75359	1.29935	0.00589452	0.369515
Erythroid_precursors	SEL1L3	2.74828	1.76505	0.00599086	0.373002
Erythroid_precursors	IGHA2	2.74767	2.75875	0.00600202	0.373002
Erythroid_precursors	EEF1D	2.74706	0.62706	0.0060132	0.373002
Erythroid_precursors	CLK1	2.74694	0.918884	0.00601544	0.373002
Erythroid_precursors	RPS26	2.74657	0.597525	0.00602216	0.373002
Erythroid_precursors	HCLS1	2.74584	1.768	0.00603562	0.373002
Erythroid_precursors	IFI16	2.74535	1.4503	0.00604461	0.373002
Erythroid_precursors	STK17B	2.74505	0.829431	0.00605024	0.373002
Erythroid_precursors	CD38	2.74328	3.05516	0.00608295	0.37433
Erythroid_precursors	BCL2	2.73888	1.74205	0.00616487	0.377984
Erythroid_precursors	TMEM165	2.73742	1.40391	0.00619239	0.378979
Erythroid_precursors	CALM1	2.7307	0.557146	0.00631997	0.38538
Erythroid_precursors	HSPA5	2.72972	0.985212	0.00633872	0.385822
Erythroid_precursors	UFM1	2.72905	1.14806	0.00635164	0.385908
Erythroid_precursors	PNPT1	2.72386	2.21242	0.00645229	0.391315
Erythroid_precursors	PRDM2	2.72252	0.968583	0.00647858	0.392199
Erythroid_precursors	SAMHD1	2.70525	1.07018	0.00682536	0.410968
Erythroid_precursors	TSHZ2	2.70342	1.7868	0.00686309	0.412083
Erythroid_precursors	AQP3	2.70287	2.21044	0.00687444	0.412083
Erythroid_precursors	CD79A	2.70256	1.13577	0.00688075	0.412083
Erythroid_precursors	CANX	2.69725	1.64452	0.00699147	0.416354
Erythroid_precursors	PHF3	2.69707	1.06185	0.00699531	0.416354
Erythroid_precursors	AAK1	2.69676	1.25774	0.00700173	0.416354
Erythroid_precursors	CUTA	2.68565	1.05343	0.00723883	0.427422
Erythroid_precursors	DDX18	2.6837	0.900994	0.00728126	0.429172
Erythroid_precursors	TRA2A	2.67973	0.944517	0.00736812	0.433039
Erythroid_precursors	SYNCRIP	2.67894	1.31289	0.00738561	0.433039
Erythroid_precursors	SMARCB1	2.66008	2.05386	0.0078123	0.454088
Erythroid_precursors	ACBD3	2.65678	1.41448	0.00788909	0.457759
Erythroid_precursors	LAPTM5	2.6558	0.623027	0.00791198	0.458293
Erythroid_precursors	YWHAB	2.6547	0.864611	0.00793779	0.458455
Erythroid_precursors	RBM5	2.65452	1.17223	0.0079421	0.458455
Erythroid_precursors	TRAF3IP3	2.64231	2.67005	0.00823419	0.474499
Erythroid_precursors	SRSF3	2.64079	0.778153	0.00827137	0.475824
Erythroid_precursors	PCSK7	2.63676	1.22214	0.00837025	0.480687
Erythroid_precursors	KMT2A	2.6345	1.04632	0.00842614	0.48307
Erythroid_precursors	RPL26	2.63194	0.654913	0.00848999	0.485857
Erythroid_precursors	HNRNPK	2.63139	0.624703	0.00850373	0.485857
Erythroid_precursors	RPS15A	2.62803	0.658026	0.00858811	0.489844
Erythroid_precursors	RIC3	2.61936	1.38534	0.00880946	0.500766
Erythroid_precursors	POU2AF1	2.61143	3.30588	0.00901655	0.51167
Erythroid_precursors	ARPC2	2.60843	0.616732	0.00909573	0.515292
Erythroid_precursors	ARL6IP4	2.60581	0.894517	0.00916573	0.518381
Erythroid_precursors	ASH1L	2.60178	1.43929	0.0092741	0.523627
Erythroid_precursors	USP16	2.60026	0.741894	0.00931545	0.52453
Erythroid_precursors	USP8	2.59995	1.30311	0.00932373	0.52453
Erythroid_precursors	RPL3	2.59946	0.588687	0.00933701	0.52453
Erythroid_precursors	ZNF706	2.59879	1.28087	0.00935529	0.524679
Erythroid_precursors	NME1	2.59787	1.96123	0.00938027	0.525166
Erythroid_precursors	EWSR1	2.59733	1.24187	0.00939529	0.525166
Erythroid_precursors	CCDC69	2.59324	1.42891	0.00950777	0.529372
Erythroid_precursors	RPL29	2.59287	0.616683	0.0095179	0.529372
Erythroid_precursors	RPL27	2.58646	0.628489	0.00969675	0.538426
Erythroid_precursors	BAZ2A	2.58512	1.16762	0.0097346	0.539635
Erythroid_precursors	PPP1R2	2.57865	0.875354	0.00991882	0.548035
Erythroid_precursors	NCOA3	2.57663	1.25575	0.00997681	0.549429
Erythroid_precursors	RPL9	2.57334	0.646564	0.0100723	0.553781
Erythroid_precursors	TMED5	2.57028	1.5453	0.0101615	0.55777
Erythroid_precursors	RPL22	2.56558	0.651133	0.0103002	0.56446
Erythroid_precursors	AC058791.1	2.56332	1.33321	0.0103675	0.565374
Erythroid_precursors	HSH2D	2.5582	2.48814	0.0105216	0.572848
Erythroid_precursors	DDX46	2.55734	1.24721	0.0105475	0.573327
Erythroid_precursors	RPS28	2.55435	0.620211	0.0106386	0.57734
Erythroid_precursors	FBXW7	2.55197	1.43063	0.0107115	0.580361
Erythroid_precursors	TRIM44	2.54855	1.71244	0.0108171	0.58407
Erythroid_precursors	SNRPA1	2.54837	0.967548	0.0108228	0.58407
Erythroid_precursors	NEMF	2.54806	1.06974	0.0108322	0.58407
Erythroid_precursors	PARP1	2.54465	2.2031	0.0109389	0.587928
Erythroid_precursors	MTDH	2.54129	0.983434	0.0110445	0.591915
Erythroid_precursors	RNASET2	2.54117	1.10424	0.0110483	0.591915
Erythroid_precursors	HLA-DRB1	2.53238	0.678626	0.0113292	0.605996
Erythroid_precursors	ZNF644	2.52749	1.03747	0.011488	0.61351
Erythroid_precursors	CLIP1	2.52609	1.59322	0.011534	0.614988
Erythroid_precursors	DYNC1H1	2.52066	0.897468	0.0117136	0.622585
Erythroid_precursors	RPL39	2.51632	0.61512	0.0118586	0.628738
Erythroid_precursors	CD53	2.51608	1.46627	0.0118669	0.628738
Erythroid_precursors	FAM107B	2.51413	0.744514	0.0119328	0.631234
Erythroid_precursors	RIF1	2.5082	1.30949	0.0121346	0.640901
Erythroid_precursors	ODF2L	2.50619	1.71727	0.012204	0.64355
Erythroid_precursors	GSTK1	2.50497	0.945576	0.0122462	0.644762
Erythroid_precursors	SRSF11	2.50332	0.622619	0.0123034	0.646757
Erythroid_precursors	IL2RG	2.49691	2.04095	0.012528	0.657535
Erythroid_precursors	MAN1A2	2.49209	1.69835	0.0126994	0.664443
Erythroid_precursors	CD48	2.49154	0.806345	0.0127191	0.664443
Erythroid_precursors	CCDC12	2.49038	0.92308	0.0127607	0.665578
Erythroid_precursors	CHD2	2.48757	0.838718	0.0128618	0.66935
Erythroid_precursors	ICAM3	2.48727	1.08603	0.0128729	0.66935
Erythroid_precursors	PLCG2	2.48043	1.05902	0.0131224	0.679165
Erythroid_precursors	ENTPD1	2.47958	3.13815	0.0131539	0.679745
Erythroid_precursors	KANSL1	2.47811	1.21231	0.013208	0.681493
Erythroid_precursors	TMEM258	2.46493	1.40729	0.0137042	0.703844
Erythroid_precursors	RPS14	2.46291	0.602874	0.0137814	0.706729
Erythroid_precursors	MGAT4A	2.462	0.909863	0.0138166	0.707454
Erythroid_precursors	DERL3	2.45821	2.19124	0.0139631	0.710614
Erythroid_precursors	CUL3	2.4576	1.01108	0.0139869	0.710744
Erythroid_precursors	CTSS	2.45662	1.46251	0.0140249	0.711601
Erythroid_precursors	VCP	2.45559	1.1819	0.0140655	0.712581
Erythroid_precursors	TTC19	2.45333	1.43672	0.0141541	0.71599
Erythroid_precursors	USP48	2.44899	1.9679	0.0143256	0.723219
Erythroid_precursors	SSR1	2.44674	1.38292	0.0144157	0.725935
Erythroid_precursors	PSMA3	2.44612	1.25094	0.0144401	0.726075
Erythroid_precursors	EHD4	2.44429	1.96586	0.0145136	0.728679
Erythroid_precursors	DHX36	2.44338	1.06724	0.0145505	0.729438
Erythroid_precursors	BANK1	2.44118	2.46544	0.0146393	0.732797
Erythroid_precursors	RPLP0	2.43795	0.568094	0.014771	0.738286
Erythroid_precursors	TRABD	2.43685	1.11715	0.014816	0.739431
Erythroid_precursors	TTC3	2.43306	1.17879	0.0149717	0.746095
Erythroid_precursors	TGFBR2	2.43251	1.39334	0.0149945	0.74612
Erythroid_precursors	MLLT6	2.42885	1.95792	0.0151468	0.752355
Erythroid_precursors	ANKRD10	2.42842	1.58084	0.0151647	0.752355
Erythroid_precursors	GPATCH8	2.4272	1.17559	0.0152158	0.752696
Erythroid_precursors	CCDC85B	2.42671	1.25018	0.0152363	0.752696
Erythroid_precursors	TNRC6B	2.41725	1.14228	0.0156382	0.769022
Erythroid_precursors	U2SURP	2.41469	0.832891	0.0157487	0.773134
Erythroid_precursors	RPS20	2.41371	0.562059	0.015791	0.773134
Erythroid_precursors	CNPY2	2.41078	1.62959	0.0159184	0.778237
Erythroid_precursors	FBXO6	2.40987	3.60435	0.0159584	0.779057
Erythroid_precursors	S100A4	2.40773	0.939232	0.0160521	0.782491
Erythroid_precursors	EEF1B2	2.40608	0.568317	0.0161247	0.78489
Erythroid_precursors	PPP1R10	2.40468	1.03298	0.0161867	0.786156
Erythroid_precursors	SPTBN1	2.38997	2.11539	0.0168499	0.814824
Erythroid_precursors	PPP1R15A	2.38972	0.776462	0.0168611	0.814824
Erythroid_precursors	PLEKHJ1	2.38759	2.04601	0.0169594	0.818397
Erythroid_precursors	G3BP2	2.38691	0.69247	0.0169904	0.818715
Erythroid_precursors	BTG2	2.37873	0.799598	0.0173722	0.835908
Erythroid_precursors	C19orf66	2.37812	1.79299	0.017401	0.836093
Erythroid_precursors	ANKRD13A	2.37556	1.40296	0.0175223	0.84072
Erythroid_precursors	EIF3E	2.37208	0.606715	0.0176882	0.846258
Erythroid_precursors	AC245014.3	2.37104	1.23184	0.0177379	0.846783
Erythroid_precursors	ERGIC2	2.37019	1.56431	0.017779	0.846977
Erythroid_precursors	FOXN3	2.36537	1.1714	0.0180122	0.854005
Erythroid_precursors	SELENOS	2.36494	1.66288	0.018033	0.854005
Erythroid_precursors	YTHDC1	2.36482	0.810186	0.018039	0.854005
Erythroid_precursors	POU2F2	2.36476	2.39377	0.0180419	0.854005
Erythroid_precursors	HNRNPA1	2.36451	0.441951	0.0180538	0.854005
Erythroid_precursors	ARL4C	2.36079	0.830137	0.0182361	0.859559
Erythroid_precursors	GBP2	2.36073	2.1789	0.0182391	0.859559
Erythroid_precursors	RPS25	2.36054	0.662798	0.0182481	0.859559
Erythroid_precursors	LIMD2	2.35841	0.666156	0.0183535	0.861037
Erythroid_precursors	LCP1	2.35835	1.24842	0.0183565	0.861037
Erythroid_precursors	ACAP2	2.35719	1.44188	0.018414	0.862525
Erythroid_precursors	SDF2L1	2.352	1.66153	0.0186728	0.873431
Erythroid_precursors	PIGC	2.35121	1.79674	0.0187127	0.874077
Erythroid_precursors	NGLY1	2.34699	1.23604	0.0189256	0.882791
Erythroid_precursors	UPF2	2.34193	1.14788	0.0191845	0.892385
Erythroid_precursors	RNF126	2.3382	1.34326	0.0193767	0.900078
Erythroid_precursors	PRPF40A	2.33247	0.92868	0.0196762	0.911842
Erythroid_precursors	TCF7	2.3321	1.40162	0.0196955	0.911842
Erythroid_precursors	GNL3	2.32813	1.16646	0.0199051	0.918946
Erythroid_precursors	ITPR2	2.32746	2.01642	0.0199408	0.918946
Erythroid_precursors	CSNK2A1	2.32734	1.22217	0.0199473	0.918946
Erythroid_precursors	DNAJB11	2.32679	1.2561	0.0199765	0.91903
Erythroid_precursors	PPP1R12A	2.32075	1.15571	0.0203006	0.93266
Erythroid_precursors	RPS13	2.31965	0.62401	0.02036	0.93411
Erythroid_precursors	STAT3	2.31873	0.764502	0.0204096	0.935107
Erythroid_precursors	ARAP2	2.31714	1.78899	0.0204959	0.937779
Erythroid_precursors	SEC11C	2.3155	1.46207	0.0205858	0.94061
Erythroid_precursors	RSF1	2.3097	1.27609	0.020905	0.952596
Erythroid_precursors	TOR3A	2.30573	1.63616	0.0211258	0.961352
Erythroid_precursors	TM9SF3	2.30323	1.17769	0.0212661	0.964325
Erythroid_precursors	ATP5MC2	2.30274	0.667818	0.0212936	0.964325
Erythroid_precursors	RASGRP3	2.30243	1.90466	0.0213108	0.964325
Erythroid_precursors	SRPRA	2.30219	1.00863	0.0213245	0.964325
Erythroid_precursors	DENND1B	2.30201	2.15225	0.0213349	0.964325
Erythroid_precursors	FNDC3A	2.29834	2.35141	0.0215423	0.972389
Erythroid_precursors	CYLD	2.29688	0.659237	0.0216257	0.974844
Erythroid_precursors	NCKAP1L	2.29608	1.66222	0.0216711	0.975576
Erythroid_precursors	MAP3K2	2.2945	0.897328	0.021762	0.978354
Erythroid_precursors	EPC1	2.29334	0.61002	0.0218286	0.978726
Erythroid_precursors	RPL7	2.29334	0.57678	0.0218286	0.978726
Erythroid_precursors	SMARCC1	2.28632	1.37341	0.0222357	0.994959
Erythroid_precursors	DTNBP1	2.28607	1.88184	0.02225	0.994959
Erythroid_precursors	UBALD2	2.284	0.749371	0.0223716	0.999068
Erythroid_precursors	ITGB2	2.28266	1.60581	0.0224507	1
Erythroid_precursors	PARP9	2.28229	3.06014	0.0224723	1
Erythroid_precursors	DNAJC10	2.27966	1.71587	0.0226276	1
Erythroid_precursors	APPL1	2.27844	1.6511	0.0227002	1
Erythroid_precursors	POLR3E	2.27448	2.07058	0.0229374	1
Erythroid_precursors	G3BP1	2.27387	1.61525	0.0229741	1
Erythroid_precursors	TXNDC11	2.26965	1.60017	0.0232286	1
Erythroid_precursors	MEF2C	2.26801	1.53323	0.0233289	1
Erythroid_precursors	TBC1D10C	2.26691	2.22815	0.0233959	1
Erythroid_precursors	EIF4G2	2.26666	0.607687	0.0234109	1
Erythroid_precursors	CLPTM1L	2.26483	1.61798	0.0235231	1
Erythroid_precursors	EID1	2.26306	0.841721	0.0236319	1
Erythroid_precursors	TACC1	2.26117	0.890781	0.0237488	1
Erythroid_precursors	UBE2G2	2.26117	1.17761	0.0237488	1
Erythroid_precursors	EPSTI1	2.2608	2.41601	0.0237715	1
Erythroid_precursors	CRELD2	2.26068	1.93815	0.0237791	1
Erythroid_precursors	KDM2A	2.25983	1.09789	0.0238321	1
Erythroid_precursors	BIRC6	2.25934	1.29351	0.0238624	1
Erythroid_precursors	HIF1A	2.25561	0.737401	0.0240948	1
Erythroid_precursors	ZNF101	2.25549	1.93547	0.0241025	1
Erythroid_precursors	ATF7IP2	2.2525	1.23234	0.0242907	1
Erythroid_precursors	TCF4	2.24884	1.67211	0.0245228	1
Erythroid_precursors	TM9SF2	2.24878	1.26736	0.0245267	1
Erythroid_precursors	BAZ1A	2.24707	1.27282	0.0246357	1
Erythroid_precursors	FOSB	2.24652	0.716226	0.0246708	1
Erythroid_precursors	ETS1	2.24463	0.685209	0.0247921	1
Erythroid_precursors	AC114760.2	2.23883	1.946	0.0251672	1
Erythroid_precursors	TMEM208	2.23791	1.54727	0.0252268	1
Erythroid_precursors	NT5C3A	2.23736	0.883831	0.0252627	1
Erythroid_precursors	PRMT1	2.23626	1.91509	0.0253345	1
Erythroid_precursors	MBD4	2.23608	1.208	0.0253465	1
Erythroid_precursors	SRP19	2.23382	0.973616	0.0254948	1
Erythroid_precursors	RAP1B	2.23309	0.552555	0.0255431	1
Erythroid_precursors	RPL41	2.22998	0.426095	0.025749	1
Erythroid_precursors	GNG7	2.22698	2.60154	0.0259483	1
Erythroid_precursors	CORO7	2.22308	1.3865	0.0262105	1
Erythroid_precursors	EIF1AX	2.2229	0.984132	0.0262229	1
Erythroid_precursors	NCBP2	2.22241	1.25081	0.0262558	1
Erythroid_precursors	SYTL1	2.21527	2.85307	0.0267419	1
Erythroid_precursors	BAX	2.21472	1.03526	0.0267796	1
Erythroid_precursors	SNRNP200	2.21459	1.02861	0.026788	1
Erythroid_precursors	SRSF9	2.21276	0.940954	0.026914	1
Erythroid_precursors	PPHLN1	2.20751	1.01461	0.0272783	1
Erythroid_precursors	TMBIM4	2.20416	1.1856	0.0275134	1
Erythroid_precursors	SAMD9L	2.20257	4.02482	0.0276252	1
Erythroid_precursors	VMP1	2.20129	1.2176	0.0277157	1
Erythroid_precursors	NFATC2IP	2.19805	1.90334	0.0279454	1
Erythroid_precursors	ARHGEF1	2.1972	1.25696	0.0280064	1
Erythroid_precursors	FNBP4	2.19402	0.778519	0.0282338	1
Erythroid_precursors	PRDM1	2.19329	1.16365	0.0282865	1
Erythroid_precursors	HERC5	2.18987	1.72209	0.0285335	1
Erythroid_precursors	HMGN3	2.18969	1.4706	0.0285468	1
Erythroid_precursors	NSD3	2.18908	0.961501	0.0285912	1
Erythroid_precursors	ITM2C	2.18627	1.77148	0.0287958	1
Erythroid_precursors	RPL7A	2.18419	0.5926	0.0289479	1
Erythroid_precursors	NSD1	2.18029	0.94908	0.0292361	1
Erythroid_precursors	FKBP2	2.17937	1.39682	0.029304	1
Erythroid_precursors	ALG5	2.17925	1.34606	0.0293131	1
Erythroid_precursors	OGA	2.1787	0.850374	0.0293539	1
Erythroid_precursors	PSMB10	2.17833	2.24	0.0293811	1
Erythroid_precursors	RPN2	2.17718	1.23264	0.0294675	1
Erythroid_precursors	MIS18BP1	2.17663	1.43774	0.0295085	1
Erythroid_precursors	BRD2	2.17486	0.915485	0.0296409	1
Erythroid_precursors	PTPN7	2.17437	1.20428	0.0296776	1
Erythroid_precursors	DYNLT1	2.17363	0.988432	0.0297326	1
Erythroid_precursors	TRBC2	2.17315	1.46911	0.0297693	1
Erythroid_precursors	RAN	2.17272	0.697981	0.0298015	1
Erythroid_precursors	TYMP	2.17034	1.33295	0.0299812	1
Erythroid_precursors	HLA-DMA	2.1693	1.4842	0.0300599	1
Erythroid_precursors	ARHGAP15	2.16881	1.87567	0.0300969	1
Erythroid_precursors	KPNB1	2.16747	0.957395	0.0301991	1
Erythroid_precursors	TCIRG1	2.16552	1.77948	0.0303482	1
Erythroid_precursors	PUM1	2.16491	1.17281	0.0303949	1
Erythroid_precursors	ANAPC16	2.1621	0.910794	0.0306106	1
Erythroid_precursors	DNAJC3	2.16045	1.30483	0.0307379	1
Erythroid_precursors	EIF5	2.16033	0.597131	0.0307473	1
Erythroid_precursors	OSTC	2.15984	1.26273	0.0307851	1
Erythroid_precursors	MRPL20	2.15728	1.4889	0.0309842	1
Erythroid_precursors	PEBP1	2.15258	0.817664	0.0313521	1
Erythroid_precursors	ADD3	2.15135	1.31708	0.0314482	1
Erythroid_precursors	SARAF	2.14598	0.509147	0.0318744	1
Erythroid_precursors	NSA2	2.14452	0.636672	0.0319914	1
Erythroid_precursors	MED6	2.13951	1.08029	0.0323942	1
Erythroid_precursors	PRDX1	2.13652	0.977421	0.0326369	1
Erythroid_precursors	SCPEP1	2.132	1.75174	0.0330065	1
Erythroid_precursors	TAP2	2.13066	1.73409	0.0331171	1
Erythroid_precursors	ARID5B	2.12993	0.986737	0.0331775	1
Erythroid_precursors	PRKDC	2.1295	1.31343	0.0332128	1
Erythroid_precursors	ELF1	2.12627	0.526801	0.0334811	1
Erythroid_precursors	MGMT	2.12523	2.64626	0.0335675	1
Erythroid_precursors	TMEM259	2.12303	1.04523	0.0337513	1
Erythroid_precursors	KDM5A	2.12028	1.12498	0.0339821	1
Erythroid_precursors	SPPL2A	2.11961	1.07247	0.0340387	1
Erythroid_precursors	ARPC5L	2.11662	0.78902	0.034292	1
Erythroid_precursors	UBE2I	2.11626	0.681533	0.0343231	1
Erythroid_precursors	PDE4B	2.11223	1.12354	0.034667	1
Erythroid_precursors	NOLC1	2.11137	1.96547	0.0347403	1
Erythroid_precursors	SEL1L	2.10991	1.41494	0.0348664	1
Erythroid_precursors	CD69	2.10612	0.677242	0.0351937	1
Erythroid_precursors	RPL36	2.10594	0.587359	0.0352096	1
Erythroid_precursors	PABPC4	2.10405	0.82756	0.0353743	1
Erythroid_precursors	SLC38A10	2.10246	3.09676	0.035513	1
Erythroid_precursors	CNOT2	2.10173	0.987005	0.0355772	1
Erythroid_precursors	SPN	2.09819	2.75003	0.0358886	1
Erythroid_precursors	TAOK3	2.098	1.45906	0.0359048	1
Erythroid_precursors	PHC3	2.09672	0.765147	0.0360182	1
Erythroid_precursors	TMEM87A	2.09587	1.04886	0.0360939	1
Erythroid_precursors	SRP54	2.09581	1.35742	0.0360994	1
Erythroid_precursors	ZBTB20	2.09575	1.67846	0.0361048	1
Erythroid_precursors	SEC61A1	2.09135	1.36115	0.0364967	1
Erythroid_precursors	MRPS12	2.09098	1.5368	0.0365295	1
Erythroid_precursors	SEC61B	2.08683	0.888562	0.0369032	1
Erythroid_precursors	PTBP1	2.085	0.956243	0.0370691	1
Erythroid_precursors	TNFRSF14	2.08348	1.01508	0.0372079	1
Erythroid_precursors	MIER1	2.08128	0.755226	0.0374084	1
Erythroid_precursors	SPG7	2.08122	1.5667	0.037414	1
Erythroid_precursors	SEC13	2.08122	1.8432	0.037414	1
Erythroid_precursors	RHOH	2.07786	1.09192	0.0377222	1
Erythroid_precursors	PGLS	2.07719	1.3555	0.0377841	1
Erythroid_precursors	NDUFB7	2.07609	1.04613	0.0378856	1
Erythroid_precursors	DNM1L	2.0756	1.05282	0.0379308	1
Erythroid_precursors	CD164	2.07548	0.87209	0.0379421	1
Erythroid_precursors	SLTM	2.07347	0.823281	0.038129	1
Erythroid_precursors	ATF5	2.07237	2.46313	0.0382313	1
Erythroid_precursors	CD320	2.07206	1.9204	0.0382597	1
Erythroid_precursors	MRPL51	2.07188	1.59925	0.0382768	1
Erythroid_precursors	PPA1	2.06895	0.909685	0.038551	1
Erythroid_precursors	ADAM19	2.06602	2.62173	0.0388268	1
Erythroid_precursors	RPS29	2.06211	0.611805	0.0391971	1
Erythroid_precursors	GTF3A	2.0612	0.747228	0.0392844	1
Erythroid_precursors	RBM22	2.05949	1.24658	0.0394476	1
Erythroid_precursors	DOCK10	2.05772	2.16282	0.0396174	1
Erythroid_precursors	ZNF791	2.05613	0.983746	0.0397701	1
Erythroid_precursors	AMD1	2.05613	0.688122	0.0397701	1
Erythroid_precursors	SPATS2	2.05607	2.32965	0.0397759	1
Erythroid_precursors	MBD2	2.05503	1.17862	0.0398761	1
Erythroid_precursors	HSPA4	2.05473	1.41171	0.0399055	1
Erythroid_precursors	ANXA2	2.05222	1.36267	0.040148	1
Erythroid_precursors	TRIB1	2.05021	2.08217	0.0403441	1
Erythroid_precursors	SRPRB	2.05009	1.67318	0.040356	1
Erythroid_precursors	S100A11	2.04893	1.66182	0.0404693	1
Erythroid_precursors	ILF3-DT	2.04874	1.25163	0.0404872	1
Erythroid_precursors	NECAP1	2.04215	1.01848	0.0411366	1
Erythroid_precursors	CNOT7	2.04117	1.05358	0.0412335	1
Erythroid_precursors	SSBP1	2.04001	0.716992	0.0413489	1
Erythroid_precursors	DBI	2.03861	1.12185	0.0414889	1
Erythroid_precursors	TMEM160	2.03824	1.37891	0.0415255	1
Erythroid_precursors	TNFAIP8	2.03702	1.5348	0.0416477	1
Erythroid_precursors	RBM6	2.03672	1.28337	0.0416783	1
Erythroid_precursors	PDIA6	2.03519	1.34199	0.0418316	1
Erythroid_precursors	ZFP36	2.02982	0.629778	0.0423748	1
Erythroid_precursors	YME1L1	2.02744	0.720904	0.0426175	1
Erythroid_precursors	EIF3F	2.02335	0.508815	0.0430371	1
Erythroid_precursors	GSDMD	2.01602	1.9202	0.0437974	1
Erythroid_precursors	ASCC3	2.0159	1.41243	0.0438101	1
Erythroid_precursors	GMFG	2.01395	0.635946	0.0440148	1
Erythroid_precursors	RNASEH2B	2.01346	1.50021	0.0440661	1
Erythroid_precursors	TMEM156	2.01255	1.68524	0.0441625	1
Erythroid_precursors	HECTD1	2.01175	1.01692	0.0442461	1
Erythroid_precursors	WAS	2.0098	1.77063	0.0444525	1
Erythroid_precursors	LGALS1	2.00907	1.12877	0.0445301	1
Erythroid_precursors	GON4L	2.00669	1.59681	0.0447832	1
Erythroid_precursors	MZT2A	2.00095	0.835737	0.045398	1
Erythroid_precursors	GRB2	1.99857	0.693894	0.0456552	1
Erythroid_precursors	RB1CC1	1.99814	0.746933	0.0457015	1
Erythroid_precursors	CYCS	1.99771	0.697302	0.0457479	1
Erythroid_precursors	NOP58	1.99405	0.820674	0.0461466	1
Erythroid_precursors	RNF149	1.99344	1.1702	0.0462133	1
Erythroid_precursors	HIGD2A	1.99301	0.813199	0.0462601	1
Erythroid_precursors	LARP1	1.99204	1.52497	0.0463672	1
Erythroid_precursors	XBP1	1.99197	1.02189	0.0463739	1
Erythroid_precursors	PTPN2	1.991	0.686082	0.0464811	1
Erythroid_precursors	PRRC2B	1.98941	1.22056	0.0466559	1
Erythroid_precursors	FAM173A	1.98923	1.94126	0.0466761	1
Erythroid_precursors	CYFIP2	1.98734	1.78686	0.0468853	1
Erythroid_precursors	DAZAP2	1.98605	0.561045	0.0470274	1
Erythroid_precursors	HMGB2	1.98593	0.616978	0.0470409	1
Erythroid_precursors	CD81	1.98367	0.734286	0.0472923	1
Erythroid_precursors	IDH3B	1.98264	1.52619	0.0474082	1
Erythroid_precursors	FAM49B	1.98257	1.11521	0.047415	1
Erythroid_precursors	AUP1	1.98245	0.979524	0.0474287	1
Erythroid_precursors	UBA5	1.98172	1.73286	0.0475106	1
Erythroid_precursors	VPS4B	1.97616	1.10411	0.0481361	1
Erythroid_precursors	ESCO1	1.97574	1.30194	0.0481845	1
Erythroid_precursors	CDV3	1.97458	0.557928	0.0483161	1
Erythroid_precursors	RBM33	1.97397	0.943524	0.0483855	1
Erythroid_precursors	JPX	1.97281	1.61677	0.0485175	1
Erythroid_precursors	ATP5MC1	1.96969	1.26382	0.0488734	1
Erythroid_precursors	RBM4	1.96762	1.15969	0.0491119	1
Erythroid_precursors	CCDC50	1.96609	1.09076	0.0492879	1
Erythroid_precursors	SUMO2	1.9656	0.585651	0.0493443	1
Erythroid_precursors	POLR2B	1.96487	1.08311	0.0494291	1
Erythroid_precursors	SLC3A2	1.96463	0.771263	0.0494573	1
Erythroid_precursors	PPTC7	1.96432	1.3423	0.0494927	1
Erythroid_precursors	HLA-DQA1	1.96365	0.904549	0.0495706	1
Erythroid_precursors	CD47	1.96304	0.742423	0.0496414	1
Erythroid_precursors	HELB	1.96035	1.78876	0.0499543	1
Erythroid_precursors	C6orf62	-1.96048	-0.357232	0.0499401	1
Erythroid_precursors	DNAJB2	-1.9609	-0.584169	0.0498902	1
Erythroid_precursors	H1F0	-1.97562	-1.77676	0.0481984	1
Erythroid_precursors	BBOF1	-1.97928	-1.44429	0.0477847	1
Erythroid_precursors	CMAS	-1.98135	-0.857822	0.0475517	1
Erythroid_precursors	CYSTM1	-1.99246	-0.868456	0.0463203	1
Erythroid_precursors	PF4V1	-1.99777	-4.84902	0.0457412	1
Erythroid_precursors	SLC40A1	-1.99893	-0.774429	0.0456156	1
Erythroid_precursors	SLC6A8	-2.01175	-1.3481	0.0442461	1
Erythroid_precursors	KLF1	-2.02842	-0.741675	0.0425178	1
Erythroid_precursors	ACTB	-2.03067	-0.329968	0.042288	1
Erythroid_precursors	ATP6V1D	-2.03788	-1.03283	0.0415622	1
Erythroid_precursors	RANBP10	-2.03867	-1.60807	0.0414828	1
Erythroid_precursors	ACTN1	-2.04288	-1.12306	0.041064	1
Erythroid_precursors	MYL12A	-2.04575	-0.420066	0.0407808	1
Erythroid_precursors	PCBP1	-2.0474	-0.287688	0.0406188	1
Erythroid_precursors	HPSE	-2.04838	-3.3582	0.0405231	1
Erythroid_precursors	GATA1	-2.0579	-1.09521	0.0395998	1
Erythroid_precursors	C19orf33	-2.06138	-2.56291	0.0392669	1
Erythroid_precursors	ESAM	-2.06382	-1.5279	0.0390347	1
Erythroid_precursors	TFDP1	-2.06437	-1.18005	0.0389827	1
Erythroid_precursors	PKM	-2.06828	-0.790003	0.038614	1
Erythroid_precursors	RXRA	-2.0695	-1.08736	0.0384994	1
Erythroid_precursors	MMRN1	-2.06974	-2.26576	0.0384765	1
Erythroid_precursors	RILP	-2.08274	-1.53019	0.0372746	1
Erythroid_precursors	CD68	-2.08683	-1.49739	0.0369032	1
Erythroid_precursors	DCUN1D1	-2.08732	-0.403625	0.0368591	1
Erythroid_precursors	SAMD14	-2.09343	-2.00141	0.0363112	1
Erythroid_precursors	PPP1R14A	-2.09428	-1.81301	0.036235	1
Erythroid_precursors	MBOAT2	-2.09733	-1.81197	0.0359642	1
Erythroid_precursors	MYL12B	-2.09764	-0.430946	0.0359372	1
Erythroid_precursors	STRAP	-2.10917	-0.719642	0.0349295	1
Erythroid_precursors	CLIC2	-2.11662	-1.34404	0.034292	1
Erythroid_precursors	CUL4A	-2.1187	-0.745906	0.0341161	1
Erythroid_precursors	TGFB1I1	-2.14849	-2.77629	0.0316752	1
Erythroid_precursors	GABARAPL1	-2.15789	-0.912214	0.0309367	1
Erythroid_precursors	PTGS1	-2.16741	-0.908141	0.0302037	1
Erythroid_precursors	NDUFAF3	-2.16948	-0.884833	0.030046	1
Erythroid_precursors	ILK	-2.17614	-1.20679	0.029545	1
Erythroid_precursors	PROS1	-2.17956	-2.95448	0.0292904	1
Erythroid_precursors	ZER1	-2.18755	-0.976039	0.0287022	1
Erythroid_precursors	MED25	-2.18822	-0.980868	0.0286533	1
Erythroid_precursors	IFITM3	-2.1961	-0.811679	0.0280849	1
Erythroid_precursors	VCL	-2.20977	-0.870114	0.027121	1
Erythroid_precursors	NME4	-2.2116	-1.28094	0.0269941	1
Erythroid_precursors	ABTB1	-2.21215	-0.698042	0.0269562	1
Erythroid_precursors	LAMTOR1	-2.21288	-0.636134	0.0269056	1
Erythroid_precursors	HMBS	-2.22784	-0.940679	0.0258912	1
Erythroid_precursors	CALM3	-2.23083	-0.612522	0.0256923	1
Erythroid_precursors	NINJ2	-2.24286	-1.28965	0.0249061	1
Erythroid_precursors	DYNLRB1	-2.25085	-0.611177	0.0243949	1
Erythroid_precursors	ZYX	-2.27393	-1.45777	0.0229704	1
Erythroid_precursors	ST6GALNAC4	-2.31354	-1.19298	0.0206928	0.944213
Erythroid_precursors	PTMS	-2.33179	-1.25977	0.0197115	0.911842
Erythroid_precursors	HEBP1	-2.34638	-2.05789	0.0189566	0.88301
Erythroid_precursors	PNPLA2	-2.35957	-0.443678	0.0182962	0.860616
Erythroid_precursors	SLC25A38	-2.3708	-1.33458	0.0177497	0.846783
Erythroid_precursors	SRRD	-2.37489	-1.00966	0.0175542	0.841048
Erythroid_precursors	THBS1	-2.39412	-1.48351	0.0166604	0.807452
Erythroid_precursors	AKR7A2	-2.40443	-1.51956	0.0161976	0.786156
Erythroid_precursors	ARHGEF12	-2.41414	-0.687699	0.0157724	0.773134
Erythroid_precursors	ROGDI	-2.42146	-2.39187	0.0154581	0.761285
Erythroid_precursors	TUBB1	-2.4236	-0.625524	0.0153675	0.757934
Erythroid_precursors	AP2M1	-2.42665	-0.420877	0.0152388	0.752696
Erythroid_precursors	CR1L	-2.44863	-2.93	0.0143402	0.723219
Erythroid_precursors	TMEM40	-2.45833	-1.47855	0.0139584	0.710614
Erythroid_precursors	GUCD1	-2.45913	-0.704099	0.0139275	0.710614
Erythroid_precursors	GYPA	-2.45968	-1.18891	0.0139062	0.710614
Erythroid_precursors	FAM117A	-2.4681	-0.846693	0.0135832	0.698704
Erythroid_precursors	SERF2	-2.47201	-0.356092	0.0134357	0.692176
Erythroid_precursors	MPC2	-2.48214	-0.61555	0.0130596	0.67696
Erythroid_precursors	NUDT4	-2.4855	-0.374062	0.0129371	0.671647
Erythroid_precursors	GSN	-2.4963	-2.52944	0.0125496	0.657638
Erythroid_precursors	C9orf16	-2.5253	-0.842297	0.0115601	0.6154
Erythroid_precursors	VPS28	-2.54745	-0.459903	0.0108512	0.584154
Erythroid_precursors	CDKN2D	-2.56424	-0.420516	0.0103402	0.564803
Erythroid_precursors	STK11	-2.5643	-1.06899	0.0103384	0.564803
Erythroid_precursors	AP2A1	-2.577	-0.922312	0.00996624	0.549429
Erythroid_precursors	ARF1	-2.57968	-0.366256	0.00988907	0.547293
Erythroid_precursors	RAP1GAP	-2.59653	-3.82171	0.00941702	0.525504
Erythroid_precursors	TSTA3	-2.62455	-1.06963	0.00867636	0.494037
Erythroid_precursors	OAZ2	-2.66911	-1.06581	0.00760525	0.442821
Erythroid_precursors	GRINA	-2.67161	-0.876171	0.00754877	0.440297
Erythroid_precursors	UBE2O	-2.67515	-0.807095	0.00746951	0.436433
Erythroid_precursors	BEX3	-2.67613	-1.31912	0.00744777	0.435922
Erythroid_precursors	METTL9	-2.67924	-0.761149	0.00737888	0.433039
Erythroid_precursors	TAGLN2	-2.68596	-0.689725	0.00723222	0.427422
Erythroid_precursors	RMND5A	-2.6906	-0.890297	0.00713243	0.422628
Erythroid_precursors	JAZF1	-2.69121	-0.960349	0.00711939	0.422602
Erythroid_precursors	RAB2B	-2.69774	-0.745129	0.00698122	0.416354
Erythroid_precursors	UBL5	-2.71526	-0.339955	0.00662242	0.399465
Erythroid_precursors	TRAK2	-2.71715	-0.814986	0.00658467	0.397904
Erythroid_precursors	DAP	-2.73467	-1.1583	0.0062443	0.38146
Erythroid_precursors	CD9	-2.73937	-1.47222	0.00615572	0.377984
Erythroid_precursors	RGS18	-2.75158	-0.791579	0.0059309	0.371101
Erythroid_precursors	MARK3	-2.75817	-0.438312	0.00581259	0.366708
Erythroid_precursors	IFI27	-2.77453	-2.24435	0.00552816	0.35368
Erythroid_precursors	HBG2	-2.79687	-2.23701	0.00516002	0.334086
Erythroid_precursors	TLN1	-2.80035	-1.0375	0.00510472	0.331145
Erythroid_precursors	PRKAR2B	-2.81415	-0.835476	0.00489071	0.321617
Erythroid_precursors	CCL5	-2.82959	-0.746666	0.00466078	0.307685
Erythroid_precursors	CTSW	-2.83759	-1.67717	0.00454562	0.301037
Erythroid_precursors	UROD	-2.86029	-1.04803	0.0042325	0.282768
Erythroid_precursors	CST3	-2.86835	-0.980505	0.00412618	0.277879
Erythroid_precursors	RHD	-2.86896	-1.79606	0.00411823	0.277879
Erythroid_precursors	FERMT3	-2.89887	-1.38324	0.00374509	0.257911
Erythroid_precursors	UCP2	-2.91132	-0.55564	0.00359901	0.249387
Erythroid_precursors	UQCR10	-2.91273	-0.536548	0.00358287	0.248783
Erythroid_precursors	MPIG6B	-2.92274	-1.45468	0.00346968	0.241925
Erythroid_precursors	UBE2F	-2.92683	-0.817605	0.00342438	0.239264
Erythroid_precursors	TAL1	-2.95271	-1.64546	0.00314998	0.221941
Erythroid_precursors	TUBB2A	-2.95717	-1.76953	0.00310481	0.220612
Erythroid_precursors	SH3BGRL	-2.96095	-0.662362	0.00306691	0.218382
Erythroid_precursors	FURIN	-2.97066	-0.763412	0.00297164	0.212501
Erythroid_precursors	CAVIN2	-3.0671	-0.732948	0.00216145	0.158971
Erythroid_precursors	LINC00570	-3.0809	-1.18234	0.00206378	0.152792
Erythroid_precursors	AP2S1	-3.1116	-0.696696	0.00186075	0.139871
Erythroid_precursors	COX6B1	-3.12143	-0.399071	0.00179975	0.135946
Erythroid_precursors	MOSPD1	-3.14444	-1.71533	0.00166404	0.128295
Erythroid_precursors	FAXDC2	-3.16428	-1.12158	0.00155467	0.121128
Erythroid_precursors	DYNLL1	-3.21153	-0.647287	0.00132032	0.106444
Erythroid_precursors	PARVB	-3.21171	-2.01797	0.00131947	0.106444
Erythroid_precursors	ANKRD9	-3.21794	-1.17928	0.00129116	0.104597
Erythroid_precursors	MAF1	-3.22007	-0.535849	0.00128158	0.104324
Erythroid_precursors	FCGR2A	-3.22532	-3.52349	0.00125831	0.102723
Erythroid_precursors	ASCC2	-3.23936	-0.515124	0.00119797	0.0990764
Erythroid_precursors	RHOC	-3.26317	-2.04125	0.00110174	0.092607
Erythroid_precursors	IGF2BP2	-3.2744	-1.98221	0.00105887	0.0902885
Erythroid_precursors	SLC1A5	-3.28997	-0.965872	0.001002	0.0864661
Erythroid_precursors	ANK1	-3.31133	-1.04999	0.000928536	0.0818783
Erythroid_precursors	LAMTOR5	-3.31878	-0.560094	0.000904125	0.0802184
Erythroid_precursors	SLC14A1	-3.32305	-1.05555	0.000890389	0.0794198
Erythroid_precursors	CLEC1B	-3.38861	-1.79065	0.000702481	0.0645474
Erythroid_precursors	GPX4	-3.40228	-0.81934	0.000668256	0.0618375
Erythroid_precursors	PQLC1	-3.41687	-1.3108	0.000633452	0.0590131
Erythroid_precursors	FTL	-3.4253	-0.574522	0.000614132	0.0575328
Erythroid_precursors	GP9	-3.44141	-1.32058	0.000578691	0.0548252
Erythroid_precursors	TOP1	-3.48109	-0.407078	0.000499383	0.048266
Erythroid_precursors	HK1	-3.51716	-0.990329	0.000436186	0.0430259
Erythroid_precursors	TSPAN5	-3.53364	-0.801827	0.000409872	0.0407902
Erythroid_precursors	TANGO2	-3.53541	-1.23782	0.000407136	0.0406385
Erythroid_precursors	SPARC	-3.53841	-1.23229	0.000402551	0.0404215
Erythroid_precursors	CD151	-3.55745	-1.89431	0.000374472	0.0379427
Erythroid_precursors	NPRL3	-3.56008	-0.840143	0.000370749	0.0377938
Erythroid_precursors	MTURN	-3.57314	-0.79883	0.000352729	0.0361768
Erythroid_precursors	GHITM	-3.57582	-0.525105	0.000349126	0.0360277
Erythroid_precursors	PPP1CB	-3.58522	-0.308968	0.000336788	0.0349697
Erythroid_precursors	ST13	-3.60219	-0.408069	0.000315543	0.0331745
Erythroid_precursors	KRT1	-3.63949	-1.68824	0.000273178	0.0294593
Erythroid_precursors	PPM1A	-3.64242	-0.558795	0.000270086	0.0292199
Erythroid_precursors	PRDX5	-3.66623	-0.661344	0.000246156	0.0268038
Erythroid_precursors	ARPC1B	-3.67563	-1.30934	0.000237266	0.0260899
Erythroid_precursors	AC130456.3	-3.68539	-1.44344	0.000228349	0.025192
Erythroid_precursors	HDGF	-3.69022	-0.903143	0.000224064	0.0248829
Erythroid_precursors	CTSB	-3.70523	-0.769261	0.000211197	0.0237689
Erythroid_precursors	UBE2H	-3.71573	-0.536946	0.000202617	0.02288
Erythroid_precursors	ATP5F1B	-3.7631	-0.653631	0.00016782	0.0192752
Erythroid_precursors	NPL	-3.79313	-1.45888	0.000148759	0.0173232
Erythroid_precursors	PINK1	-3.79368	-1.05576	0.00014843	0.0173232
Erythroid_precursors	PCGF5	-3.80436	-0.549031	0.000142169	0.0166715
Erythroid_precursors	TMOD1	-3.81779	-1.38032	0.000134651	0.0159011
Erythroid_precursors	PAIP2	-3.87059	-0.527937	0.00010857	0.013051
Erythroid_precursors	IFIT1B	-3.89379	-1.57501	9.869e-05	0.0119923
Erythroid_precursors	CAT	-3.90173	-1.27758	9.55093e-05	0.0116905
Erythroid_precursors	TNS1	-3.92431	-1.2026	8.69783e-05	0.010804
Erythroid_precursors	PDLIM1	-3.99182	-1.83858	6.55672e-05	0.00842526
Erythroid_precursors	MARCH8	-4.0055	-0.576389	6.18873e-05	0.00801381
Erythroid_precursors	AC092490.1	-4.01813	-1.99686	5.86613e-05	0.00771522
Erythroid_precursors	TIMP1	-4.0351	-1.15246	5.45786e-05	0.00723501
Erythroid_precursors	GNAS	-4.04816	-0.441807	5.16208e-05	0.00687007
Erythroid_precursors	ITGA2B	-4.05335	-1.43028	5.04886e-05	0.00674617
Erythroid_precursors	F13A1	-4.06733	-1.67513	4.75545e-05	0.00638789
Erythroid_precursors	UBE2B	-4.0879	-0.509964	4.3529e-05	0.00593446
Erythroid_precursors	MICAL2	-4.12898	-1.70094	3.6437e-05	0.0050289
Erythroid_precursors	LYL1	-4.14302	-0.755912	3.42757e-05	0.00475015
Erythroid_precursors	DPM2	-4.15297	-0.809614	3.28183e-05	0.00456705
Erythroid_precursors	CYB5R3	-4.16677	-1.54583	3.08947e-05	0.00435356
Erythroid_precursors	CISD2	-4.19222	-0.618542	2.76234e-05	0.00399325
Erythroid_precursors	FCER1G	-4.19894	-1.51296	2.6817e-05	0.00389346
Erythroid_precursors	CMTM5	-4.25381	-2.02202	2.1016e-05	0.00310499
Erythroid_precursors	BIRC2	-4.37724	-0.808936	1.20191e-05	0.00186619
Erythroid_precursors	TESC	-4.40337	-0.985945	1.06584e-05	0.00167038
Erythroid_precursors	FGFR1OP2	-4.48193	-0.690452	7.39719e-06	0.00117577
Erythroid_precursors	GYPB	-4.48235	-1.92079	7.38239e-06	0.00117577
Erythroid_precursors	PA2G4	-4.49908	-0.80618	6.82482e-06	0.00110044
Erythroid_precursors	RNF11	-4.58002	-0.819416	4.64928e-06	0.000756931
Erythroid_precursors	OST4	-4.58014	-0.595553	4.64657e-06	0.000756931
Erythroid_precursors	FOXO3	-4.58277	-0.787782	4.58861e-06	0.000755257
Erythroid_precursors	TPM1	-4.6059	-1.79658	4.1068e-06	0.000685243
Erythroid_precursors	CTNNAL1	-4.62831	-1.86041	3.6867e-06	0.000624468
Erythroid_precursors	TCP11L2	-4.64466	-0.705116	3.4063e-06	0.0005799
Erythroid_precursors	OPTN	-4.64918	-0.643138	3.33255e-06	0.00057024
Erythroid_precursors	WDR45	-4.66322	-0.991439	3.11298e-06	0.0005354
Erythroid_precursors	GNG11	-4.7087	-1.24098	2.49305e-06	0.000433222
Erythroid_precursors	CCNDBP1	-4.76418	-0.6144	1.89619e-06	0.000336479
Erythroid_precursors	TERF2IP	-4.79818	-0.600942	1.6011e-06	0.000285627
Erythroid_precursors	UQCR11	-4.82346	-0.809016	1.41092e-06	0.000254406
Erythroid_precursors	NFE2	-4.84818	-1.07482	1.24601e-06	0.000225884
Erythroid_precursors	MARCH2	-4.86295	-1.13236	1.15649e-06	0.000210796
Erythroid_precursors	SIAH2	-4.86387	-0.762127	1.15115e-06	0.000210796
Erythroid_precursors	YBX1	-4.88474	-0.591336	1.03565e-06	0.000192964
Erythroid_precursors	CLU	-4.90263	-1.63309	9.45635e-07	0.000177177
Erythroid_precursors	H2AFJ	-4.90721	-1.03297	9.23835e-07	0.000174065
Erythroid_precursors	POLR1D	-4.94633	-0.660573	7.56247e-07	0.000144931
Erythroid_precursors	CCNI	-4.94993	-0.538941	7.42386e-07	0.000143093
Erythroid_precursors	YOD1	-4.9832	-1.25372	6.25406e-07	0.000121242
Erythroid_precursors	OSBP2	-5.01561	-1.68385	5.28641e-07	0.000104291
Erythroid_precursors	SEC62	-5.031	-0.518832	4.87934e-07	9.79901e-05
Erythroid_precursors	MYL4	-5.03887	-1.62453	4.68284e-07	9.46102e-05
Erythroid_precursors	TREML1	-5.07904	-2.13085	3.79352e-07	7.75775e-05
Erythroid_precursors	FBXO9	-5.08648	-1.01742	3.64762e-07	7.50514e-05
Erythroid_precursors	SESN3	-5.1424	-0.904254	2.71253e-07	5.65048e-05
Erythroid_precursors	VTI1B	-5.16718	-1.07168	2.3765e-07	4.98145e-05
Erythroid_precursors	NFIX	-5.25948	-0.978552	1.44466e-07	3.14617e-05
Erythroid_precursors	SKP1	-5.26656	-0.458565	1.39006e-07	3.04704e-05
Erythroid_precursors	CREG1	-5.44083	-1.56813	5.30324e-08	1.20993e-05
Erythroid_precursors	UBA52	-5.47428	-0.729583	4.39288e-08	1.01606e-05
Erythroid_precursors	MYL9	-5.47685	-2.35822	4.32973e-08	1.00841e-05
Erythroid_precursors	R3HDM4	-5.49986	-0.806238	3.80095e-08	9.04087e-06
Erythroid_precursors	ANP32B	-5.50084	-0.682291	3.77995e-08	9.04087e-06
Erythroid_precursors	GPR146	-5.55467	-2.79613	2.7813e-08	6.75935e-06
Erythroid_precursors	BTF3	-5.55718	-0.653317	2.74172e-08	6.71182e-06
Erythroid_precursors	EIF1B	-5.57592	-0.614015	2.46229e-08	6.07209e-06
Erythroid_precursors	MYL6	-5.58367	-0.703878	2.35496e-08	5.85043e-06
Erythroid_precursors	EPB42	-5.69727	-0.951555	1.21743e-08	3.09318e-06
Erythroid_precursors	UBXN6	-5.69727	-1.11101	1.21743e-08	3.09318e-06
[truncated: 91 more rows]

## Sheet: FCGR3A+_monocytes
group	names	scores	logfoldchanges	pvals	pvals_adj
[truncated: 3,438 more rows]

[truncated: 7 more sheets: Hematopoietic_stem_cells, NK, Neutrophils, Platelets, T, Tregs, pDC]
