# Supplementary material for: Single-cell transcriptomic and m6A methylation analyses reveal platelet-mediated immune regulatory mechanisms in sepsis
Source: Front Immunol. 2025 Jun 23;16:1607732. doi: 10.3389/fimmu.2025.1607732 (PMC12230005; doi:10.3389/fimmu.2025.1607732)
Supplement: Supplementary file 7 [file Table4.xlsx]

## Sheet: Sheet1
gene	cor
RPA1	0.79
GNAZ	0.78
AP000547.3	0.78
ITGB5	0.78
MKRN1	0.77
SPPL3	0.77
SMIM10L1	0.76
SNN	0.74
MBP	0.74
SH3BGRL2	0.73
PNMA1	0.73
CCDC85B	0.73
RNF11	0.72
STX11	0.72
UBL4A	0.72
SLC40A1	0.71
ADIPOR1	0.7
DOK2	0.68
PPM1A	0.68
VIM-AS1	0.68
SIAH2	0.67
AP001189.1	0.66
YPEL5	0.66
ENKUR	0.65
CTTN	0.65
PGRMC1	0.65
GADD45A	0.64
RBBP6	0.64
BNIP3L	0.63
PIP4K2A	0.62
SPARC	0.6
HIST1H3H	0.6
INAFM2	0.6
TSC22D3	0.59
DAPP1	0.58
DNAJB6	0.58
NCK2	0.57
SMIM5	0.55
TMEM140	0.53
FAM110A	0.53
MMD	0.5
RIPOR2	0.48
RAC1	0.48
GRAP2	0.47
MTURN	0.47
C2orf88	0.44
TUBB1	0.39
GNG11	0.37
ACRBP	0.34
HIST1H2AC	0.34
CAVIN2	0.34
RUFY1	0.33
MT-CYB	0.28
MT-ND1	0.27
MT-CO2	0.26
RAP1B	0.12
